# Supplementary material for: The impact of culture systems on the gut microbiota and gut metabolome of bighead carp (Hypophthalmichthys nobilis)
Source: Anim Microbiome. 2023 Apr 1;5:20. doi: 10.1186/s42523-023-00239-7 (PMC10067185; doi:10.1186/s42523-023-00239-7)
Supplement: Supplementary file 5 — Additional file 5. Table S1. The abundance and taxonomy of OTUs. [file 42523_2023_239_MOESM5_ESM.xlsx]

## Sheet: Table S1
ID	Kingdom	Phylum	Class	Order	Family	Genus	Species	NC.1	NC.2	NC.3	NC.4	NC.5	NC.6	NC.7	NC.8	NC.9	NC.10	PY.1	PY.2	PY.3	PY.4	PY.5	PY.6	PY.7	PY.8	PY.9	PY.10	XHK.1	XHK.2	XHK.3	XHK.4	XHK.5	XHK.6	XHK.7	XHK.8	XHK.9	XHK.10
OTU1	Bacteria	Actinobacteria	Actinobacteria	Corynebacteriales	Mycobacteriaceae	Mycobacterium		5	5	20	7	9	20	2	3	5	13	3	37	41	4	48	9	18	9	7	4	35	29	40	54	45	24	1	54	50	13
OTU2	Bacteria	Firmicutes	Erysipelotrichia	Erysipelotrichales	Erysipelotrichaceae	Dielma	uncultured bacterium	5	13	206	135	71	8	29	123	92	366	0	4	0	0	0	0	0	1	8	0	10	0	0	0	0	0	0	0	0	0
OTU3	Bacteria	Fusobacteria	Fusobacteriia	Fusobacteriales	Hados.Sed.Eubac.3	uncultured bacterium	uncultured bacterium	1393	2516	254	1596	1507	1148	3040	1611	2634	1486	843	5	4	1078	0	0	1	1035	49	6	18	55	1	0	6	250	24	0	0	76
OTU4	Bacteria	Fusobacteria	Fusobacteriia	Fusobacteriales				3708	3336	2223	2844	3691	3623	2044	4269	2372	1110	1457	730	873	2736	14	1348	1708	2488	2617	2028	22	1056	148	23	6	3225	1993	0	4	3301
OTU5	Bacteria	Bacteroidetes	Bacteroidia	Bacteroidales	Porphyromonadaceae	Macellibacteroides	uncultured bacterium	716	1177	321	1022	938	504	553	493	567	345	1287	107	27	868	4	8	17	1029	153	91	8	95	0	47	0	414	95	0	0	406
OTU6	Bacteria	Bacteroidetes	Bacteroidia	Bacteroidales	Rikenellaceae	Blvii28 wastewater sludge group		139	356	10	171	150	41	886	153	736	957	0	0	0	0	0	0	0	0	0	0	10	0	0	0	0	0	0	0	0	0
OTU7	Bacteria	Proteobacteria	Gammaproteobacteria					7	108	1	18	53	9	846	49	122	339	720	1814	552	1144	834	312	5470	622	672	359	46	132	209	36	32	172	1989	24	113	692
OTU8	Bacteria	Bacteroidetes	Bacteroidia	Bacteroidales	Porphyromonadaceae	uncultured		15	86	1	365	116	0	250	124	128	164	32	1	0	28	0	0	0	0	30	2	0	143	0	0	0	224	166	0	0	172
OTU9	Bacteria	Actinobacteria	Actinobacteria	Corynebacteriales	Mycobacteriaceae	Mycobacterium		319	230	418	392	354	5	140	122	235	372	0	4	0	0	0	0	1	0	0	0	8	0	0	2	1	1	0	1	1	0
OTU10	Bacteria	Gemmatimonadetes	Gemmatimonadetes	Gemmatimonadales	Gemmatimonadaceae	Gemmatimonas		4	2	17	3	2	1	0	4	1	6	1	28	29	1	24	7	9	9	4	3	31	18	57	28	32	8	1	37	58	8
OTU11	Bacteria	Bacteroidetes	Bacteroidia	Bacteroidales	Porphyromonadaceae	uncultured		70	425	27	242	221	260	704	603	1088	770	2174	186	113	1121	8	102	12	41	1446	969	2	265	0	53	0	870	933	0	0	236
OTU12	Bacteria	Cyanobacteria	Chloroplast	Hydrodictyon reticulatum	Hydrodictyon reticulatum	Hydrodictyon reticulatum	Hydrodictyon reticulatum	60	12	20	40	33	16	34	36	78	15	0	0	0	1	0	0	0	0	0	0	0	0	0	0	0	0	0	0	0	0
OTU13	Bacteria	Firmicutes	Clostridia	Clostridiales	Clostridiaceae 1	Clostridium sensu stricto 1		534	211	281	335	284	441	155	194	172	76	71	0	4	81	0	0	0	68	19	7	2	8	0	0	0	20	16	0	1	44
OTU14	Bacteria	Cyanobacteria	Chloroplast	Monoraphidium neglectum	Monoraphidium neglectum	Monoraphidium neglectum	Monoraphidium neglectum	11	4	6	9	7	34	6	5	27	2	0	0	0	0	0	0	0	0	0	0	0	0	0	0	0	0	0	0	0	0
OTU15	Bacteria	Firmicutes	Erysipelotrichia	Erysipelotrichales	Erysipelotrichaceae	Turicibacter		15	5	12	12	13	13	8	35	4	6	6	0	0	18	0	0	0	72	0	0	0	0	0	0	0	1	0	0	0	0
OTU16	Bacteria	Proteobacteria	Betaproteobacteria	Burkholderiales	Alcaligenaceae	uncultured		303	399	64	349	273	140	497	88	183	274	0	0	0	0	0	0	0	0	0	0	7	0	0	0	0	0	0	0	0	0
OTU17	Bacteria	Firmicutes	Clostridia	Clostridiales	Peptostreptococcaceae			108	58	108	118	134	53	50	161	120	71	4	1	0	2	0	0	0	0	0	0	0	0	0	0	0	1	0	0	0	0
OTU18	Bacteria	Bacteroidetes	Bacteroidia	Bacteroidales				0	2	1	3	3	0	4	3	6	4	0	0	0	0	0	0	0	0	0	0	0	0	0	0	0	2	0	0	0	4
OTU19	Bacteria	Actinobacteria	Thermoleophilia	Gaiellales	uncultured			7	1	22	13	7	1	5	9	7	18	0	0	0	0	0	0	0	0	0	0	0	0	0	0	0	0	0	0	0	0
OTU20	Bacteria	Firmicutes	Clostridia	Clostridiales	Peptostreptococcaceae			343	217	456	478	548	1080	160	288	199	105	747	28	9	317	0	5	9	464	48	31	0	88	3	4	2	298	131	0	0	252
OTU21	Bacteria	Bacteroidetes	Bacteroidia	Bacteroidales	Bacteroidaceae	Bacteroides		4	80	21	143	99	0	107	221	126	179	0	0	0	0	0	0	0	0	0	0	1	244	0	0	0	281	221	0	0	735
OTU22	Bacteria	Firmicutes	Clostridia	Clostridiales	Clostridiaceae 1	Clostridium sensu stricto 1		159	70	260	298	190	803	69	195	154	85	134	0	1	51	0	0	0	182	0	0	0	3	0	0	0	49	9	0	0	24
OTU23	Bacteria	Actinobacteria	Actinobacteria					169	92	193	138	118	0	45	99	106	185	0	0	0	0	0	0	0	0	0	0	4	0	0	0	0	0	0	0	0	0
OTU24	Bacteria	Bacteroidetes	Bacteroidia	Bacteroidales	RH aaj90h05	uncultured bacterium	uncultured bacterium	0	0	0	7	0	0	0	7	13	11	0	0	0	0	0	0	0	0	0	0	0	2	0	0	0	57	37	0	0	33
OTU25	Bacteria	Actinobacteria	Coriobacteriia	Coriobacteriales	Coriobacteriaceae	uncultured	uncultured soil bacterium	27	14	58	20	21	9	4	13	10	48	0	0	0	0	0	0	0	0	0	0	2	0	0	0	0	0	0	0	0	0
OTU26	Bacteria	Actinobacteria	Actinobacteria	PeM15	uncultured bacterium	uncultured bacterium	uncultured bacterium	172	80	187	185	187	488	109	54	89	220	1	0	0	0	0	0	0	2	0	0	2	0	0	1	0	0	0	0	0	0
OTU27	Bacteria	Fusobacteria	Fusobacteriia	Fusobacteriales				57	196	145	281	238	160	156	384	289	209	483	24	47	344	0	72	54	723	60	131	2	4	7	0	0	49	11	0	0	107
OTU28	Bacteria	Bacteroidetes	Bacteroidia	Bacteroidales	Porphyromonadaceae			2	23	0	10	6	2	20	9	27	21	67	0	0	34	0	0	0	0	4	3	0	0	0	0	0	4	8	0	0	1
OTU29	Bacteria	Proteobacteria	Betaproteobacteria	Rhodocyclales	Rhodocyclaceae			170	100	319	66	105	30	27	142	43	139	0	0	0	0	0	0	0	0	0	0	6	0	0	0	0	0	0	0	0	0
OTU30	Bacteria	Bacteroidetes	Sphingobacteriia	Sphingobacteriales	WCHB1 69	uncultured bacterium	uncultured bacterium	10	6	1	3	2	0	16	1	2	9	0	0	0	0	0	0	0	0	0	0	0	0	0	0	0	0	0	0	0	0
OTU31	Bacteria	Acidobacteria	Acidobacteria	Acidobacteriales	Acidobacteriaceae (Subgroup 1)	uncultured	uncultured Acidobacteria bacterium	2	3	45	4	10	3	9	2	2	19	18	57	56	5	81	18	24	27	11	16	98	54	80	106	86	26	12	88	78	12
OTU32	Bacteria	Bacteroidetes	Bacteroidia	Bacteroidales	Porphyromonadaceae	uncultured		5	19	0	21	15	7	20	18	24	5	96	0	0	43	0	0	0	1	8	5	0	0	0	0	0	6	1	0	0	9
OTU33	Bacteria	Firmicutes	Erysipelotrichia	Erysipelotrichales	Erysipelotrichaceae			5	3	35	74	27	1	5	29	3	19	4	60	7	13	0	3	18	4	33	102	0	110	2	0	0	201	95	0	0	242
OTU34	Bacteria	Proteobacteria	Alphaproteobacteria	Rhizobiales	Bradyrhizobiaceae			16	6	77	5	7	3	3	6	5	33	21	66	110	11	132	39	28	50	29	5	156	83	165	132	209	47	13	165	176	15
OTU35	Bacteria	Cyanobacteria	Chloroplast					109	34	59	76	88	107	41	30	51	5	2	1	2	0	13	1	1	8	0	0	6	2	12	5	0	2	0	2	3	0
OTU36	Bacteria	Proteobacteria	Alphaproteobacteria	Rhizobiales	Phyllobacteriaceae	Mesorhizobium		2	0	13	1	3	0	0	3	0	6	5	11	15	0	41	7	1	19	2	3	35	30	30	37	23	16	0	33	30	5
OTU37	Bacteria	Proteobacteria	Alphaproteobacteria	Rhizobiales	Methylocystaceae	Methylocystis	uncultured bacterium	2	9	18	9	7	13	1	5	7	4	0	1	1	1	0	0	0	0	0	0	4	0	0	1	3	1	0	1	2	0
OTU38	Bacteria	Proteobacteria	Alphaproteobacteria	Rhodospirillales	Acetobacteraceae	Roseomonas		252	121	14	30	57	77	61	7	26	7	51	8	0	47	0	0	0	172	1	0	2	1	0	0	0	2	0	0	0	0
OTU39	Bacteria	Actinobacteria	Acidimicrobiia	Acidimicrobiales	Acidimicrobiaceae	CL500 29 marine group		1	3	1	4	3	0	0	0	0	0	0	5	2	0	4	0	0	1	0	0	6	6	1	13	4	2	0	1	5	0
OTU40	Bacteria	Firmicutes	Clostridia	Clostridiales	Clostridiaceae 1	Clostridium sensu stricto 13		48	21	28	30	15	10	15	15	7	9	11	0	0	7	0	0	0	13	35	3	0	0	0	0	0	0	2	0	0	0
OTU41	Bacteria	Bacteroidetes	Bacteroidia	Bacteroidales	Porphyromonadaceae	uncultured		22	78	0	72	33	0	121	57	51	55	311	181	80	250	5	323	49	65	885	1178	0	3	0	35	2	0	2	0	0	2
OTU42	Bacteria	Proteobacteria	Gammaproteobacteria	Methylococcales	Crenotrichaceae	Crenothrix		8	6	33	11	7	16	3	8	11	12	0	0	0	0	0	0	0	0	0	0	1	0	0	0	0	0	0	0	0	0
OTU43	Bacteria	Cyanobacteria	Chloroplast					51	20	10	19	20	114	20	8	48	4	0	0	0	0	0	0	0	1	0	0	0	0	0	0	0	0	0	0	0	0
OTU44	Bacteria	Firmicutes	Clostridia	Clostridiales	Peptostreptococcaceae			7	6	1	4	1	27	6	4	5	1	0	0	0	0	0	0	0	0	0	0	0	0	0	0	0	0	0	0	0	0
OTU45	Bacteria	Cyanobacteria	Cyanobacteria	SubsectionI	FamilyI	Microcystis		72	34	4	21	24	38	30	3	17	11	12	5	0	26	0	0	0	58	1	0	0	0	0	0	0	0	0	0	0	0
OTU46	Bacteria	Proteobacteria	Gammaproteobacteria	Aeromonadales	Aeromonadaceae	Aeromonas		24	33	14	35	31	2	100	156	86	184	1160	630	936	1811	53	207	750	381	481	1054	135	900	11	867	146	91	122	77	1	62
OTU47	Bacteria	Firmicutes	Clostridia	Clostridiales	Clostridiaceae 1	Clostridium sensu stricto 1		79	45	57	85	64	106	18	28	84	24	85	0	3	18	0	0	0	58	0	7	0	5	0	2	0	57	26	2	0	36
OTU48	Bacteria	Proteobacteria	Betaproteobacteria	Rhodocyclales	Rhodocyclaceae			11	8	2	14	20	0	4	2	1	4	0	2	0	0	0	0	0	0	0	0	0	0	0	0	0	0	0	0	0	0
OTU49	Bacteria	Firmicutes	Clostridia	Clostridiales	Lachnospiraceae	Epulopiscium		16	13	6	39	22	57	24	8	14	17	7	0	0	7	0	0	0	11	7	0	0	4	0	0	0	4	5	0	0	2
OTU50	Bacteria	Proteobacteria	Betaproteobacteria	Burkholderiales	Alcaligenaceae	uncultured		3	3	10	11	5	0	1	9	13	18	0	0	0	0	0	0	0	0	1	0	0	0	0	0	0	0	0	0	0	0
OTU51	Bacteria	Proteobacteria	Alphaproteobacteria	Rhodospirillales	I 10	uncultured Stella sp.	uncultured Stella sp.	0	0	9	0	2	0	0	0	1	0	1	2	5	0	5	1	1	3	0	0	14	6	6	5	7	0	2	5	4	0
OTU52	Bacteria	Cyanobacteria	Chloroplast					0	0	2	0	0	1	0	1	0	2	0	4	6	0	5	0	2	2	0	0	4	1	2	9	10	2	0	3	0	0
OTU53	Bacteria	Firmicutes	Clostridia	Clostridiales	Peptostreptococcaceae	Proteocatella		4	2	1	16	3	0	6	3	2	1	0	0	0	0	0	0	0	0	0	0	0	22	0	0	0	74	17	0	0	25
OTU54	Bacteria	Actinobacteria	Thermoleophilia	Gaiellales	Gaiellaceae	Gaiella	uncultured bacterium	6	2	22	4	7	4	3	6	1	16	19	42	61	10	73	17	25	30	10	4	79	46	97	56	80	48	1	95	75	15
OTU55	Bacteria	Actinobacteria	Coriobacteriia	Coriobacteriales	Coriobacteriaceae	uncultured		2	3	10	11	7	6	2	1	4	7	0	0	0	0	0	0	0	0	0	0	0	0	0	0	0	0	0	0	0	0
OTU56	Bacteria	Proteobacteria	Betaproteobacteria	Nitrosomonadales	Nitrosomonadaceae	uncultured		4	0	9	2	3	0	0	3	1	7	2	20	27	5	28	8	7	9	5	1	44	19	35	30	47	7	5	39	33	3
OTU57	Bacteria	Proteobacteria	Betaproteobacteria	SC I 84				8	1	1	1	0	1	2	2	5	9	2	0	0	0	2	0	0	0	0	0	0	0	0	0	0	0	0	0	0	0
OTU58	Bacteria	Proteobacteria	Alphaproteobacteria	Rhizobiales	Hyphomicrobiaceae	Devosia		1	0	9	0	0	0	3	1	0	9	1	14	7	1	13	3	2	7	5	0	20	12	8	16	20	3	0	15	18	0
OTU59	Bacteria	Bacteroidetes	Cytophagia	Cytophagales	Cytophagaceae	Dyadobacter		0	0	3	0	0	1	0	1	0	3	0	2	1	0	1	1	3	2	0	0	13	9	8	9	4	4	0	8	8	0
OTU60	Bacteria	Chloroflexi	uncultured					9	2	25	10	4	4	3	5	6	10	0	0	0	0	0	0	0	0	0	0	2	0	0	0	0	0	0	0	0	0
OTU61	Bacteria	Actinobacteria	Actinobacteria	Micrococcales	Intrasporangiaceae	Terrabacter		9	40	36	3	4	8	2	6	2	43	14	57	79	7	111	22	37	46	19	7	109	65	109	102	114	43	7	129	138	6
OTU62	Bacteria	Proteobacteria	Betaproteobacteria	SC I 84	uncultured beta proteobacterium	uncultured beta proteobacterium	uncultured beta proteobacterium	3	3	11	6	9	2	1	6	8	7	0	0	0	0	0	0	0	0	0	0	0	0	0	0	0	0	0	0	0	0
OTU63	Bacteria	Proteobacteria	Betaproteobacteria	SC I 84				6	5	22	5	7	4	4	8	3	3	0	0	0	0	0	0	0	0	0	0	0	0	0	0	0	0	0	0	0	0
OTU64	Bacteria	Actinobacteria	Actinobacteria	Streptomycetales	Streptomycetaceae			7	3	36	2	3	2	4	0	1	12	11	32	25	8	46	7	6	16	4	10	65	29	56	62	69	12	4	52	63	10
OTU65	Bacteria	Proteobacteria	Deltaproteobacteria	Myxococcales	Haliangiaceae	Haliangium		0	0	8	1	1	2	0	1	0	3	1	7	12	4	20	2	8	0	4	0	16	2	14	15	14	2	0	17	26	4
OTU66	Bacteria	Bacteroidetes	Bacteroidia	Bacteroidales	Porphyromonadaceae	uncultured		3	23	2	10	5	5	25	35	48	9	68	2	0	69	0	0	0	1	57	25	0	2	0	0	0	18	20	0	0	8
OTU67	Bacteria							5	19	12	14	7	44	6	14	2	1	7	7	2	5	0	0	0	32	6	0	0	28	0	2	19	41	59	0	0	37
OTU68	Bacteria	Proteobacteria	Betaproteobacteria	Rhodocyclales	Rhodocyclaceae			11	11	90	5	19	0	3	19	11	15	0	0	0	0	0	0	0	0	1	0	0	0	0	0	0	0	0	0	0	0
OTU69	Bacteria	Cyanobacteria	Chloroplast					5	3	8	14	4	85	3	3	6	1	0	0	0	0	0	0	0	0	0	0	0	0	0	0	0	0	0	0	0	0
OTU70	Bacteria	Proteobacteria	Gammaproteobacteria	HOC36	uncultured bacterium	uncultured bacterium	uncultured bacterium	26	14	56	31	30	5	9	25	32	34	0	0	0	0	0	0	0	0	0	0	1	0	0	0	0	0	0	0	0	0
OTU71	Bacteria	Acidobacteria	Acidobacteria	Acidobacteriales	Acidobacteriaceae (Subgroup 1)	uncultured	uncultured bacterium	3	0	3	0	0	0	0	1	0	2	0	5	3	0	2	3	0	2	1	0	1	1	5	9	2	4	1	17	7	1
OTU72	Bacteria	Cyanobacteria	Chloroplast					15	4	9	6	8	4	2	12	25	1	0	0	0	11	0	0	0	11	0	0	0	0	0	0	0	0	0	0	0	0
OTU73	Bacteria	Proteobacteria	Gammaproteobacteria	Xanthomonadales	Xanthomonadales Incertae Sedis	Candidatus Competibacter	uncultured bacterium	4	6	24	14	10	6	3	12	8	11	0	0	0	0	0	0	0	0	0	0	0	0	0	0	0	0	0	0	0	0
OTU74	Bacteria	Proteobacteria	Gammaproteobacteria	Xanthomonadales	Xanthomonadales Incertae Sedis	Candidatus Competibacter	uncultured bacterium	17	10	125	55	22	5	8	46	24	56	0	0	0	0	0	0	0	0	0	0	0	0	0	0	0	0	0	0	0	0
OTU75	Bacteria	Actinobacteria	Actinobacteria	Micromonosporales	Micromonosporaceae	Actinoplanes		7	8	37	4	10	5	4	3	7	23	13	43	53	11	67	22	21	19	21	9	104	35	105	72	106	34	6	73	108	12
OTU76	Bacteria	Bacteroidetes	Bacteroidia	Bacteroidales				0	0	0	7	0	0	9	10	8	8	0	0	0	0	0	0	0	0	0	0	0	2	0	0	0	2	7	0	0	1
OTU77	Bacteria	Actinobacteria	Acidimicrobiia	Acidimicrobiales	Acidimicrobiales Incertae Sedis	Candidatus Microthrix		5	0	1	2	2	4	0	0	2	6	0	0	0	0	1	2	0	0	0	0	0	0	0	2	0	0	0	6	1	0
OTU78	Bacteria	Firmicutes	Clostridia	Clostridiales	Clostridiaceae 1	Clostridium sensu stricto 1		1	7	16	14	3	9	14	4	16	7	1	0	0	3	0	0	0	0	4	0	0	0	0	0	0	5	1	0	0	5
OTU79	Bacteria	Gemmatimonadetes	Gemmatimonadetes	Gemmatimonadales	Gemmatimonadaceae	uncultured	uncultured Gemmatimonadales bacterium	4	0	13	1	4	2	1	4	0	3	1	17	14	2	25	4	2	12	4	1	34	13	26	30	36	9	1	20	33	1
OTU80	Bacteria	Bacteroidetes	Bacteroidia	Bacteroidales	Bacteroidaceae	Bacteroides		1	4	0	8	9	0	13	9	8	7	0	0	0	0	0	0	0	0	0	0	0	0	0	0	0	0	0	0	0	0
OTU81	Bacteria	Chloroflexi	uncultured	uncultured soil bacterium	uncultured soil bacterium	uncultured soil bacterium	uncultured soil bacterium	8	9	28	14	12	12	11	11	15	31	0	0	0	0	0	0	0	1	0	0	1	0	0	0	0	0	0	0	0	0
OTU82	Bacteria	Gemmatimonadetes	Gemmatimonadetes	Gemmatimonadales	Gemmatimonadaceae	Gemmatimonas	uncultured soil bacterium	0	2	8	1	0	2	2	1	0	5	1	3	9	0	10	0	1	16	1	0	11	9	4	5	7	3	1	10	12	0
OTU83	Bacteria	Proteobacteria	Alphaproteobacteria	Sphingomonadales	Sphingomonadaceae	Sphingomonas		1	2	16	0	4	3	2	0	1	7	2	21	34	1	49	7	10	15	17	2	41	24	45	39	77	14	1	58	43	5
OTU84	Bacteria	Proteobacteria	Betaproteobacteria	SC I 84				2	0	6	1	0	1	0	1	0	4	1	16	7	0	13	4	3	4	0	0	24	12	9	15	13	5	2	14	13	4
OTU85	Bacteria	Cyanobacteria	Chloroplast					4	3	4	10	5	65	5	1	0	0	0	0	0	0	0	0	0	0	0	0	0	0	0	0	0	0	0	0	0	0
OTU86	Bacteria	Proteobacteria	Deltaproteobacteria	Syntrophobacterales	Syntrophaceae	uncultured		4	4	1	2	3	0	11	9	11	23	0	0	0	0	2	0	0	0	0	0	1	0	0	0	0	0	0	0	0	0
OTU87	Bacteria	Actinobacteria	Thermoleophilia	Solirubrobacterales	Patulibacteraceae	Patulibacter		1	1	15	0	1	2	5	0	1	5	4	14	13	3	25	5	3	6	4	1	27	7	35	16	26	8	0	28	26	4
OTU88	Bacteria	Proteobacteria	Betaproteobacteria	Rhodocyclales	Rhodocyclaceae	Dechloromonas		60	24	17	22	15	0	10	16	13	26	0	0	1	0	1	0	0	1	0	0	2	3	0	0	3	0	0	0	1	0
OTU89	Bacteria	Proteobacteria	Gammaproteobacteria	Alteromonadales	Shewanellaceae	Shewanella		0	12	0	3	0	0	8	16	13	6	27	5	1	1	0	6	19	16	211	68	38	36	0	160	0	65	16	0	0	99
OTU90	Bacteria	Actinobacteria	Actinobacteria	Frankiales	Frankiaceae	Jatrophihabitans	uncultured bacterium	3	0	14	3	4	9	0	2	1	12	5	20	31	3	34	12	7	14	3	4	54	31	58	25	40	13	1	48	39	7
OTU91	Bacteria	Proteobacteria	Gammaproteobacteria	Aeromonadales	Aeromonadaceae	Aeromonas		2	0	0	8	3	0	5	30	8	23	0	0	0	0	0	0	0	0	0	0	1	0	1	0	0	0	0	0	0	0
OTU92	Bacteria	Bacteroidetes	Bacteroidia	Bacteroidales				0	8	0	3	0	0	7	10	3	5	0	0	0	0	0	0	0	0	0	0	0	0	0	0	0	6	7	0	0	5
OTU93	Bacteria	Proteobacteria	Deltaproteobacteria	Myxococcales	Cystobacteraceae	Anaeromyxobacter		2	2	8	8	7	3	0	10	8	16	0	0	2	0	0	0	0	0	0	0	0	0	0	0	0	0	0	0	0	0
OTU94	Bacteria	Proteobacteria	Gammaproteobacteria	Pseudomonadales	Pseudomonadaceae	Pseudomonas		0	1	3	0	0	0	1	1	1	1	0	8	8	0	14	1	6	2	4	0	11	6	20	9	13	5	3	12	7	0
OTU95	Bacteria	Proteobacteria	Betaproteobacteria	B1 7BS	uncultured beta proteobacterium	uncultured beta proteobacterium	uncultured beta proteobacterium	8	12	24	5	2	3	0	10	8	21	0	0	0	0	0	0	0	0	0	0	0	0	0	0	0	0	0	0	0	0
OTU96	Bacteria	Actinobacteria	Actinobacteria	Corynebacteriales	Mycobacteriaceae	Mycobacterium		13	14	15	16	18	3	7	8	10	24	1	0	2	0	1	0	0	0	0	0	2	0	3	3	5	2	0	1	3	3
OTU97	Bacteria	Actinobacteria	Actinobacteria	Frankiales	Acidothermaceae	Acidothermus		0	0	1	1	0	0	0	0	0	0	0	2	2	2	6	1	2	6	0	0	3	0	9	2	4	4	0	7	1	2
OTU98	Bacteria	Bacteroidetes	Bacteroidia	Bacteroidales	Bacteroidaceae	Bacteroides		3	20	1	28	15	0	11	27	19	55	0	0	0	0	0	0	0	0	0	0	0	0	0	0	0	1	3	0	0	4
OTU99	Bacteria	Proteobacteria	Betaproteobacteria	B1 7BS	uncultured beta proteobacterium	uncultured beta proteobacterium	uncultured beta proteobacterium	9	1	8	3	1	0	0	5	4	3	0	0	0	0	0	0	0	0	0	0	0	0	0	0	0	0	0	0	0	0
OTU100	Bacteria	Nitrospirae	Nitrospira	Nitrospirales	Nitrospiraceae	uncultured		0	3	4	3	7	0	2	6	6	11	0	0	0	0	1	0	0	0	0	0	0	0	0	0	0	0	0	0	0	0
OTU101	Bacteria	Nitrospirae	Nitrospira	Nitrospirales	Nitrospiraceae	Nitrospira		4	2	21	4	2	1	4	3	3	12	4	27	40	5	21	9	8	5	2	3	37	14	47	40	58	9	0	60	42	4
OTU102	Bacteria	Proteobacteria	Alphaproteobacteria	Rhodospirillales	DA111			2	0	3	0	0	1	0	0	0	2	0	4	10	0	5	0	2	3	0	0	8	2	2	5	3	2	0	8	4	2
OTU103	Bacteria	Proteobacteria	Gammaproteobacteria	Enterobacteriales	Enterobacteriaceae	Plesiomonas	uncultured bacterium	6	3	3	8	11	0	3	9	10	6	4	41	10	3	4	662	268	1	135	108	0	9	0	0	0	4	1	0	0	1
OTU104	Bacteria	Proteobacteria	Betaproteobacteria	Nitrosomonadales	Nitrosomonadaceae	uncultured		26	13	93	8	7	16	9	18	13	52	19	155	169	16	246	37	39	87	36	14	213	108	270	218	228	60	7	252	288	16
OTU105	Bacteria	Cyanobacteria	Chloroplast	Hydrodictyon reticulatum	Hydrodictyon reticulatum	Hydrodictyon reticulatum	Hydrodictyon reticulatum	37	20	5	30	23	22	19	3	33	0	0	0	0	0	0	0	0	0	0	0	0	0	0	0	0	0	0	0	0	0
OTU106	Bacteria	Proteobacteria	Betaproteobacteria	Nitrosomonadales	Nitrosomonadaceae	uncultured		2	0	6	5	0	0	1	3	0	5	3	13	18	3	21	3	3	8	1	2	9	13	27	11	17	8	1	19	35	3
OTU107	Bacteria	Actinobacteria	Thermoleophilia	Solirubrobacterales	Patulibacteraceae	Patulibacter	uncultured bacterium	3	1	7	0	0	1	0	3	0	9	4	23	17	5	27	3	9	5	3	8	34	8	36	55	13	7	3	25	11	3
OTU108	Bacteria	Acidobacteria	Acidobacteria	Subgroup 3	Unknown Family	Bryobacter	uncultured Acidobacteria bacterium	2	0	21	1	6	5	2	4	0	9	10	32	29	4	35	15	15	22	6	4	28	34	58	35	38	14	3	48	43	9
OTU109	Bacteria	Proteobacteria	Gammaproteobacteria	Xanthomonadales	Xanthomonadaceae	Pseudoxanthomonas		0	0	2	1	0	1	0	0	0	1	2	2	1	0	5	0	0	1	1	1	5	0	8	6	0	0	0	4	5	0
OTU110	Bacteria	Proteobacteria	Gammaproteobacteria	Xanthomonadales	Xanthomonadales Incertae Sedis	uncultured		4	2	1	1	2	1	3	7	4	4	0	0	0	0	0	0	0	0	0	0	1	0	0	0	0	0	0	0	0	0
OTU111	Bacteria							0	0	5	0	0	0	0	1	1	0	1	3	1	0	2	0	0	1	1	0	1	1	0	0	4	1	0	1	9	4
OTU112	Bacteria	Acidobacteria	Acidobacteria	Subgroup 3	Unknown Family	Bryobacter		0	0	17	3	0	4	0	0	2	5	6	29	21	0	28	5	11	9	3	4	35	22	49	35	33	14	1	33	27	6
OTU113	Bacteria	Proteobacteria	Alphaproteobacteria	Caulobacterales	Caulobacteraceae	Phenylobacterium		1	1	40	7	8	13	6	7	2	23	7	57	56	7	63	14	15	23	9	9	71	59	85	72	88	36	3	98	88	10
OTU114	Bacteria	Actinobacteria	Actinobacteria	Pseudonocardiales	Pseudonocardiaceae	Amycolatopsis		5	3	18	1	5	5	1	8	2	9	6	15	32	4	38	13	10	21	13	7	62	28	41	59	49	13	0	47	64	8
OTU115	Bacteria	Proteobacteria	Betaproteobacteria	SC I 84				3	2	10	0	1	1	0	2	1	6	5	21	22	1	32	4	5	10	1	5	37	13	23	26	32	10	1	19	29	4
OTU116	Bacteria	Proteobacteria	Deltaproteobacteria	Sva0485				29	14	57	13	12	6	5	14	9	5	0	0	0	0	0	0	0	0	0	0	0	0	0	0	0	0	0	0	0	0
OTU117	Bacteria	Actinobacteria	Actinobacteria	Frankiales	Acidothermaceae	Acidothermus		3	0	26	2	7	1	0	4	1	15	6	27	45	9	52	18	21	23	10	7	55	36	73	43	66	14	1	59	65	12
OTU118	Bacteria	Gemmatimonadetes	Gemmatimonadetes	Gemmatimonadales	Gemmatimonadaceae	Gemmatimonas	uncultured Gemmatimonadetes bacterium	1	0	3	0	0	1	0	0	0	2	2	8	8	0	3	1	2	0	0	1	4	4	2	15	8	7	0	0	10	2
OTU119	Bacteria	Acidobacteria	Holophagae	Subgroup 10	ABS 19	uncultured bacterium	uncultured bacterium	2	0	0	0	0	0	0	0	1	0	0	2	5	0	11	0	1	0	1	2	3	1	4	1	0	0	0	6	4	0
OTU120	Bacteria	Proteobacteria	Gammaproteobacteria	Xanthomonadales	Xanthomonadales Incertae Sedis	uncultured		40	9	48	10	13	1	6	35	28	42	0	0	0	0	0	0	1	1	0	0	3	1	1	1	1	0	0	0	0	0
OTU121	Bacteria	Cyanobacteria	Chloroplast					34	15	8	31	47	41	17	3	8	2	0	0	0	0	0	0	0	0	0	0	0	0	0	0	0	0	0	0	0	0
OTU122	Bacteria	Actinobacteria	Thermoleophilia	Solirubrobacterales	0319 6M6	uncultured bacterium	uncultured bacterium	10	0	11	0	3	1	2	1	2	11	3	27	18	2	36	11	2	12	1	1	26	17	40	35	32	19	2	38	33	4
OTU123	Bacteria	Bacteroidetes	Sphingobacteriia	Sphingobacteriales	Chitinophagaceae	Terrimonas		0	0	7	0	0	2	0	0	0	2	0	3	8	1	6	2	2	3	0	0	7	3	11	8	8	2	1	2	10	0
OTU124	Bacteria	Proteobacteria	Alphaproteobacteria	Rhizobiales	Rhizobiaceae	Shinella		16	5	13	2	7	2	2	2	4	8	2	11	9	1	4	6	3	2	5	0	13	5	15	21	11	4	2	7	20	3
OTU125	Bacteria	Actinobacteria	Thermoleophilia	Solirubrobacterales				0	2	9	2	1	4	0	0	2	4	0	6	9	3	7	4	1	4	1	0	17	6	18	14	10	6	0	17	11	4
OTU126	Bacteria	Actinobacteria	Actinobacteria	Kineosporiales	Kineosporiaceae			3	0	26	3	1	0	0	1	1	11	4	35	19	3	55	15	4	17	7	8	37	24	38	25	45	9	5	36	35	1
OTU127	Bacteria	Proteobacteria	Alphaproteobacteria	Caulobacterales	Caulobacteraceae	Phenylobacterium		24	11	1	3	5	14	6	1	4	1	7	2	0	7	0	0	3	14	0	0	4	2	0	0	0	0	0	0	0	0
OTU128	Bacteria	Actinobacteria	Thermoleophilia	Gaiellales	uncultured			1	0	26	3	4	2	1	1	1	13	5	30	37	0	63	9	10	16	11	4	63	20	60	64	65	12	1	51	85	4
OTU129	Bacteria	Proteobacteria	Epsilonproteobacteria	Campylobacterales	Campylobacteraceae	Sulfurospirillum		0	3	0	4	0	0	6	1	6	0	0	2	5	9	0	0	0	0	1	0	0	0	0	1	24	1	40	1	0	5
OTU130	Bacteria	Bacteroidetes	Bacteroidia	Bacteroidales	Bacteroidaceae	Bacteroides	human gut metagenome	0	2	1	0	1	1	0	0	1	7	1	3	4	0	1	1	0	2	0	2	5	1	1	8	8	2	0	4	3	1
OTU131	Bacteria	Proteobacteria	Betaproteobacteria	Rhodocyclales	Rhodocyclaceae	uncultured	uncultured prokaryote	6	11	16	3	6	0	2	9	5	14	0	1	1	0	0	0	1	0	0	0	1	0	0	0	0	0	0	0	0	0
OTU132	Bacteria	Actinobacteria	Actinobacteria	Pseudonocardiales	Pseudonocardiaceae	Kibdelosporangium		0	0	3	0	0	1	0	0	0	3	0	3	4	0	7	0	3	2	1	0	1	0	2	2	12	2	0	3	4	0
OTU133	Bacteria	Proteobacteria	Alphaproteobacteria	Rickettsiales	Rickettsiaceae	uncultured		19	5	5	6	11	37	6	2	0	0	0	0	0	0	0	0	0	5	0	0	0	0	0	0	0	1	0	0	2	0
OTU134	Bacteria	Actinobacteria	Actinobacteria	Frankiales	Acidothermaceae	Acidothermus		1	0	0	0	0	0	0	1	0	2	1	11	6	0	15	5	2	5	1	1	10	4	10	3	7	5	0	4	7	0
OTU135	Bacteria	Proteobacteria	Alphaproteobacteria	Rhizobiales	Methylobacteriaceae	Methylobacterium		0	1	1	0	0	0	0	0	0	0	0	1	3	0	5	0	3	1	0	0	6	0	5	2	5	0	0	11	9	2
OTU136	Bacteria	Fusobacteria	Fusobacteriia	Fusobacteriales	Leptotrichiaceae	Leptotrichia		3	22	0	6	3	3	1	3	4	0	1	7	0	7	0	0	0	8	0	0	0	0	0	0	3	5	2	0	0	0
OTU137	Bacteria	Bacteroidetes	Sphingobacteriia	Sphingobacteriales	Chitinophagaceae	Ferruginibacter		0	0	2	0	0	0	0	1	1	0	1	6	8	0	6	0	1	0	1	4	9	1	4	9	6	2	0	9	5	0
OTU138	Bacteria	Proteobacteria	Alphaproteobacteria	Sphingomonadales	Sphingomonadaceae	Sphingomonas		0	0	10	1	2	4	0	2	2	6	0	12	22	4	22	5	0	10	0	5	22	18	21	26	26	14	0	31	33	3
OTU139	Bacteria	Proteobacteria	Alphaproteobacteria	Rhodospirillales	KCM B 15	uncultured bacterium	uncultured bacterium	2	0	4	0	0	0	0	0	0	1	1	4	6	0	4	2	6	3	0	1	6	2	5	2	9	3	0	11	8	0
OTU140	Bacteria	Acidobacteria	Acidobacteria	Subgroup 3	Unknown Family	Candidatus Solibacter	uncultured bacterium	0	0	2	0	0	1	0	0	0	0	0	0	3	0	1	0	1	6	0	0	3	0	3	15	6	0	0	0	1	0
OTU141	Bacteria	Proteobacteria	Alphaproteobacteria	Rhodospirillales	DA111	uncultured bacterium	uncultured bacterium	0	0	2	0	0	3	0	0	2	7	2	11	4	0	6	3	0	6	1	1	8	9	19	18	12	1	0	7	19	0
OTU142	Bacteria	Proteobacteria	Gammaproteobacteria	Vibrionales	Vibrionaceae	Vibrio		0	0	1	4	0	0	0	21	10	37	0	14	1030	0	3	6386	570	0	2487	3928	6	2597	226	0	9	1182	4190	11	4	3190
OTU143	Bacteria	Cyanobacteria	Cyanobacteria	SubsectionI	FamilyI			19	8	3	2	8	7	8	0	4	6	0	1	0	0	0	0	0	2	0	0	0	0	0	0	0	0	0	0	0	0
OTU144	Bacteria	Actinobacteria	Acidimicrobiia	Acidimicrobiales	uncultured			0	0	3	0	0	0	0	3	0	0	1	4	2	0	5	2	0	4	0	0	10	3	8	5	2	0	1	6	7	0
OTU145	Bacteria	Proteobacteria	Betaproteobacteria	SC I 84				5	0	7	1	0	0	0	1	1	0	1	10	11	1	5	5	0	5	2	0	13	2	18	11	19	0	1	5	12	0
OTU146	Bacteria	Proteobacteria	Gammaproteobacteria	Xanthomonadales	Xanthomonadales Incertae Sedis	Acidibacter		6	0	5	0	4	3	0	0	1	5	1	15	6	0	15	7	3	8	3	0	30	11	10	8	10	8	0	26	21	3
OTU147	Bacteria	Proteobacteria	Alphaproteobacteria	Rhodospirillales	Acetobacteraceae	uncultured	uncultured bacterium	0	1	2	0	0	1	0	0	2	1	0	9	8	5	11	4	4	2	0	3	12	3	12	10	12	2	0	7	6	1
OTU148	Bacteria	Proteobacteria	Deltaproteobacteria	Sva0485				10	8	9	0	2	0	3	6	9	2	0	0	0	0	0	0	0	0	0	0	0	0	0	0	0	0	0	0	0	0
OTU149	Bacteria	Gemmatimonadetes	Gemmatimonadetes	Gemmatimonadales	Gemmatimonadaceae	Gemmatimonas		4	1	12	0	2	0	0	0	0	3	0	5	16	0	10	3	1	11	4	3	17	15	21	8	12	3	2	24	8	0
OTU150	Bacteria	Proteobacteria	Betaproteobacteria	Burkholderiales	Comamonadaceae			2	2	1	2	3	0	3	2	3	7	0	0	0	0	1	0	0	0	0	0	0	0	0	0	0	0	0	0	0	0
OTU151	Bacteria	Chloroflexi	uncultured	uncultured soil bacterium	uncultured soil bacterium	uncultured soil bacterium	uncultured soil bacterium	2	3	6	0	0	0	0	1	0	1	0	2	1	0	1	0	0	0	0	0	5	0	0	0	2	1	0	1	3	0
OTU152	Bacteria	Bacteroidetes	Bacteroidia	Bacteroidales	Bacteroidaceae	Bacteroides		0	2	0	2	2	0	7	1	2	0	0	0	38	1	0	0	1	0	174	333	0	0	0	0	0	3	27	0	0	4
OTU153	Bacteria	Actinobacteria	Thermoleophilia	Gaiellales	uncultured			3	1	25	4	4	9	3	3	1	22	2	24	28	7	39	12	23	19	12	3	56	31	39	59	84	22	4	78	57	11
OTU154	Bacteria	Bacteroidetes	Bacteroidia	Bacteroidales	Porphyromonadaceae	uncultured		0	9	0	13	6	0	7	1	1	5	1	0	0	0	0	0	0	0	0	0	0	0	0	0	0	2	0	0	0	3
OTU155	Bacteria	Actinobacteria	Actinobacteria	Propionibacteriales	Nocardioidaceae	Nocardioides	uncultured bacterium	2	3	34	4	3	3	2	4	1	14	11	51	44	8	61	20	19	34	11	2	77	46	73	64	95	14	3	64	88	5
OTU156	Bacteria	Actinobacteria	Actinobacteria	Micromonosporales	Micromonosporaceae	Actinoplanes		9	4	29	2	5	8	4	2	4	18	8	55	52	6	85	12	17	25	14	6	46	41	74	79	72	30	1	58	84	10
OTU157	Bacteria	Gemmatimonadetes	Gemmatimonadetes	Gemmatimonadales	Gemmatimonadaceae	Gemmatimonas		1	0	4	0	0	0	0	0	0	0	0	3	0	0	1	0	2	2	0	0	7	5	2	1	4	2	0	0	0	0
OTU158	Bacteria	Actinobacteria	Actinobacteria	Frankiales	Geodermatophilaceae			9	3	40	5	10	5	2	13	2	29	15	49	64	3	83	15	6	32	5	10	80	33	115	90	76	50	4	96	112	7
OTU159	Bacteria	Proteobacteria	Betaproteobacteria	SC I 84				0	0	3	0	3	0	0	0	1	0	0	3	5	3	2	0	0	0	1	0	15	4	3	8	8	2	0	10	11	3
OTU160	Bacteria	Gemmatimonadetes	Gemmatimonadetes	Gemmatimonadales	Gemmatimonadaceae	uncultured		0	3	7	2	3	0	0	1	0	3	0	11	1	3	9	5	3	2	5	0	12	7	10	24	22	2	0	12	17	1
OTU161	Bacteria	Actinobacteria	Acidimicrobiia	Acidimicrobiales	uncultured	uncultured Acidimicrobineae bacterium	uncultured Acidimicrobineae bacterium	15	0	21	0	1	5	1	1	1	6	9	15	25	5	30	7	11	9	7	3	30	7	26	50	36	12	0	36	44	3
OTU162	Bacteria	Cyanobacteria	Cyanobacteria					11	5	1	7	2	7	6	6	1	2	0	0	0	0	0	0	0	0	0	0	0	0	0	0	0	0	0	0	0	0
OTU163	Bacteria	Bacteroidetes	Sphingobacteriia	Sphingobacteriales	Chitinophagaceae	uncultured		5	4	18	5	3	4	5	0	1	13	2	18	16	2	31	4	16	13	5	2	32	32	29	32	44	17	6	54	55	6
OTU164	Bacteria	Actinobacteria	Thermoleophilia	Gaiellales	uncultured	bacterium Ellin6504	bacterium Ellin6504	3	0	1	0	1	1	1	0	0	0	1	4	10	2	12	3	0	6	2	3	9	6	7	4	10	2	0	13	11	3
OTU165	Bacteria	Proteobacteria	Alphaproteobacteria	Rhizobiales	MNG7			7	2	9	3	8	8	0	4	5	6	3	0	5	0	0	0	0	3	0	0	0	1	0	8	0	1	0	2	2	0
OTU166	Bacteria	Proteobacteria	Betaproteobacteria	TRA3 20				1	0	4	0	2	0	0	0	2	2	0	7	6	2	20	4	0	4	1	4	14	10	8	20	19	6	0	17	8	5
OTU167	Bacteria	Actinobacteria	Thermoleophilia	Solirubrobacterales	Solirubrobacteraceae	Solirubrobacter	uncultured bacterium	5	2	17	3	1	2	1	2	1	7	7	16	23	2	34	7	10	13	2	3	38	22	40	39	28	29	0	43	44	3
OTU168	Bacteria	Proteobacteria	Alphaproteobacteria	Rhizobiales	Xanthobacteraceae	Variibacter	uncultured Hyphomicrobiaceae bacterium	3	1	22	2	4	5	1	4	2	12	3	48	33	5	44	11	16	21	2	2	63	46	42	56	43	15	2	82	91	8
OTU169	Bacteria	Acidobacteria	Acidobacteria	Subgroup 3	Unknown Family	Bryobacter		3	0	15	5	5	3	3	5	2	8	2	22	15	3	25	10	10	6	3	0	27	13	28	46	62	7	3	38	53	6
OTU170	Bacteria	Actinobacteria	Actinobacteria	Propionibacteriales	Nocardioidaceae	Nocardioides		0	0	1	0	0	3	0	0	0	7	1	6	8	1	5	4	3	4	3	3	7	6	9	9	9	1	0	16	8	4
OTU171	Bacteria	Proteobacteria	Deltaproteobacteria	Myxococcales	Cystobacteraceae	Anaeromyxobacter	uncultured bacterium	0	4	1	0	1	1	0	0	3	5	1	1	5	0	9	0	4	0	0	0	1	1	3	0	3	0	0	7	5	1
OTU172	Bacteria	Actinobacteria	Acidimicrobiia	Acidimicrobiales	uncultured			0	1	4	0	0	1	0	0	0	2	0	5	6	3	12	0	3	4	2	0	10	11	6	13	9	3	1	11	8	1
OTU173	Bacteria	Bacteroidetes	Sphingobacteriia	Sphingobacteriales	Sphingobacteriaceae	Mucilaginibacter		0	1	3	0	1	0	0	0	0	0	1	3	2	1	6	0	1	3	0	0	4	6	11	6	15	0	0	8	11	0
OTU174	Bacteria	Proteobacteria	Betaproteobacteria	Burkholderiales	Oxalobacteraceae			29	11	98	9	16	9	9	10	12	64	27	184	180	18	227	36	57	80	24	19	276	102	252	221	268	98	4	258	227	25
OTU175	Bacteria	Actinobacteria	Actinobacteria	Micrococcales	Micrococcaceae	Arthrobacter		6	11	81	4	11	20	17	7	6	63	16	131	147	20	172	25	56	74	35	13	213	113	234	202	215	77	14	218	238	29
OTU176	Bacteria	Actinobacteria	Actinobacteria	Frankiales	Nakamurellaceae	Nakamurella		0	0	2	0	0	0	0	0	0	2	0	7	1	0	9	1	1	5	1	0	13	5	4	7	3	1	1	13	9	0
OTU177	Bacteria	Actinobacteria	Thermoleophilia	Solirubrobacterales	480 2	uncultured bacterium	uncultured bacterium	1	0	1	0	0	0	0	1	0	1	0	8	2	2	8	1	0	1	3	0	3	2	10	6	3	1	0	12	5	1
OTU178	Bacteria	Actinobacteria	Actinobacteria	Pseudonocardiales	Pseudonocardiaceae	Crossiella	uncultured bacterium	0	0	3	4	1	0	4	0	1	2	4	7	8	1	8	3	5	8	1	0	14	16	24	17	12	3	0	18	17	0
OTU179	Bacteria	Proteobacteria	Betaproteobacteria					1	7	14	1	4	6	1	3	3	10	5	33	41	4	62	8	7	20	5	4	52	30	78	63	73	27	0	88	70	6
OTU180	Bacteria	Actinobacteria	Thermoleophilia	Gaiellales	uncultured			5	0	17	2	0	1	0	4	1	1	1	18	21	2	27	7	9	23	10	4	26	10	23	41	43	13	2	29	19	3
OTU181	Bacteria	Actinobacteria	Thermoleophilia	Solirubrobacterales	480 2	uncultured soil bacterium	uncultured soil bacterium	0	0	4	0	1	0	0	0	1	1	0	2	2	0	4	1	3	3	0	0	4	1	4	1	1	2	0	5	10	1
OTU182	Bacteria	Actinobacteria	Actinobacteria	Propionibacteriales	Nocardioidaceae	Nocardioides		1	0	5	0	2	1	0	1	0	0	0	11	3	0	10	0	4	0	1	0	2	1	8	9	13	4	1	10	12	0
OTU183	Bacteria	Firmicutes	Clostridia	Clostridiales	Clostridiaceae 1	Candidatus Arthromitus		0	0	2	2	0	0	0	0	1	0	0	1	4	5	4	0	0	7	0	0	4	0	2	3	3	0	0	4	4	0
OTU184	Bacteria	Cyanobacteria	Chloroplast					27	5	23	27	32	41	5	8	6	0	0	0	0	0	0	0	0	0	0	0	0	0	0	0	0	0	0	0	0	0
OTU185	Bacteria	Proteobacteria	Alphaproteobacteria	Rhizobiales				0	0	10	0	0	0	4	0	0	9	1	15	15	1	10	5	3	6	4	1	23	9	16	17	27	4	0	11	21	3
OTU186	Bacteria	Proteobacteria	Deltaproteobacteria	Myxococcales	Haliangiaceae	Haliangium		3	1	23	2	2	1	1	3	4	14	3	17	40	1	21	17	7	13	3	3	61	19	46	48	41	21	1	35	47	4
OTU187	Bacteria	Proteobacteria	Alphaproteobacteria	Rhizobiales	Methylobacteriaceae	Methylobacterium		0	1	3	0	0	0	0	0	1	0	0	0	3	0	3	1	2	2	0	1	3	0	8	3	6	0	0	11	2	0
OTU188	Bacteria	Firmicutes	Clostridia	Clostridiales	Lachnospiraceae			3	0	2	4	0	0	4	0	4	2	0	0	0	0	0	0	0	0	0	0	0	0	0	0	0	1	0	2	0	14
OTU189	Bacteria	Actinobacteria	Thermoleophilia	Gaiellales	uncultured			6	4	23	3	2	2	1	8	1	8	5	31	35	5	35	17	18	18	9	6	63	29	40	54	44	19	5	61	37	3
OTU190	Bacteria	Cyanobacteria	Chloroplast					12	1	4	12	5	8	5	1	1	3	0	0	0	0	0	0	0	2	0	0	0	0	0	0	0	0	0	0	0	0
OTU191	Bacteria	Gemmatimonadetes	Gemmatimonadetes	Gemmatimonadales	Gemmatimonadaceae	Gemmatimonas		0	0	6	0	2	0	0	0	2	2	0	5	8	0	3	1	1	1	1	0	1	2	6	0	14	0	1	2	12	1
OTU192	Bacteria	Firmicutes	Clostridia	Clostridiales	Peptostreptococcaceae			6	6	14	14	8	62	2	15	11	1	4	0	0	3	0	0	0	3	0	0	0	0	0	0	0	0	1	0	0	0
OTU193	Bacteria	Bacteroidetes	Flavobacteriia	Flavobacteriales				3	8	0	5	3	2	7	2	1	1	1	6	3	0	0	0	0	20	0	0	0	14	0	1	17	12	84	0	0	15
OTU194	Bacteria	Actinobacteria	Acidimicrobiia	Acidimicrobiales	uncultured			0	4	0	0	0	2	0	0	0	0	0	4	6	1	5	2	0	0	1	0	7	5	2	0	9	0	1	4	13	1
OTU195	Bacteria	Proteobacteria	Betaproteobacteria	Nitrosomonadales	Nitrosomonadaceae	uncultured		0	0	1	0	0	0	0	0	0	2	0	7	7	0	7	0	3	1	2	0	4	1	6	0	7	4	0	5	0	0
OTU196	Bacteria	Proteobacteria	Betaproteobacteria	Nitrosomonadales	Nitrosomonadaceae	uncultured		0	0	17	0	0	1	0	0	0	2	0	8	8	4	30	7	2	8	1	2	13	7	8	26	19	9	0	9	17	2
OTU197	Bacteria	Actinobacteria	Actinobacteria	Frankiales	Geodermatophilaceae			0	0	5	0	0	0	0	0	1	0	0	7	6	0	7	1	0	3	3	2	3	1	3	14	3	1	1	7	10	2
OTU198	Bacteria	Gemmatimonadetes	Gemmatimonadetes	Gemmatimonadales	Gemmatimonadaceae	uncultured	uncultured proteobacterium	6	3	24	3	4	1	1	5	1	9	5	35	30	3	46	12	12	31	3	5	77	43	61	58	52	13	2	56	62	7
OTU199	Bacteria	Actinobacteria	Actinobacteria	Corynebacteriales	Mycobacteriaceae	Mycobacterium		82	31	41	85	66	19	29	13	32	40	0	0	0	0	0	0	0	0	0	0	1	0	0	0	0	0	0	0	0	0
OTU200	Bacteria	Proteobacteria	Betaproteobacteria	SC I 84	uncultured bacterium	uncultured bacterium	uncultured bacterium	7	3	29	5	5	6	3	6	2	9	0	0	0	0	0	0	0	0	0	0	3	0	0	0	0	0	0	0	0	0
OTU201	Bacteria	Proteobacteria	Gammaproteobacteria	Xanthomonadales	Xanthomonadales Incertae Sedis	Candidatus Competibacter	uncultured bacterium	1	6	16	5	6	2	0	7	7	10	0	0	0	0	0	0	0	0	0	0	2	0	0	0	0	0	0	0	0	0
OTU202	Bacteria	Actinobacteria	Thermoleophilia	Solirubrobacterales	0319 6M6	uncultured bacterium	uncultured bacterium	2	1	12	3	0	0	3	4	5	7	1	6	9	1	6	3	0	8	1	1	20	8	28	13	28	7	1	16	17	3
OTU203	Bacteria	Proteobacteria	Betaproteobacteria	TRA3 20				0	0	1	2	0	0	0	0	0	0	2	3	8	0	15	1	3	1	0	2	6	7	4	6	8	2	0	9	12	0
OTU204	Bacteria	Chloroflexi	uncultured	uncultured microorganism	uncultured microorganism	uncultured microorganism	uncultured microorganism	3	2	14	12	10	0	2	2	3	14	0	0	0	0	0	0	0	0	0	0	1	0	0	0	0	0	0	0	0	0
OTU205	Bacteria	Proteobacteria	Gammaproteobacteria	Xanthomonadales	Xanthomonadaceae			0	2	0	0	0	0	0	1	1	1	2	9	12	1	12	0	3	3	1	2	6	4	1	8	15	1	0	8	7	1
OTU206	Bacteria	Proteobacteria	Deltaproteobacteria	Myxococcales	Polyangiaceae	Byssovorax		2	0	15	2	2	2	1	1	1	7	2	14	21	3	25	9	6	17	5	0	20	11	29	28	48	8	1	29	54	5
OTU207	Bacteria	Bacteroidetes	Flavobacteriia	Flavobacteriales	Flavobacteriaceae	Flavobacterium		0	1	1	0	0	1	0	0	0	0	0	2	0	0	0	0	0	2	1	0	5	8	8	1	4	1	2	9	10	0
OTU208	Bacteria	Firmicutes	Erysipelotrichia	Erysipelotrichales	Erysipelotrichaceae			2	35	2	38	5	0	11	2	0	1	0	0	0	0	0	0	0	0	0	12	0	0	0	0	0	0	0	0	0	0
OTU209	Bacteria	Acidobacteria	Acidobacteria	Acidobacteriales	Acidobacteriaceae (Subgroup 1)	uncultured	uncultured Acidobacteria bacterium	1	3	8	1	1	1	2	0	0	6	7	21	25	2	18	8	3	7	6	1	32	18	24	16	26	14	1	13	27	1
OTU210	Bacteria	Proteobacteria	Deltaproteobacteria	Myxococcales				0	2	6	0	1	1	2	1	0	1	1	14	5	0	10	1	1	7	1	0	9	3	28	9	10	3	2	8	14	3
OTU211	Bacteria	Gemmatimonadetes	Gemmatimonadetes	Gemmatimonadales	Gemmatimonadaceae	Gemmatimonas	uncultured bacterium	3	1	8	0	2	1	1	2	0	4	1	9	6	0	17	4	8	3	3	1	23	15	14	16	16	6	2	21	52	1
OTU212	Bacteria	Acidobacteria	Acidobacteria	Acidobacteriales	Acidobacteriaceae (Subgroup 1)			6	0	25	2	1	1	2	1	1	12	3	20	41	4	30	5	12	25	4	1	50	16	64	32	48	16	3	41	45	3
OTU213	Bacteria	Firmicutes	Clostridia	Clostridiales	Lachnospiraceae	Epulopiscium		0	0	0	6	4	9	4	1	2	0	4	0	0	0	0	0	1	0	8	3	0	0	0	0	0	0	0	0	0	0
OTU214	Bacteria	Gemmatimonadetes	Gemmatimonadetes	Gemmatimonadales	Gemmatimonadaceae	uncultured		0	1	10	2	2	2	1	1	0	8	5	16	22	1	21	6	9	7	6	0	26	7	41	24	16	7	0	33	21	2
OTU215	Bacteria	Bacteroidetes	Bacteroidia	Bacteroidales	Porphyromonadaceae			2	18	0	12	6	1	11	0	4	0	5	2	0	10	0	0	1	4	7	0	0	3	0	0	0	6	22	0	0	1
OTU216	Bacteria	Bacteroidetes	Bacteroidia	Bacteroidales	Porphyromonadaceae			3	3	0	4	7	4	6	3	6	3	8	0	0	1	0	0	0	3	0	0	0	0	0	0	0	1	1	0	0	1
OTU217	Bacteria	Proteobacteria	Deltaproteobacteria	Myxococcales	Cystobacteraceae			0	0	6	8	0	1	0	0	2	3	0	20	14	1	23	1	5	7	3	0	19	10	15	18	15	6	0	23	11	7
OTU218	Bacteria	Firmicutes	Clostridia	Clostridiales	Clostridiaceae 1	Clostridium sensu stricto 1		22	0	5	1	9	1	2	3	2	4	0	1	6	0	7	2	0	2	1	0	1	0	3	0	9	0	0	0	0	0
OTU219	Bacteria	Proteobacteria	Gammaproteobacteria	Xanthomonadales	Xanthomonadales Incertae Sedis	Candidatus Competibacter		3	3	9	3	4	1	0	3	4	12	0	0	0	0	0	0	0	0	0	0	0	0	0	0	0	0	0	0	0	0
OTU220	Bacteria	Gemmatimonadetes	Gemmatimonadetes	Gemmatimonadales	Gemmatimonadaceae			1	0	5	1	1	1	0	1	2	1	2	8	10	0	8	0	3	6	5	0	20	5	13	7	6	2	0	6	2	1
OTU221	Bacteria	Proteobacteria	Betaproteobacteria	Burkholderiales	Comamonadaceae	Ramlibacter		1	0	12	1	2	0	0	2	0	16	4	15	24	1	20	10	2	6	3	1	20	9	12	24	23	5	0	35	31	4
OTU222	Bacteria	Proteobacteria	Alphaproteobacteria	Rhizobiales	Rhodobiaceae			0	2	3	1	0	1	0	0	0	3	0	0	4	0	5	2	0	3	0	0	2	2	5	2	1	0	0	4	3	0
OTU223	Bacteria	Actinobacteria	Thermoleophilia	Solirubrobacterales	480 2	uncultured bacterium	uncultured bacterium	3	4	12	6	1	1	5	0	1	9	4	28	29	4	38	4	9	20	4	1	37	13	32	43	28	16	2	50	34	3
OTU224	Bacteria	Cyanobacteria	Chloroplast					11	2	19	18	6	30	5	7	3	1	0	0	0	0	0	0	0	1	0	0	0	1	0	0	0	0	0	0	0	0
OTU225	Bacteria	Proteobacteria	Betaproteobacteria	Neisseriales	Neisseriaceae	Vogesella	uncultured prokaryote	14	7	9	17	19	22	1	14	7	17	6	2	2	16	0	0	9	2	39	58	2	0	0	0	0	3	3	0	0	0
OTU226	Bacteria	Proteobacteria	Betaproteobacteria	SC I 84	uncultured bacterium	uncultured bacterium	uncultured bacterium	0	0	3	0	0	0	1	0	0	0	1	3	4	0	1	1	1	2	0	0	0	2	7	8	1	7	0	4	2	0
OTU227	Bacteria	Actinobacteria	Actinobacteria	Frankiales				2	2	7	3	0	1	0	0	2	5	1	15	12	2	24	4	0	11	1	0	24	15	20	16	24	13	0	39	18	5
OTU228	Bacteria	Proteobacteria	Betaproteobacteria	SC I 84				4	0	13	2	2	1	1	3	1	4	6	11	17	0	19	5	4	12	4	0	10	9	24	37	32	4	2	21	28	1
OTU229	Bacteria	Proteobacteria	Gammaproteobacteria	Xanthomonadales	Xanthomonadales Incertae Sedis	Acidibacter		3	0	16	0	1	3	0	4	1	3	3	15	9	4	26	2	0	8	2	1	17	10	37	25	32	4	1	34	22	4
OTU230	Bacteria	Gemmatimonadetes	Gemmatimonadetes	BD2 11 terrestrial group				0	1	0	0	0	0	0	0	0	2	3	6	2	0	1	0	0	1	0	0	4	0	1	6	4	0	0	5	4	0
OTU231	Bacteria	Actinobacteria	Actinobacteria	Propionibacteriales	Nocardioidaceae	Marmoricola		4	9	36	2	6	1	5	2	2	25	15	61	75	7	84	23	32	49	16	5	116	49	112	87	111	36	16	103	123	7
OTU232	Bacteria	Actinobacteria	Actinobacteria	Micrococcales	Microbacteriaceae	Agromyces		1	0	3	1	0	0	0	4	2	2	0	15	13	2	13	6	2	6	3	3	12	4	9	11	25	6	0	17	15	1
OTU233	Bacteria	Actinobacteria	Actinobacteria	Frankiales	Sporichthyaceae	Sporichthya		0	0	6	0	1	0	0	0	0	0	0	1	5	1	8	1	0	0	1	0	5	1	11	7	6	2	0	1	0	1
OTU234	Bacteria	Bacteroidetes	Sphingobacteriia	Sphingobacteriales	Chitinophagaceae	uncultured		0	0	3	2	0	1	0	0	3	0	0	1	3	0	1	0	0	1	0	0	3	3	8	0	3	2	0	7	7	1
OTU235	Bacteria	Actinobacteria	Thermoleophilia	Solirubrobacterales	Patulibacteraceae	Patulibacter		1	0	2	0	0	1	0	0	0	0	0	7	3	4	4	4	1	4	0	0	13	9	5	8	9	3	0	16	15	3
OTU236	Bacteria	Proteobacteria	Alphaproteobacteria	Rickettsiales	Mitochondria	Tetraphis pellucida	Tetraphis pellucida	0	2	7	1	0	2	0	2	4	6	4	17	16	1	16	1	2	11	2	1	18	10	35	23	32	5	1	33	30	3
OTU237	Bacteria	Cyanobacteria	Cyanobacteria	SubsectionIII	FamilyI	Microcoleus		0	0	1	0	1	0	1	2	0	2	3	12	8	2	16	6	2	5	7	2	15	6	22	22	26	8	0	23	18	2
OTU238	Bacteria	Acidobacteria	Acidobacteria	Subgroup 3	Unknown Family	Candidatus Solibacter		14	3	51	5	7	2	0	7	5	20	11	46	46	7	70	12	18	20	18	4	101	44	83	80	74	24	9	79	89	9
OTU239	Bacteria	Proteobacteria	Betaproteobacteria	Burkholderiales	Alcaligenaceae	uncultured		10	1	6	5	2	3	5	2	5	22	0	0	0	0	0	0	0	0	0	0	1	0	0	0	0	0	0	0	0	0
OTU240	Bacteria	Bacteroidetes	Sphingobacteriia	Sphingobacteriales	Chitinophagaceae	Flavisolibacter	uncultured bacterium	0	0	2	0	1	0	0	0	1	2	0	6	4	0	8	1	0	4	0	0	23	5	10	15	4	1	0	22	19	0
OTU241	Bacteria	Gemmatimonadetes	Gemmatimonadetes	Gemmatimonadales	Gemmatimonadaceae	uncultured	uncultured Gemmatimonadales bacterium	0	0	2	0	1	0	0	1	0	1	0	2	2	1	0	3	7	1	1	0	8	8	2	2	6	5	0	16	5	0
OTU242	Bacteria	Proteobacteria	Gammaproteobacteria	Methylococcales	Methylococcaceae	Methylocaldum	uncultured bacterium	87	13	0	35	27	0	15	3	3	0	0	0	0	0	0	0	0	0	0	0	0	0	0	0	0	0	0	0	0	0
OTU243	Bacteria	Actinobacteria	Thermoleophilia	Solirubrobacterales	Solirubrobacteraceae	Solirubrobacter		0	0	4	0	0	0	1	2	0	5	3	3	11	1	18	1	5	8	2	2	18	5	21	26	14	0	0	13	11	1
OTU244	Bacteria	Chloroflexi	uncultured	uncultured microorganism	uncultured microorganism	uncultured microorganism	uncultured microorganism	2	0	5	3	2	1	0	3	2	6	0	0	0	0	0	0	0	0	0	0	0	1	0	0	0	0	0	4	0	0
OTU245	Bacteria	Actinobacteria	Actinobacteria	Pseudonocardiales	Pseudonocardiaceae	Actinomycetospora		1	2	10	0	1	0	0	1	1	5	2	21	18	2	32	6	9	6	1	0	19	5	33	22	30	12	2	15	32	9
OTU246	Bacteria	Actinobacteria	Acidimicrobiia	Acidimicrobiales	uncultured			1	0	7	0	2	0	2	1	1	4	0	11	9	5	8	7	3	10	0	4	14	9	22	23	13	5	1	34	19	4
OTU247	Bacteria	Acidobacteria	Acidobacteria	Subgroup 3	Unknown Family	Candidatus Solibacter		0	0	16	1	1	0	1	4	1	12	3	33	30	3	36	4	4	12	3	3	36	17	45	32	33	8	3	20	35	1
OTU248	Bacteria	Actinobacteria	Acidimicrobiia	Acidimicrobiales	uncultured			0	0	10	0	1	0	4	2	0	5	4	12	10	2	13	2	8	7	0	0	24	5	6	17	8	5	1	14	16	2
OTU249	Bacteria	Actinobacteria	Actinobacteria	Micrococcales	Microbacteriaceae			1	2	7	0	0	1	4	0	1	2	3	11	9	1	18	4	2	6	8	0	20	20	10	25	17	2	0	9	19	3
OTU250	Bacteria	Actinobacteria	Actinobacteria	Micromonosporales	Micromonosporaceae	Actinoplanes		1	0	5	0	0	3	2	0	0	2	3	3	19	4	20	5	1	9	1	1	15	14	21	21	11	8	1	12	14	5
OTU251	Bacteria	Actinobacteria	Thermoleophilia	Gaiellales	uncultured			3	0	2	2	5	1	0	0	0	5	0	0	0	0	0	0	0	0	0	0	0	0	0	0	0	0	0	0	0	0
OTU252	Bacteria	Actinobacteria	Actinobacteria	Micromonosporales	Micromonosporaceae			2	0	20	3	5	3	6	3	2	7	6	17	23	2	30	8	10	20	7	1	45	14	37	41	55	22	0	47	35	8
OTU253	Bacteria	Proteobacteria	Betaproteobacteria	Nitrosomonadales	Nitrosomonadaceae	uncultured		6	0	18	2	6	6	0	4	4	19	11	34	31	1	47	12	9	25	7	8	74	24	61	56	58	18	6	72	94	6
OTU254	Bacteria	Actinobacteria	Actinobacteria	Frankiales	Geodermatophilaceae			10	4	18	1	2	3	1	2	2	15	5	32	44	7	43	10	18	11	13	3	37	18	33	40	46	16	3	61	35	6
OTU255	Bacteria							1	4	11	0	0	1	1	0	2	1	5	7	2	0	13	3	6	12	2	0	22	12	20	9	10	9	1	18	16	0
OTU256	Bacteria	Proteobacteria	Alphaproteobacteria	Rhizobiales	KF JG30 B3	uncultured bacterium	uncultured bacterium	0	0	2	1	0	1	0	0	1	3	1	0	2	0	7	1	0	2	0	0	9	0	4	4	9	0	2	8	6	0
OTU257	Bacteria	Acidobacteria	Acidobacteria	Subgroup 3	Unknown Family	Candidatus Solibacter		0	0	0	2	0	0	0	0	2	2	0	9	6	0	8	3	2	3	0	0	5	6	9	10	7	2	0	8	10	0
OTU258	Bacteria	Proteobacteria	Betaproteobacteria	Nitrosomonadales	Nitrosomonadaceae	uncultured		3	1	34	5	2	6	6	3	3	9	2	36	49	7	64	15	5	24	6	1	93	42	61	58	55	16	3	90	98	13
OTU259	Bacteria	Bacteroidetes	Bacteroidia	Bacteroidales	Porphyromonadaceae	Parabacteroides	uncultured bacterium	1	12	0	1	2	0	8	0	0	2	0	0	3	0	0	0	0	0	6	2	0	0	0	0	0	0	0	0	0	2
OTU260	Bacteria	Bacteroidetes	Sphingobacteriia	Sphingobacteriales	Chitinophagaceae	Niastella		0	1	11	1	3	3	2	3	1	2	1	11	12	1	24	1	5	15	4	0	20	10	19	12	11	10	0	19	11	0
OTU261	Bacteria	Proteobacteria	Gammaproteobacteria	Enterobacteriales	Enterobacteriaceae	Escherichia Shigella		1	0	1	0	0	0	0	0	0	2	1	2	2	0	4	0	1	0	1	0	7	1	2	0	0	0	0	10	2	0
OTU262	Bacteria	Fusobacteria	Fusobacteriia	Fusobacteriales	Hados.Sed.Eubac.3	uncultured bacterium	uncultured bacterium	4	1	0	2	2	1	4	3	3	2	1	0	0	2	0	0	0	1	0	0	0	1	0	0	0	0	0	0	0	0
OTU263	Bacteria	Actinobacteria	Thermoleophilia	Gaiellales	uncultured	bacterium Ellin6504	bacterium Ellin6504	0	0	0	0	0	1	0	0	1	1	0	7	12	1	4	2	4	2	0	2	15	3	4	13	7	5	1	6	9	2
OTU264	Bacteria	Firmicutes	Clostridia	Clostridiales	Clostridiaceae 1	Clostridium sensu stricto 1	uncultured bacterium	107	14	62	27	34	3	22	75	36	8	0	0	3	1	0	0	0	0	0	0	0	0	0	0	1	0	0	0	3	0
OTU265	Bacteria	Proteobacteria	Alphaproteobacteria	Rhizobiales				1	0	5	0	0	2	0	1	0	2	0	6	14	0	13	1	2	6	2	5	12	3	8	16	10	1	1	12	13	5
OTU266	Bacteria	Acidobacteria	Acidobacteria	Acidobacteriales	Acidobacteriaceae (Subgroup 1)	uncultured	uncultured Acidobacteria bacterium	0	0	8	0	2	0	0	1	0	0	0	5	1	0	1	0	3	3	5	0	4	1	9	3	7	1	0	8	1	0
OTU267	Bacteria	Proteobacteria	Gammaproteobacteria	Xanthomonadales	Xanthomonadaceae			1	0	0	0	0	0	0	0	0	1	1	1	4	2	2	0	0	2	0	0	2	0	1	4	2	2	0	3	1	1
OTU268	Bacteria	Proteobacteria	Betaproteobacteria	Methylophilales	Methylophilaceae	uncultured		0	0	2	0	0	0	0	0	0	1	0	5	0	1	7	1	0	4	0	0	5	1	7	2	0	1	0	10	4	0
OTU269	Bacteria	Firmicutes	Clostridia	Clostridiales				12	2	12	12	7	48	4	10	3	5	2	0	0	1	0	0	0	4	0	0	0	0	0	0	0	0	1	0	0	1
OTU270	Bacteria	Proteobacteria	Alphaproteobacteria	Sphingomonadales	Sphingomonadaceae	Sphingomonas		3	1	18	1	2	3	0	5	3	9	4	39	24	4	25	10	9	11	5	0	48	23	50	37	49	20	2	24	53	4
OTU271	Bacteria	Bacteroidetes	Sphingobacteriia	Sphingobacteriales	Chitinophagaceae	Parafilimonas	uncultured bacterium	0	0	5	0	0	0	0	1	0	0	0	7	4	1	0	2	6	2	0	0	0	1	5	2	8	0	0	1	0	2
OTU272	Bacteria	Acidobacteria	Holophagae	Subgroup 10	ABS 19			0	2	4	0	0	2	0	1	1	3	0	7	16	2	22	1	1	11	0	3	19	10	8	18	21	5	0	21	12	1
OTU273	Bacteria	Proteobacteria	Deltaproteobacteria	Myxococcales	Polyangiaceae	Sorangium		2	1	7	0	3	2	0	1	5	5	1	29	26	4	25	5	7	8	8	3	33	16	27	25	49	7	0	28	49	7
OTU274	Bacteria	Gemmatimonadetes	Gemmatimonadetes	Gemmatimonadales	Gemmatimonadaceae	uncultured	uncultured Gemmatimonadetes bacterium	8	6	28	2	2	1	4	3	0	12	8	48	29	4	71	11	11	25	5	4	75	35	64	50	55	20	3	85	74	5
OTU275	Bacteria	Acidobacteria	Acidobacteria	Subgroup 3	Unknown Family	Bryobacter		1	0	2	0	0	0	0	0	1	2	0	10	11	2	7	2	5	4	0	0	20	10	16	7	11	9	0	12	13	0
OTU276	Bacteria	Acidobacteria	Acidobacteria	Acidobacteriales	Acidobacteriaceae (Subgroup 1)	uncultured		0	0	0	0	0	1	0	2	3	0	5	13	7	0	25	1	7	7	1	1	18	12	21	7	13	2	0	9	8	4
OTU277	Bacteria	Proteobacteria	Betaproteobacteria	Burkholderiales	Oxalobacteraceae	Noviherbaspirillum		7	2	2	0	0	1	0	0	0	0	0	3	2	1	2	2	0	3	0	1	3	2	4	4	11	3	0	2	6	0
OTU278	Bacteria	Proteobacteria	Alphaproteobacteria	Caulobacterales	Caulobacteraceae			0	0	6	0	0	1	2	4	1	3	0	3	3	1	17	4	1	7	0	0	25	4	10	14	16	8	0	22	22	0
OTU279	Bacteria	Proteobacteria	Betaproteobacteria	SC I 84	uncultured Rhodocyclaceae bacterium	uncultured Rhodocyclaceae bacterium	uncultured Rhodocyclaceae bacterium	3	0	3	0	2	1	0	0	0	1	2	3	11	0	6	1	0	2	1	1	6	10	2	8	14	0	0	4	15	0
OTU280	Bacteria	Actinobacteria	Actinobacteria	Frankiales	Frankiaceae	Jatrophihabitans		0	0	18	7	1	3	0	4	3	13	7	22	44	3	50	16	8	23	1	0	30	30	47	45	43	20	1	52	47	3
OTU281	Bacteria	Actinobacteria	Acidimicrobiia	Acidimicrobiales	uncultured			9	0	29	3	15	3	2	3	4	20	7	57	53	5	64	12	10	28	3	7	81	39	79	66	75	22	4	90	70	7
OTU282	Bacteria	Proteobacteria	Deltaproteobacteria	Syntrophobacterales	Syntrophobacteraceae	Syntrophobacter	uncultured soil bacterium	4	2	20	2	5	3	1	7	2	8	0	0	0	0	0	0	0	0	0	0	0	0	0	0	0	0	0	0	0	0
OTU283	Bacteria	Actinobacteria	Thermoleophilia	Solirubrobacterales	0319 6M6	uncultured actinobacterium	uncultured actinobacterium	4	1	10	1	0	2	1	1	1	5	3	18	21	2	22	5	0	16	4	0	43	13	36	49	48	9	2	43	51	5
OTU284	Bacteria	Gemmatimonadetes	Gemmatimonadetes	Gemmatimonadales	Gemmatimonadaceae	Gemmatimonas	uncultured Gemmatimonas sp.	4	10	14	2	6	6	7	2	3	14	3	31	47	12	60	15	16	15	8	1	71	30	74	73	69	16	6	69	83	18
OTU285	Bacteria	Bacteroidetes	Cytophagia	Cytophagales	Cyclobacteriaceae	uncultured	uncultured Bacteroidetes bacterium	1	0	2	1	0	0	3	0	1	0	0	6	2	0	2	0	1	8	0	0	4	5	6	5	3	0	1	7	4	0
OTU286	Bacteria	Proteobacteria	Deltaproteobacteria	Syntrophobacterales	Syntrophobacteraceae	Syntrophobacter		0	0	18	1	4	0	0	9	6	13	0	0	0	0	0	0	0	0	0	0	0	0	0	0	0	0	0	0	0	0
OTU287	Bacteria	Acidobacteria	Acidobacteria	Acidobacteriales	Acidobacteriaceae (Subgroup 1)	uncultured	uncultured Acidobacteria bacterium	0	0	10	0	0	0	0	0	0	4	2	2	7	0	8	0	2	0	0	0	7	6	4	9	3	0	0	0	7	0
OTU288	Bacteria							1	0	7	0	1	0	1	0	0	0	0	3	1	0	3	2	0	4	3	0	3	1	6	2	4	1	0	1	9	0
OTU289	Bacteria	Acidobacteria	Acidobacteria	Subgroup 3	Unknown Family	Candidatus Solibacter		1	2	0	0	0	0	0	0	0	3	0	4	4	0	9	0	3	1	0	0	6	3	9	4	7	1	0	5	7	0
OTU290	Bacteria	Gemmatimonadetes	Gemmatimonadetes	Gemmatimonadales	Gemmatimonadaceae	Gemmatimonas		4	4	11	0	1	3	0	0	3	4	3	10	17	3	21	4	9	8	1	2	31	17	33	27	25	9	0	32	26	5
OTU291	Bacteria	Acidobacteria	Acidobacteria	Subgroup 3	Unknown Family	Bryobacter		0	0	4	0	1	0	0	0	1	2	3	9	5	0	3	1	1	1	1	0	6	6	20	9	7	4	1	2	11	1
OTU292	Bacteria	Actinobacteria	Thermoleophilia	Solirubrobacterales	YNPFFP1	uncultured bacterium	uncultured bacterium	0	0	0	0	0	0	0	0	2	1	3	7	11	1	7	2	5	1	0	0	14	8	3	12	10	2	0	14	19	1
OTU293	Bacteria	Actinobacteria	Thermoleophilia	Gaiellales	uncultured	bacterium Ellin6504	bacterium Ellin6504	0	0	3	0	0	0	0	1	0	0	0	5	9	0	3	2	1	1	0	0	10	6	3	1	4	4	0	3	5	0
OTU294	Bacteria	Actinobacteria	Actinobacteria	Propionibacteriales	Nocardioidaceae	Nocardioides	uncultured bacterium	2	2	27	5	3	3	5	4	3	17	10	28	52	5	60	8	18	26	13	10	82	61	65	81	76	32	3	63	60	11
OTU295	Bacteria	Actinobacteria	Actinobacteria	Corynebacteriales				2	2	1	3	4	0	2	2	5	6	0	0	0	0	0	0	0	0	0	0	0	0	0	0	0	0	0	0	0	0
OTU296	Bacteria	Actinobacteria	Thermoleophilia	Solirubrobacterales	0319 6M6			0	0	2	1	0	0	0	0	0	0	3	4	0	0	3	0	1	0	2	1	4	5	3	9	5	5	1	9	3	0
OTU297	Bacteria	Proteobacteria	Gammaproteobacteria	Enterobacteriales	Enterobacteriaceae	Enterobacter		4	0	5	3	8	0	0	0	0	0	2	11	9	0	11	1	4	2	1	0	4	46	1	28	24	23	6	8	4	8
OTU298	Bacteria	Proteobacteria	Betaproteobacteria	Nitrosomonadales	Nitrosomonadaceae	uncultured		18	2	56	3	9	5	5	7	3	30	15	76	74	11	106	13	27	43	17	0	109	73	102	84	107	29	0	117	99	7
OTU299	Bacteria	Proteobacteria	Alphaproteobacteria	Sphingomonadales	Ellin6055	uncultured bacterium	uncultured bacterium	2	4	33	1	0	4	0	0	6	17	6	26	34	4	44	5	10	15	4	12	52	19	65	57	62	18	2	66	54	6
OTU300	Bacteria	Actinobacteria	Thermoleophilia	Solirubrobacterales				0	0	4	2	0	0	0	0	0	1	0	4	9	1	3	0	1	1	3	0	2	1	7	4	11	4	0	2	7	3
OTU301	Bacteria	Proteobacteria	Betaproteobacteria	Burkholderiales	Comamonadaceae	Variovorax		0	0	11	1	2	0	3	1	0	5	3	5	10	4	11	1	2	7	4	0	17	3	19	13	12	4	3	18	20	1
OTU302	Bacteria	Acidobacteria	Acidobacteria	Subgroup 3	Unknown Family	Bryobacter		0	1	3	0	2	0	0	0	0	0	0	4	9	0	9	6	3	6	0	1	6	4	12	9	11	5	1	15	19	1
OTU303	Bacteria	Bacteroidetes	Sphingobacteriia	Sphingobacteriales	Sphingobacteriaceae	Pedobacter		1	0	2	0	0	2	0	0	0	1	0	0	4	0	4	1	1	3	2	1	7	0	0	9	11	1	1	0	5	1
OTU304	Bacteria	Firmicutes	Clostridia	Clostridiales	Clostridiaceae 1			9	2	4	8	10	15	10	11	6	5	66	0	1	50	0	3	0	32	1	3	0	4	0	0	0	14	5	0	0	16
OTU305	Bacteria	Chloroflexi	Chloroflexia	Chloroflexales	Roseiflexaceae	Roseiflexus		0	1	1	0	0	0	0	0	0	2	1	5	0	3	4	2	1	7	3	0	8	6	4	8	3	2	1	15	13	0
OTU306	Bacteria	Acidobacteria	Acidobacteria	Acidobacteriales	Acidobacteriaceae (Subgroup 1)	uncultured		1	1	5	0	0	0	0	0	1	1	1	8	5	0	8	1	0	0	0	0	8	0	8	0	8	1	0	3	6	0
OTU307	Bacteria	Proteobacteria	Alphaproteobacteria	Sphingomonadales	Sphingomonadaceae			2	0	12	0	0	1	0	0	3	8	1	22	21	2	32	4	9	7	4	5	40	16	25	26	31	4	1	33	40	5
OTU308	Bacteria	Acidobacteria	Acidobacteria	Acidobacteriales	Acidobacteriaceae (Subgroup 1)	uncultured		4	2	18	2	3	1	2	1	0	9	3	27	14	0	21	2	17	12	1	3	39	8	44	31	48	11	1	27	41	0
OTU309	Bacteria	Cyanobacteria	Chloroplast					0	0	1	0	1	0	0	0	0	0	0	7	2	0	4	1	2	1	2	1	12	4	6	8	1	1	0	2	4	1
OTU310	Bacteria	Proteobacteria	Alphaproteobacteria	Rhizobiales	Rhizobiales Incertae Sedis	Rhizomicrobium	uncultured proteobacterium	1	2	9	1	0	2	1	0	2	1	2	17	16	4	20	3	7	11	2	0	21	13	17	30	18	6	1	22	19	0
OTU311	Bacteria	Chloroflexi	P2 11E	uncultured bacterium	uncultured bacterium	uncultured bacterium	uncultured bacterium	0	0	3	0	1	0	0	0	1	3	0	3	1	0	5	2	1	6	0	0	2	4	10	4	7	1	0	11	4	4
OTU312	Bacteria	Acidobacteria	Acidobacteria	Subgroup 3	Unknown Family	Candidatus Solibacter		3	0	15	1	2	1	0	2	0	10	1	21	18	1	21	3	2	18	1	2	24	7	23	20	31	13	0	18	33	2
OTU313	Bacteria	Actinobacteria	Actinobacteria	Micrococcales				2	0	1	0	1	2	0	0	2	1	0	9	4	0	10	2	1	0	1	0	3	3	2	5	0	1	0	6	2	0
OTU314	Bacteria	Acidobacteria	Acidobacteria	Subgroup 2				6	1	16	1	7	4	2	1	0	13	1	22	36	4	19	14	7	15	8	3	39	26	37	43	55	13	1	61	49	9
OTU315	Bacteria	Proteobacteria	Deltaproteobacteria	Deltaproteobacteria Incertae Sedis	Syntrophorhabdaceae	Syntrophorhabdus		12	7	7	4	10	1	2	1	3	4	0	0	0	0	0	0	0	0	0	0	0	0	0	0	0	0	0	0	0	0
OTU316	Bacteria	Proteobacteria	Deltaproteobacteria	Myxococcales	BIrii41	uncultured bacterium	uncultured bacterium	0	0	2	0	2	0	0	0	1	0	3	2	6	1	1	0	0	0	2	2	8	5	4	7	6	1	0	1	7	1
OTU317	Bacteria	Proteobacteria	Alphaproteobacteria	Rhizobiales	Methylobacteriaceae	Microvirga		0	0	8	1	4	0	0	1	2	5	0	6	16	1	11	0	0	5	0	1	14	4	9	12	7	6	0	20	8	2
OTU318	Bacteria	Actinobacteria	Thermoleophilia	Gaiellales	uncultured			1	2	5	1	0	0	0	1	0	2	1	9	15	0	8	3	5	3	2	1	7	5	9	16	10	5	0	9	12	1
OTU319	Bacteria	Actinobacteria	Thermoleophilia	Gaiellales	uncultured			0	0	2	0	0	0	0	0	1	3	2	0	5	1	0	1	1	2	0	4	4	5	3	7	6	1	0	7	0	0
OTU320	Bacteria	Proteobacteria	Alphaproteobacteria	Rhodospirillales	DA111			0	0	0	0	2	0	0	0	0	1	0	4	3	1	3	6	1	1	0	0	8	1	0	0	10	1	0	2	2	1
OTU321	Bacteria	Chloroflexi	Ktedonobacteria	Ktedonobacterales	FCPS473	uncultured bacterium	uncultured bacterium	0	0	4	0	0	1	0	0	2	1	0	3	7	0	10	6	4	1	2	0	11	7	4	6	5	5	3	1	9	1
OTU322	Bacteria	Proteobacteria	Alphaproteobacteria	Rhizobiales	Xanthobacteraceae			4	1	12	3	3	3	0	2	2	7	5	20	18	4	37	4	6	12	9	2	36	15	26	39	36	8	0	46	38	9
OTU323	Bacteria	Proteobacteria	Betaproteobacteria	Nitrosomonadales	Nitrosomonadaceae	uncultured		7	0	8	0	1	1	0	1	2	11	0	15	18	3	25	5	8	12	6	2	14	21	27	38	29	23	0	30	49	4
OTU324	Bacteria	Actinobacteria	Thermoleophilia	Solirubrobacterales	Patulibacteraceae	Patulibacter	uncultured bacterium	0	0	4	0	1	1	0	0	1	4	2	13	6	0	11	0	4	7	1	4	22	6	17	11	16	15	2	39	5	0
OTU325	Bacteria	Gemmatimonadetes	Gemmatimonadetes	Gemmatimonadales	Gemmatimonadaceae	Gemmatimonas		0	0	0	0	0	0	1	0	0	1	0	5	4	0	6	1	1	8	0	0	4	0	11	16	2	1	0	13	11	2
OTU326	Bacteria	Proteobacteria	Gammaproteobacteria	Xanthomonadales	Xanthomonadales Incertae Sedis	uncultured		0	0	3	0	0	2	0	1	0	1	0	6	1	0	3	1	2	1	2	0	2	4	3	6	5	1	0	5	6	0
OTU327	Bacteria	Actinobacteria	Actinobacteria	Propionibacteriales	Nocardioidaceae	Nocardioides		0	0	0	0	2	0	1	0	1	0	1	3	3	0	4	1	6	2	0	0	5	0	4	4	7	8	0	2	3	0
OTU328	Bacteria	Proteobacteria	Deltaproteobacteria	Myxococcales	Haliangiaceae	Haliangium		0	0	3	0	0	2	0	0	2	0	3	3	3	3	9	0	2	0	0	0	10	6	11	4	13	2	0	4	9	0
OTU329	Bacteria	Bacteroidetes	Sphingobacteriia	Sphingobacteriales	Chitinophagaceae	Flavisolibacter		0	0	1	1	0	0	0	0	1	2	1	2	3	0	0	0	2	2	1	0	3	0	5	2	1	1	0	4	10	0
OTU330	Bacteria	Actinobacteria	Actinobacteria	Kineosporiales	Kineosporiaceae			0	0	8	0	0	0	0	1	1	5	1	4	3	0	6	3	1	3	0	0	7	2	10	4	6	4	0	0	7	0
OTU331	Bacteria	Actinobacteria	Thermoleophilia	Gaiellales	Gaiellaceae	Gaiella		5	3	14	0	3	0	2	0	0	9	3	21	27	1	30	6	8	11	13	0	31	14	51	51	32	10	3	26	34	3
OTU332	Bacteria	Actinobacteria	Actinobacteria	Frankiales	Cryptosporangiaceae	Cryptosporangium		0	0	5	0	0	0	0	0	1	1	0	2	9	0	12	1	4	1	7	0	5	9	14	8	4	4	4	10	7	2
OTU333	Bacteria	Proteobacteria	Alphaproteobacteria	Rhizobiales	Hyphomicrobiaceae	Rhodoplanes	uncultured bacterium	0	0	5	0	1	0	0	0	0	2	1	10	5	0	14	5	3	10	1	0	14	6	16	10	11	2	0	8	16	0
OTU334	Bacteria	Proteobacteria	Deltaproteobacteria	Myxococcales	Polyangiaceae			0	0	1	0	0	0	0	0	0	0	0	2	3	0	4	1	3	0	2	0	4	0	3	5	2	2	0	2	8	0
OTU335	Bacteria	Proteobacteria	Alphaproteobacteria	Rhizobiales	Xanthobacteraceae			0	0	6	1	0	0	0	2	1	7	0	16	16	1	21	6	5	2	1	1	16	10	24	11	16	14	0	21	19	3
OTU336	Bacteria	Chloroflexi	Ktedonobacteria	C0119	uncultured Chloroflexi bacterium	uncultured Chloroflexi bacterium	uncultured Chloroflexi bacterium	3	0	1	0	2	2	0	0	3	1	0	8	7	0	15	5	6	5	1	0	17	9	11	23	13	4	2	17	21	0
OTU337	Bacteria	Proteobacteria	Gammaproteobacteria	Xanthomonadales	Xanthomonadaceae	Rhodanobacter	uncultured Xanthomonadaceae bacterium	0	0	4	0	0	1	2	0	0	3	0	1	8	0	15	2	4	2	4	0	18	1	7	20	17	6	0	16	9	0
OTU338	Bacteria	Proteobacteria	Betaproteobacteria	Nitrosomonadales	Nitrosomonadaceae	uncultured	uncultured Rhodocyclaceae bacterium	3	0	1	0	0	0	0	0	1	1	4	1	8	0	2	5	3	1	1	0	20	3	4	4	9	1	0	8	7	0
OTU339	Bacteria	Acidobacteria	Holophagae	Subgroup 7	uncultured Acidobacteriales bacterium	uncultured Acidobacteriales bacterium	uncultured Acidobacteriales bacterium	0	1	1	0	0	0	0	0	0	1	0	1	0	0	1	1	0	1	0	1	3	4	3	3	5	1	0	2	5	0
OTU340	Bacteria	Gemmatimonadetes	Gemmatimonadetes	Gemmatimonadales	Gemmatimonadaceae	Gemmatimonas	uncultured soil bacterium	8	0	10	1	0	1	1	2	1	10	1	18	21	1	22	4	6	10	1	2	32	15	20	39	32	9	0	17	30	2
OTU341	Bacteria	Gemmatimonadetes	Gemmatimonadetes	Gemmatimonadales	Gemmatimonadaceae	uncultured		0	0	10	0	1	3	0	2	2	6	1	5	7	0	21	3	3	11	3	1	14	5	12	12	21	5	1	8	9	0
OTU342	Bacteria	Actinobacteria	Actinobacteria	Frankiales	Acidothermaceae	Acidothermus	uncultured bacterium	0	0	2	0	0	1	1	0	0	9	1	10	11	1	5	4	0	3	2	2	9	4	6	7	20	0	1	25	5	2
OTU343	Bacteria	Actinobacteria	Thermoleophilia	Solirubrobacterales	Solirubrobacteraceae	Solirubrobacter	uncultured bacterium	4	0	12	0	2	3	0	0	0	2	4	11	19	5	23	4	3	14	4	2	31	16	32	22	28	7	1	15	24	2
OTU344	Bacteria	Chloroflexi	Ktedonobacteria	C0119	uncultured Chloroflexi bacterium	uncultured Chloroflexi bacterium	uncultured Chloroflexi bacterium	0	0	3	1	0	0	0	1	0	1	2	5	10	3	19	2	0	3	2	3	16	9	20	10	16	1	0	17	18	3
OTU345	Bacteria	Acidobacteria	Acidobacteria	Subgroup 3	Unknown Family			1	0	2	0	0	0	0	0	0	3	0	7	11	0	9	2	1	7	3	1	17	5	7	13	10	0	0	10	8	0
OTU346	Bacteria	Proteobacteria	Betaproteobacteria	Burkholderiales	Burkholderiaceae	Burkholderia	uncultured organism	0	0	6	0	0	0	1	1	0	1	1	1	11	4	4	4	2	1	4	0	13	5	13	14	7	2	1	11	6	1
OTU347	Bacteria	Proteobacteria	Alphaproteobacteria	Rhizobiales	Hyphomicrobiaceae	Hyphomicrobium		0	0	6	0	1	0	0	0	0	4	0	3	2	0	14	0	0	1	0	0	23	3	13	3	13	1	0	6	5	2
OTU348	Bacteria	Bacteroidetes	Flavobacteriia	Flavobacteriales	Flavobacteriaceae	Flavobacterium		2	0	9	3	7	0	3	1	1	2	0	7	14	0	14	6	11	11	0	1	14	10	18	18	15	10	0	30	19	3
OTU349	Bacteria	Gemmatimonadetes	Gemmatimonadetes	Gemmatimonadales	Gemmatimonadaceae	Gemmatimonas		5	0	6	0	1	0	0	1	0	2	1	5	5	3	8	0	0	1	4	0	3	5	5	4	9	0	0	6	4	0
OTU350	Bacteria	Proteobacteria	Alphaproteobacteria	Rickettsiales	Holosporaceae	uncultured	uncultured bacterium	1	1	2	0	0	0	0	0	0	0	1	9	5	3	6	3	2	1	1	0	9	3	2	14	12	0	3	8	10	2
OTU351	Bacteria	Actinobacteria						0	0	3	0	0	0	0	0	0	3	0	6	4	0	4	1	0	2	1	0	4	6	20	14	1	1	1	8	8	0
OTU352	Bacteria	Firmicutes	Clostridia	Clostridiales	Clostridiaceae 1	Clostridium sensu stricto 1	uncultured bacterium	9	6	55	88	68	405	17	85	122	21	52	0	1	20	1	0	0	23	0	2	0	7	0	0	0	31	10	0	0	20
OTU353	Bacteria	Proteobacteria	Alphaproteobacteria	Rhodospirillales	Rhodospirillaceae			1	0	3	0	1	1	0	1	0	0	2	5	17	1	7	2	1	4	2	0	12	5	18	4	15	9	0	17	9	2
OTU354	Bacteria	Proteobacteria	Alphaproteobacteria	Rhizobiales	Rhodobiaceae	uncultured	uncultured Rhodobiaceae bacterium	0	0	7	0	0	0	0	1	1	3	0	3	3	0	6	0	0	5	1	0	8	8	9	10	8	0	0	9	11	0
OTU355	Bacteria	Proteobacteria	Alphaproteobacteria	Caulobacterales	Caulobacteraceae	Phenylobacterium		1	0	8	0	2	0	0	1	0	2	2	6	5	0	13	4	2	0	3	1	20	7	15	16	21	6	2	16	16	0
OTU356	Bacteria	Bacteroidetes	Sphingobacteriia	Sphingobacteriales	Chitinophagaceae	uncultured	uncultured prokaryote	0	0	3	0	0	0	0	0	0	2	0	5	0	0	2	0	1	1	0	2	4	1	2	2	5	0	0	6	3	0
OTU357	Bacteria	Bacteroidetes	Sphingobacteriia	Sphingobacteriales	Chitinophagaceae	uncultured	uncultured Chitinophagaceae bacterium	0	0	1	3	1	1	0	0	0	2	2	5	8	0	22	0	1	8	2	0	11	5	6	13	12	3	0	10	11	1
OTU358	Bacteria	Proteobacteria	Betaproteobacteria	Burkholderiales	Comamonadaceae			1	0	2	0	0	0	1	1	3	7	1	3	3	0	4	0	1	2	0	0	0	3	1	5	0	1	0	8	1	0
OTU359	Bacteria	Proteobacteria	Alphaproteobacteria	Rhodospirillales	DA111	uncultured alpha proteobacterium	uncultured alpha proteobacterium	0	1	7	1	1	2	0	1	0	2	2	6	15	0	16	8	6	4	0	0	23	5	12	13	12	4	1	20	5	0
OTU360	Bacteria	Proteobacteria	Betaproteobacteria	Burkholderiales				6	5	2	4	6	1	9	0	3	1	0	0	0	0	0	0	0	0	0	0	0	0	0	0	0	0	0	0	0	0
OTU361	Bacteria	Acidobacteria	Acidobacteria	Acidobacteriales	Acidobacteriaceae (Subgroup 1)			0	1	4	0	0	0	0	0	1	4	0	1	3	0	6	0	1	2	0	0	0	2	1	1	8	0	1	2	2	0
OTU362	Bacteria	Proteobacteria	Alphaproteobacteria	Rhizobiales	Beijerinckiaceae	Methylorosula	uncultured bacterium	0	0	6	0	0	3	0	0	1	0	1	4	7	1	7	1	2	1	1	1	5	9	8	3	8	3	0	20	10	1
OTU363	Bacteria	Actinobacteria	Actinobacteria	Frankiales	Acidothermaceae	Acidothermus		0	2	23	2	5	5	2	6	0	20	7	41	27	1	33	11	5	17	10	7	58	28	59	69	58	12	3	64	47	4
OTU364	Bacteria	Actinobacteria	Actinobacteria	Pseudonocardiales	Pseudonocardiaceae	Pseudonocardia	uncultured bacterium	1	0	2	0	1	0	0	0	3	1	2	1	7	1	12	1	1	5	3	0	12	3	13	19	10	2	0	13	2	1
OTU365	Bacteria	Actinobacteria	Actinobacteria	Propionibacteriales	Nocardioidaceae	Nocardioides		0	0	0	0	0	1	0	0	0	0	0	5	0	1	0	1	0	3	0	0	3	2	9	4	3	0	2	1	8	1
OTU366	Bacteria	Acidobacteria	Acidobacteria	Subgroup 3	Unknown Family	Bryobacter		0	0	1	0	0	0	0	0	1	1	0	1	2	0	4	0	0	0	0	0	1	0	2	6	7	2	2	1	6	0
OTU367	Bacteria	Proteobacteria	Alphaproteobacteria	Sphingomonadales	Sphingomonadaceae	Novosphingobium	uncultured Novosphingobium sp.	0	0	6	1	1	1	1	2	0	8	1	23	18	3	19	4	14	10	5	0	38	17	50	24	20	5	2	32	33	1
OTU368	Bacteria	Bacteroidetes	Cytophagia	Cytophagales	Cytophagaceae	Hymenobacter		0	0	2	2	1	0	0	0	0	1	1	2	3	1	4	1	1	2	1	0	7	5	3	2	0	0	0	5	1	0
OTU369	Bacteria	Proteobacteria	Alphaproteobacteria	Rhizobiales	Hyphomicrobiaceae	Rhodoplanes		1	8	12	3	3	3	2	7	1	8	3	21	40	4	23	5	10	11	6	3	44	15	50	42	51	13	0	43	43	2
OTU370	Bacteria	Proteobacteria	Alphaproteobacteria					2	0	6	2	3	1	1	3	1	1	0	7	8	0	21	4	7	3	1	0	20	2	14	27	17	11	0	8	11	1
OTU371	Bacteria	Actinobacteria	Actinobacteria	Micromonosporales	Micromonosporaceae	Dactylosporangium	uncultured bacterium	4	1	6	0	3	1	0	0	0	0	1	7	6	3	3	0	3	1	3	0	4	2	10	7	10	2	0	8	5	1
OTU372	Bacteria	Gemmatimonadetes	Gemmatimonadetes	Gemmatimonadales	Gemmatimonadaceae	Gemmatimonas		0	0	4	0	0	1	4	0	0	2	0	2	10	0	7	0	6	2	0	0	4	1	5	8	6	0	0	5	4	0
OTU373	Bacteria	Acidobacteria	Acidobacteria	Acidobacteriales	Acidobacteriaceae (Subgroup 1)	Candidatus Koribacter		0	0	2	0	0	0	0	1	0	3	2	3	1	0	5	3	0	3	0	0	0	1	5	3	7	1	1	6	4	0
OTU374	Bacteria	Proteobacteria	Gammaproteobacteria	Xanthomonadales	Xanthomonadaceae	Arenimonas		0	0	1	0	0	1	0	0	0	0	0	4	6	0	4	1	2	0	0	1	8	0	0	5	5	0	0	11	3	2
OTU375	Bacteria	Proteobacteria	Betaproteobacteria	Nitrosomonadales	Nitrosomonadaceae	uncultured		2	1	6	3	0	5	0	0	1	5	2	14	13	0	11	1	8	6	5	0	23	11	11	12	14	2	0	19	27	0
OTU376	Bacteria	Actinobacteria	Thermoleophilia	Solirubrobacterales	480 2			0	0	4	0	0	1	0	2	0	2	1	5	7	0	2	2	0	1	2	0	12	4	5	4	7	4	0	4	3	0
OTU377	Bacteria	Proteobacteria	Alphaproteobacteria	Rhizobiales	Methylobacteriaceae	Methylobacterium		1	11	17	0	1	3	0	1	1	8	1	28	25	3	39	12	12	12	4	0	48	18	40	17	33	12	1	45	35	2
OTU378	Bacteria	Proteobacteria	Deltaproteobacteria	Myxococcales	Polyangiaceae	Sorangium	uncultured bacterium	2	0	9	0	0	0	0	1	1	0	1	3	10	2	10	2	0	7	3	3	7	5	16	3	12	9	0	16	8	0
OTU379	Bacteria	Cyanobacteria	Chloroplast					2	0	3	3	6	8	0	1	1	2	0	0	0	0	0	0	0	0	0	0	0	0	0	0	0	0	0	0	0	0
OTU380	Bacteria	Actinobacteria	Actinobacteria	Micrococcales	Micrococcaceae	Sinomonas		0	0	1	1	0	0	0	0	1	1	1	3	5	2	13	3	4	5	0	0	9	11	2	5	11	5	1	11	13	4
OTU381	Bacteria	Actinobacteria	Actinobacteria	Micromonosporales	Micromonosporaceae			0	0	2	0	0	0	0	0	0	3	0	2	3	0	5	0	0	0	0	0	1	4	5	6	2	2	0	1	2	1
OTU382	Bacteria	Actinobacteria	Thermoleophilia	Solirubrobacterales	0319 6M6			1	0	8	1	5	0	0	0	0	6	1	5	8	3	22	2	11	5	6	1	21	7	17	14	30	4	1	33	20	0
OTU383	Bacteria	Gemmatimonadetes	Gemmatimonadetes	AT425 EubC11 terrestrial group	uncultured bacterium	uncultured bacterium	uncultured bacterium	0	0	0	0	0	2	0	1	0	4	0	3	5	1	8	3	0	4	0	0	4	3	8	1	3	0	1	4	13	0
OTU384	Bacteria	Proteobacteria	Betaproteobacteria	Burkholderiales	Comamonadaceae	Ramlibacter		0	0	6	2	1	0	2	1	0	1	1	12	6	2	15	2	3	4	0	1	19	5	12	11	6	4	0	12	11	0
OTU385	Bacteria	Proteobacteria	Alphaproteobacteria	Rhizobiales	Xanthobacteraceae	Pseudolabrys		1	3	13	1	1	0	0	3	1	4	1	7	18	1	14	1	9	0	0	2	16	6	26	23	9	12	0	36	24	2
OTU386	Bacteria	Actinobacteria	Thermoleophilia	Solirubrobacterales	Elev 16S 1332	uncultured bacterium	uncultured bacterium	0	0	3	4	1	5	0	0	0	1	0	9	9	4	9	0	9	6	1	5	12	10	21	16	14	8	1	11	14	2
OTU387	Bacteria	Bacteroidetes	Sphingobacteriia	Sphingobacteriales	Chitinophagaceae	Flavitalea		5	0	3	0	0	2	0	1	0	3	0	7	5	0	16	2	2	2	4	0	14	3	5	8	0	1	2	13	10	0
OTU388	Bacteria	Gemmatimonadetes	Gemmatimonadetes	Gemmatimonadales	Gemmatimonadaceae			1	2	4	2	0	2	2	0	0	2	0	3	3	2	15	4	0	3	4	0	14	2	18	9	8	1	1	2	9	0
OTU389	Bacteria	Fibrobacteres	Fibrobacteria	Fibrobacterales	Fibrobacteraceae	possible genus 04	uncultured bacterium	2	0	1	2	1	3	1	0	0	3	2	11	5	1	7	1	4	6	4	2	21	3	24	10	11	2	0	14	8	2
OTU390	Bacteria	Actinobacteria						0	0	5	0	0	1	0	0	0	3	1	2	11	0	10	0	2	0	0	5	12	8	11	14	7	1	0	5	4	2
OTU391	Bacteria	Proteobacteria	Gammaproteobacteria	Xanthomonadales	Xanthomonadaceae	Dyella		2	0	8	0	1	4	0	0	0	0	1	5	4	0	12	1	0	0	1	0	10	1	9	2	3	1	0	1	4	0
OTU392	Bacteria	Proteobacteria	Alphaproteobacteria	Rhodospirillales	Rhodospirillales Incertae Sedis	Candidatus Alysiosphaera		0	0	5	0	2	1	0	0	0	4	1	1	0	2	5	0	0	0	4	0	9	7	9	3	12	1	0	5	5	0
OTU393	Bacteria	Proteobacteria	Alphaproteobacteria	Rhodospirillales	Acetobacteraceae	uncultured		0	1	2	1	1	2	1	0	0	4	3	12	13	0	15	10	8	13	2	0	13	16	15	17	12	3	1	35	12	3
OTU394	Bacteria	Actinobacteria	Actinobacteria	Frankiales				0	0	2	0	3	4	0	0	0	2	2	5	8	0	12	2	1	0	2	0	2	5	9	5	5	1	0	11	6	0
OTU395	Bacteria	Actinobacteria	Acidimicrobiia	Acidimicrobiales				0	0	3	0	0	0	1	0	0	5	0	12	8	0	6	2	2	5	0	0	19	5	14	13	15	5	0	11	12	0
OTU396	Bacteria	Proteobacteria	Betaproteobacteria	TRA3 20				1	0	4	1	3	0	0	0	1	0	0	3	2	2	14	2	1	5	2	0	21	2	13	6	16	3	0	12	14	1
OTU397	Bacteria	Proteobacteria	Alphaproteobacteria	Rhodospirillales	DA111			1	1	1	1	2	0	0	0	0	4	0	3	4	0	10	0	1	3	1	0	2	0	9	14	8	2	0	3	3	1
OTU398	Bacteria	Acidobacteria	Acidobacteria	Subgroup 3	Unknown Family	Bryobacter	uncultured Acidobacteria bacterium	2	0	1	0	0	1	0	0	0	0	1	7	6	1	8	3	1	3	0	3	3	6	8	8	6	5	0	8	18	1
OTU399	Bacteria	Nitrospirae	Nitrospira	Nitrospirales	Nitrospiraceae	Nitrospira		0	0	1	0	0	0	0	0	0	0	0	3	1	0	1	0	2	3	0	0	1	5	3	3	6	0	0	4	7	0
OTU400	Bacteria	Gemmatimonadetes	Gemmatimonadetes	AT425 EubC11 terrestrial group				7	4	22	3	10	6	2	2	3	15	4	49	45	19	61	15	17	42	11	9	113	49	112	94	125	36	3	168	59	10
OTU401	Bacteria	Actinobacteria	Thermoleophilia	Gaiellales	uncultured	uncultured bacterium	uncultured bacterium	1	0	10	0	1	3	0	0	1	1	2	15	11	2	16	5	9	3	3	0	38	6	20	17	35	3	0	22	16	7
OTU402	Bacteria	Actinobacteria	Acidimicrobiia	Acidimicrobiales	uncultured			1	2	6	1	2	1	0	0	0	1	3	7	12	3	11	6	4	11	2	0	12	7	17	31	21	7	0	13	19	0
OTU403	Bacteria	Gemmatimonadetes	Gemmatimonadetes	Gemmatimonadales	Gemmatimonadaceae	uncultured	uncultured Gemmatimonas sp.	0	0	3	0	0	1	0	0	0	2	0	1	2	2	4	0	0	4	0	1	8	2	7	3	8	0	0	3	11	1
OTU404	Bacteria	Gemmatimonadetes	Gemmatimonadetes	Gemmatimonadales	Gemmatimonadaceae	uncultured		0	0	3	0	0	0	0	0	0	0	0	1	2	0	5	0	3	1	1	0	10	0	9	3	2	2	0	7	5	0
OTU405	Bacteria	Actinobacteria	Acidimicrobiia	Acidimicrobiales	Acidimicrobiaceae	uncultured		6	1	10	1	0	2	0	0	0	9	2	14	22	6	18	9	7	7	8	1	21	21	30	17	25	13	0	32	26	3
OTU406	Bacteria	Gemmatimonadetes	Gemmatimonadetes	Gemmatimonadales	Gemmatimonadaceae	Gemmatimonas		0	3	8	1	2	0	0	1	0	1	1	14	23	1	21	3	11	8	0	3	17	6	20	23	19	9	2	26	21	1
OTU407	Bacteria	Gemmatimonadetes	Gemmatimonadetes	Gemmatimonadales	Gemmatimonadaceae	uncultured	uncultured Gemmatimonadales bacterium	2	0	4	0	1	0	0	0	1	9	1	7	11	4	16	1	1	12	1	0	17	7	9	14	23	7	1	15	17	2
OTU408	Bacteria	Proteobacteria	Betaproteobacteria	Burkholderiales	Comamonadaceae	Rhizobacter		1	0	5	0	0	0	0	2	0	9	0	4	3	0	10	2	1	6	5	0	11	6	8	6	4	2	0	13	17	2
OTU409	Bacteria	Actinobacteria	Acidimicrobiia	Acidimicrobiales	Acidimicrobiales Incertae Sedis	Aciditerrimonas	uncultured bacterium	1	3	3	0	1	0	1	0	0	3	1	11	2	0	4	3	6	3	0	0	5	6	6	3	5	4	0	12	2	0
OTU410	Bacteria	Bacteroidetes	Sphingobacteriia	Sphingobacteriales	Chitinophagaceae	Niastella		0	0	3	0	0	0	0	0	0	1	1	5	1	1	1	0	0	4	0	0	8	3	3	7	5	0	0	8	6	0
OTU411	Bacteria	Proteobacteria	Deltaproteobacteria	GR WP33 30				0	1	5	0	0	1	2	0	0	0	0	3	6	0	1	0	1	0	2	0	4	2	8	2	0	2	0	3	9	2
OTU412	Bacteria	Acidobacteria	Acidobacteria	Acidobacteriales	Acidobacteriaceae (Subgroup 1)			0	1	6	0	0	0	0	3	0	4	0	8	5	0	8	1	3	3	0	1	16	8	9	4	17	5	0	14	12	0
OTU413	Bacteria	Actinobacteria	Thermoleophilia	Solirubrobacterales				1	0	2	0	0	0	0	0	0	2	0	0	10	0	16	5	2	0	0	0	11	4	14	13	2	1	0	6	10	0
OTU414	Bacteria	Firmicutes	Bacilli	Bacillales	Bacillaceae	Bacillus		0	0	1	0	0	2	0	0	0	0	2	3	8	1	2	0	0	1	0	0	3	3	1	2	8	1	0	0	1	0
OTU415	Bacteria	Actinobacteria	Thermoleophilia	Solirubrobacterales	Patulibacteraceae	Patulibacter	uncultured bacterium	3	1	7	0	0	1	0	2	0	8	1	17	18	8	20	5	6	9	1	0	22	9	24	31	38	6	2	11	16	3
OTU416	Bacteria	Nitrospirae	Nitrospira	Nitrospirales	Nitrospiraceae	Nitrospira		1	0	1	0	2	0	2	2	0	5	1	13	9	2	16	8	0	4	2	2	19	3	15	11	20	1	0	18	12	1
OTU417	Bacteria	Proteobacteria	Gammaproteobacteria	Xanthomonadales	Xanthomonadaceae	Dokdonella		0	1	3	0	1	0	0	1	0	4	0	3	5	0	4	0	1	3	2	0	14	9	3	6	7	1	0	11	4	0
OTU418	Bacteria	Proteobacteria	Gammaproteobacteria	Xanthomonadales	Xanthomonadales Incertae Sedis	Steroidobacter		0	4	8	0	0	2	0	0	0	2	3	7	6	0	9	3	4	7	1	2	10	9	20	27	8	4	0	12	20	2
OTU419	Bacteria	Proteobacteria	Alphaproteobacteria	Rhodospirillales	Acetobacteraceae	uncultured		0	0	0	2	0	0	0	0	0	0	0	1	2	0	7	0	0	3	1	0	4	2	10	3	1	0	0	4	0	0
OTU420	Bacteria	Proteobacteria	Deltaproteobacteria	Myxococcales				0	0	3	0	0	1	0	0	0	2	0	2	4	2	4	2	0	3	0	0	10	1	3	4	8	0	0	8	4	0
OTU421	Bacteria	Actinobacteria	Actinobacteria	Pseudonocardiales	Pseudonocardiaceae			1	0	0	0	0	0	1	1	0	1	1	6	6	0	10	1	1	0	1	0	9	7	9	10	5	2	1	8	7	0
OTU422	Bacteria	Actinobacteria	Actinobacteria	Corynebacteriales	Nocardiaceae	Rhodococcus	Rhodococcus erythropolis	0	0	2	0	0	2	0	1	1	0	0	2	0	0	8	1	2	2	0	0	8	3	3	4	11	1	0	2	4	0
OTU423	Bacteria	Actinobacteria	Thermoleophilia	Gaiellales	uncultured			1	0	0	0	0	0	0	0	1	0	2	2	4	0	2	0	3	3	0	0	5	1	1	1	3	0	1	10	4	0
OTU424	Bacteria	Acidobacteria	Acidobacteria	Subgroup 3	Unknown Family	Bryobacter		0	0	5	0	1	0	0	0	0	0	2	4	3	0	5	0	0	0	1	0	10	0	4	1	0	0	0	4	3	0
OTU425	Bacteria	Actinobacteria						0	0	2	0	0	0	0	0	0	0	0	2	8	0	9	2	3	4	0	3	6	1	12	14	2	3	0	8	8	0
OTU426	Bacteria	Actinobacteria	Thermoleophilia					1	1	1	0	1	0	0	0	0	1	2	9	8	0	13	2	2	7	5	0	19	11	10	13	23	3	1	16	11	0
OTU427	Bacteria	Actinobacteria	Acidimicrobiia	Acidimicrobiales	Acidimicrobiaceae	Illumatobacter		0	1	3	0	0	0	1	0	0	0	2	0	1	0	6	1	3	3	0	0	3	2	1	9	6	0	0	10	3	1
OTU428	Bacteria	Actinobacteria	Actinobacteria	Pseudonocardiales	Pseudonocardiaceae	Actinophytocola	uncultured bacterium	0	0	1	0	0	0	0	0	0	0	0	1	1	0	2	0	2	2	0	0	1	2	6	2	5	0	0	2	6	0
OTU429	Bacteria	Acidobacteria	Acidobacteria	Subgroup 3	Unknown Family			5	2	12	0	1	1	0	1	0	3	3	14	23	5	24	4	3	11	3	1	38	18	39	22	25	5	0	30	24	3
OTU430	Bacteria	Actinobacteria	Actinobacteria	Propionibacteriales	Nocardioidaceae	Marmoricola	uncultured organism	0	0	3	1	0	0	1	0	0	3	0	6	4	1	8	0	1	1	0	2	10	3	15	6	8	3	0	5	9	0
OTU431	Bacteria	Proteobacteria	Deltaproteobacteria	GR WP33 30				0	3	1	0	0	1	0	0	1	0	0	3	1	0	6	0	0	0	0	1	7	2	11	2	7	5	0	4	5	1
OTU432	Bacteria	Proteobacteria	Alphaproteobacteria	Rhizobiales	Bradyrhizobiaceae	Bosea	uncultured alpha proteobacterium	0	0	3	2	0	1	0	2	0	1	0	2	8	2	6	0	0	4	0	2	6	3	2	3	9	4	2	6	6	0
OTU433	Bacteria	Actinobacteria	Thermoleophilia	Solirubrobacterales	Solirubrobacteraceae	Solirubrobacter		2	3	14	2	1	3	0	3	0	15	4	16	23	4	25	3	9	22	7	5	44	25	22	24	43	13	1	19	53	5
OTU434	Bacteria	Proteobacteria	Deltaproteobacteria	GR WP33 30	uncultured Gemmatimonadetes bacterium	uncultured Gemmatimonadetes bacterium	uncultured Gemmatimonadetes bacterium	0	3	2	0	0	0	0	0	0	1	1	1	1	1	9	0	0	2	1	2	0	0	4	6	1	1	0	7	1	0
OTU435	Bacteria	Bacteroidetes	Sphingobacteriia	Sphingobacteriales	Sphingobacteriaceae	Mucilaginibacter		0	0	2	0	0	1	1	0	0	0	0	0	3	1	3	2	0	0	0	0	0	0	4	4	0	2	0	4	0	0
OTU436	Bacteria	Proteobacteria	Betaproteobacteria	Burkholderiales	Burkholderiaceae	Burkholderia	uncultured Burkholderia sp.	0	0	1	0	0	0	0	0	0	2	0	1	2	0	4	0	0	0	0	0	1	2	5	4	1	5	0	2	10	1
OTU437	Bacteria	Actinobacteria	Thermoleophilia	Gaiellales				0	0	4	0	1	0	1	0	0	0	0	1	4	0	3	0	1	2	0	0	6	3	5	14	6	7	0	7	4	1
OTU438	Bacteria	Actinobacteria	Acidimicrobiia	Acidimicrobiales	Iamiaceae	Iamia	uncultured bacterium	1	0	3	1	1	1	0	0	0	3	0	8	5	2	12	3	1	3	1	0	4	6	3	7	4	2	1	15	6	0
OTU439	Bacteria	Saccharibacteria						5	3	5	1	11	3	2	0	2	2	0	0	0	0	0	0	0	0	0	0	0	0	0	0	0	0	0	0	0	0
OTU440	Bacteria	Bacteroidetes	Sphingobacteriia	Sphingobacteriales	Sphingobacteriaceae	Pedobacter		3	2	5	0	1	1	0	0	0	2	3	12	7	0	4	2	4	0	6	0	20	11	8	18	14	5	0	17	5	3
OTU441	Bacteria	Acidobacteria	Acidobacteria	Subgroup 3	Unknown Family	Candidatus Solibacter		2	0	2	0	2	1	1	1	0	3	1	16	12	3	8	4	5	6	1	2	13	7	4	22	17	7	0	12	9	6
OTU442	Bacteria	Gemmatimonadetes	Gemmatimonadetes	Gemmatimonadales	Gemmatimonadaceae	uncultured		2	0	4	0	0	0	0	1	0	0	0	2	8	1	2	2	3	1	1	0	5	1	9	1	10	2	0	5	12	0
OTU443	Bacteria	Actinobacteria	Actinobacteria	Propionibacteriales	Nocardioidaceae	Nocardioides		4	0	23	3	5	5	2	3	0	10	6	38	39	9	57	6	17	9	8	1	69	22	73	49	58	23	1	43	51	8
OTU444	Bacteria	Proteobacteria	Betaproteobacteria	Burkholderiales	Oxalobacteraceae			0	1	3	0	0	0	0	0	0	3	0	0	1	0	3	0	0	2	0	0	3	4	3	9	5	1	0	1	6	1
OTU445	Bacteria	Gemmatimonadetes	Gemmatimonadetes	Gemmatimonadales	Gemmatimonadaceae	Gemmatimonas		1	0	5	1	2	3	0	3	0	3	3	4	15	2	13	1	3	3	3	1	12	2	10	6	12	4	0	12	8	1
OTU446	Bacteria	Bacteroidetes	Bacteroidia	Bacteroidales	Bacteroidaceae	Bacteroides		0	1	1	1	0	1	0	0	0	1	1	0	1	0	0	2	1	2	0	0	2	2	5	3	4	0	0	0	1	0
OTU447	Bacteria	Cyanobacteria	Chloroplast					10	5	11	20	19	11	1	5	1	3	0	0	0	0	0	0	0	0	0	0	0	0	0	0	0	0	0	0	0	0
OTU448	Bacteria	Proteobacteria	Alphaproteobacteria	Rhodospirillales	JG37 AG 20			2	0	3	0	0	0	0	1	0	3	0	4	2	0	6	1	3	3	3	0	9	4	9	6	12	0	0	6	8	0
OTU449	Bacteria	Proteobacteria	Alphaproteobacteria	Rhodospirillales	Rhodospirillaceae	Skermanella		0	0	2	0	1	0	1	1	0	3	0	3	6	0	4	3	0	0	1	2	8	4	8	6	0	3	0	6	4	1
OTU450	Bacteria	Proteobacteria	Alphaproteobacteria	Rhodospirillales	DA111			0	0	7	0	0	1	0	0	0	3	0	0	7	0	11	2	0	1	0	0	7	7	1	9	6	3	0	13	4	0
OTU451	Bacteria	Actinobacteria	Acidimicrobiia	Acidimicrobiales				0	0	3	0	0	0	0	0	0	0	0	1	2	0	3	0	1	0	0	1	1	0	3	5	9	1	1	2	2	0
OTU452	Bacteria	Acidobacteria	Acidobacteria	Subgroup 3	Unknown Family	Candidatus Solibacter		1	0	8	0	1	2	4	1	0	5	1	10	10	0	11	4	3	1	5	0	23	7	18	8	22	6	2	16	29	4
OTU453	Bacteria	Bacteroidetes	Sphingobacteriia	Sphingobacteriales	AKYH767	uncultured bacterium	uncultured bacterium	1	0	7	0	1	1	0	1	0	1	0	1	9	0	3	5	2	6	0	0	7	1	5	7	4	5	0	2	13	0
OTU454	Bacteria	Proteobacteria	Gammaproteobacteria	Methylococcales	Methylococcaceae	Methylocaldum		6	3	4	2	6	6	0	0	1	1	0	0	0	0	0	0	0	0	0	0	0	0	0	0	0	0	0	0	0	0
OTU455	Bacteria	Actinobacteria	MB A2 108					0	1	4	0	0	1	0	0	0	2	2	8	6	0	11	0	2	7	1	0	8	2	10	13	12	2	0	8	10	0
OTU456	Bacteria	Proteobacteria	Alphaproteobacteria	Rhodospirillales				0	0	1	0	3	0	0	0	0	1	0	1	2	0	1	2	0	0	0	0	9	1	6	0	0	0	0	5	1	0
OTU457	Bacteria	Proteobacteria	Deltaproteobacteria	Myxococcales	Polyangiaceae	Byssovorax	uncultured bacterium	1	0	5	0	2	0	0	1	0	2	1	11	14	1	16	3	5	2	2	0	14	5	34	30	27	11	0	30	31	0
OTU458	Bacteria	Proteobacteria	Deltaproteobacteria	Myxococcales	Haliangiaceae	Haliangium		0	0	4	0	0	0	0	0	0	0	1	4	1	0	3	1	0	0	0	0	3	2	4	4	1	0	0	13	3	0
OTU459	Bacteria	Proteobacteria	Betaproteobacteria	Neisseriales	Neisseriaceae			10	3	4	0	2	4	0	5	0	0	0	0	0	0	0	0	0	0	0	0	0	1	0	0	1	5	2	0	0	0
OTU460	Bacteria	Proteobacteria	Alphaproteobacteria	Rhodospirillales	Rhodospirillaceae	Dongia	uncultured bacterium	0	0	0	0	0	1	0	0	0	3	0	6	12	0	7	2	0	3	0	0	3	8	6	2	7	0	1	8	3	1
OTU461	Bacteria	Proteobacteria	Deltaproteobacteria	Myxococcales	Haliangiaceae	Haliangium	uncultured Haliangium sp.	0	0	5	0	0	1	1	0	0	6	0	4	3	0	15	0	0	4	1	0	7	11	12	4	2	2	0	16	15	0
OTU462	Bacteria	Actinobacteria	Thermoleophilia	Solirubrobacterales				0	0	0	0	0	0	0	0	0	0	1	0	5	0	3	1	0	1	0	1	3	5	4	4	0	1	0	0	3	0
OTU463	Bacteria	Proteobacteria	Betaproteobacteria	SC I 84	uncultured bacterium	uncultured bacterium	uncultured bacterium	0	0	1	0	1	0	0	0	0	0	0	2	3	1	0	0	0	1	0	0	3	2	8	11	7	0	0	4	6	0
OTU464	Bacteria	Gemmatimonadetes	Gemmatimonadetes	Gemmatimonadales	Gemmatimonadaceae	Gemmatimonas		4	2	8	0	0	0	0	0	1	3	3	9	4	2	11	0	3	9	1	1	14	10	30	13	20	2	0	12	19	1
OTU465	Bacteria	Gemmatimonadetes	Gemmatimonadetes	Gemmatimonadales	Gemmatimonadaceae			0	0	2	0	0	0	0	1	0	0	1	1	2	0	8	0	1	3	0	0	6	5	11	2	6	0	1	10	11	0
OTU466	Bacteria	Elusimicrobia	Elusimicrobia	Lineage IIa	uncultured bacterium	uncultured bacterium	uncultured bacterium	0	0	1	0	0	0	0	0	0	2	0	2	0	1	2	0	0	0	2	0	2	1	1	4	6	0	0	1	6	0
OTU467	Bacteria	Proteobacteria	Deltaproteobacteria	Myxococcales	Haliangiaceae	Haliangium	uncultured bacterium	0	0	1	0	0	0	0	0	2	1	0	0	4	3	0	2	3	3	0	0	4	1	11	2	8	4	0	13	2	0
OTU468	Bacteria	Actinobacteria	Actinobacteria	Propionibacteriales	Nocardioidaceae	Nocardioides		2	0	10	0	0	1	2	1	1	6	1	14	15	0	16	3	5	8	1	1	20	11	11	29	17	8	1	19	28	0
OTU469	Bacteria	Proteobacteria	Betaproteobacteria	SC I 84	uncultured bacterium	uncultured bacterium	uncultured bacterium	0	1	7	1	1	1	0	2	0	2	3	6	5	0	19	2	2	3	2	0	8	10	26	11	24	5	1	15	36	0
OTU470	Bacteria	Chloroflexi	KD4 96					1	0	3	1	0	0	0	1	0	3	0	5	8	0	1	4	0	1	1	0	5	4	9	1	7	0	2	11	7	0
OTU471	Bacteria	Proteobacteria	Alphaproteobacteria	Rhodospirillales	DA111	uncultured bacterium	uncultured bacterium	1	0	1	0	0	0	0	0	0	4	1	3	10	0	3	2	0	3	1	0	7	2	1	6	2	0	0	7	4	0
OTU472	Bacteria	Proteobacteria	Alphaproteobacteria	Caulobacterales	Caulobacteraceae	Caulobacter		0	0	5	0	1	2	0	2	0	0	2	5	9	3	15	1	6	8	2	2	12	3	11	24	4	3	1	12	24	1
OTU473	Bacteria	Proteobacteria	Deltaproteobacteria	Myxococcales	Sandaracinaceae	uncultured	uncultured bacterium	0	0	0	0	0	0	0	0	0	0	0	5	0	0	6	0	2	1	0	0	2	0	0	6	4	0	0	3	6	1
OTU474	Bacteria	Acidobacteria	Acidobacteria	Acidobacteriales	Acidobacteriaceae (Subgroup 1)	uncultured	uncultured bacterium	0	0	3	1	0	0	0	2	0	1	0	5	4	0	6	0	6	0	0	0	4	1	4	4	5	4	1	2	5	0
OTU475	Bacteria	Gemmatimonadetes	Gemmatimonadetes	Gemmatimonadales	Gemmatimonadaceae	uncultured	uncultured Gemmatimonadetes bacterium	0	0	1	0	0	1	0	1	0	2	2	9	8	4	5	1	5	7	0	0	14	4	6	6	6	1	0	17	12	1
OTU476	Bacteria	Bacteroidetes	Sphingobacteriia	Sphingobacteriales	Chitinophagaceae	Flavisolibacter		0	0	3	0	2	2	0	0	0	2	3	9	6	4	10	6	0	6	5	2	8	6	21	14	27	5	1	9	14	2
OTU477	Bacteria	Bacteroidetes	Sphingobacteriia	Sphingobacteriales	env.OPS 17	uncultured bacterium	uncultured bacterium	1	0	1	0	0	0	0	2	0	1	0	0	4	2	4	2	1	0	0	0	7	2	9	4	0	1	0	3	6	2
OTU478	Bacteria	Actinobacteria	Actinobacteria	Frankiales	Acidothermaceae	Acidothermus	uncultured bacterium	1	0	4	1	1	0	0	0	0	0	1	14	8	0	11	2	6	4	1	0	12	3	9	5	14	2	0	0	7	0
OTU479	Bacteria	Gemmatimonadetes	Gemmatimonadetes	Gemmatimonadales	Gemmatimonadaceae	Gemmatimonas		0	0	3	0	4	1	0	1	0	3	0	3	4	0	4	2	3	2	3	0	2	2	3	4	10	1	0	4	2	0
OTU480	Bacteria	Proteobacteria	Alphaproteobacteria	Rhodospirillales	Rhodospirillales Incertae Sedis	Reyranella		0	4	3	0	2	1	0	1	1	3	0	7	3	1	7	2	3	4	3	1	7	6	13	6	21	0	0	10	14	2
OTU481	Bacteria	Acidobacteria	Acidobacteria	Subgroup 2				1	0	4	2	1	0	2	0	0	2	5	11	5	2	1	7	2	4	12	1	9	3	13	6	15	1	0	13	6	0
OTU482	Bacteria	Gemmatimonadetes	Gemmatimonadetes	Gemmatimonadales	Gemmatimonadaceae	Gemmatimonas	uncultured Gemmatimonadetes bacterium	0	0	2	0	0	0	0	0	0	0	0	1	2	0	3	3	0	0	0	0	7	1	12	1	4	1	1	4	4	0
OTU483	Bacteria	Acidobacteria	Acidobacteria	Acidobacteriales	Acidobacteriaceae (Subgroup 1)	uncultured		0	0	4	0	1	0	0	0	0	0	0	6	9	1	11	2	2	2	0	0	2	3	16	9	11	2	0	11	8	0
OTU484	Bacteria	Gemmatimonadetes	Gemmatimonadetes	Gemmatimonadales	Gemmatimonadaceae	uncultured	uncultured Gemmatimonadetes bacterium	6	5	29	3	7	4	5	2	0	17	6	34	45	2	49	12	20	26	17	2	72	42	62	40	74	30	5	50	62	4
OTU485	Bacteria	Proteobacteria	Betaproteobacteria	SC I 84				4	0	9	0	5	2	0	0	0	8	1	12	23	2	38	8	6	11	2	1	37	8	27	23	26	6	0	37	22	6
OTU486	Bacteria	Proteobacteria	Deltaproteobacteria	Myxococcales	BIrii41			0	1	6	0	1	0	0	2	0	4	0	0	2	0	10	0	0	0	0	0	7	4	5	1	0	0	0	8	1	0
OTU487	Bacteria	Proteobacteria	Betaproteobacteria	SC I 84				1	0	2	0	0	2	0	0	0	1	0	2	1	0	5	0	2	3	0	0	2	0	1	3	1	2	0	2	6	0
OTU488	Bacteria	Acidobacteria	Acidobacteria	Subgroup 4	RB41			0	1	2	0	0	0	0	0	0	2	0	2	9	0	7	1	2	2	1	0	5	5	7	2	7	6	1	7	3	0
OTU489	Bacteria	Proteobacteria	Gammaproteobacteria					0	0	0	0	0	0	6	1	0	0	33	17	9	52	0	1	77	7	5	18	0	1	0	0	0	3	5	0	0	0
OTU490	Bacteria	Actinobacteria	Thermoleophilia	Solirubrobacterales				8	0	1	1	0	0	0	2	0	0	0	6	6	0	3	0	0	7	1	0	13	4	2	4	7	1	0	5	4	3
OTU491	Bacteria	Proteobacteria	Deltaproteobacteria	Myxococcales	BIrii41			0	0	1	0	0	0	0	0	0	0	0	1	1	0	4	2	1	0	0	0	2	0	0	2	0	1	0	7	5	0
OTU492	Bacteria	Actinobacteria	Thermoleophilia	Solirubrobacterales	Patulibacteraceae	Patulibacter		2	0	0	1	0	0	0	0	0	1	0	4	4	0	4	1	1	3	5	0	11	3	10	13	11	0	0	8	10	5
OTU493	Bacteria	Proteobacteria	Deltaproteobacteria	Myxococcales	Haliangiaceae	Haliangium	uncultured proteobacterium	1	0	2	1	2	0	3	0	0	3	1	5	9	0	5	1	2	5	0	0	3	7	19	9	13	3	0	5	9	0
OTU494	Bacteria	Proteobacteria	Gammaproteobacteria	Xanthomonadales	Xanthomonadaceae	Mizugakiibacter	uncultured bacterium	0	0	6	0	0	1	5	0	0	2	0	2	5	2	11	2	3	5	0	1	12	5	19	7	6	4	0	11	18	0
OTU495	Bacteria	Acidobacteria	Acidobacteria	Subgroup 3	Unknown Family	Bryobacter	uncultured Acidobacteria bacterium	1	0	2	2	0	0	0	0	0	2	0	2	6	0	14	2	1	2	0	1	3	6	6	5	4	4	0	4	9	0
OTU496	Bacteria	Proteobacteria	Betaproteobacteria	SC I 84				0	0	3	1	0	0	0	0	0	10	2	2	4	1	7	3	0	3	0	0	20	9	7	11	12	3	0	14	13	1
OTU497	Bacteria							0	0	2	0	0	0	1	0	0	2	2	5	3	0	13	1	2	3	0	1	10	4	5	3	7	1	0	15	13	2
OTU498	Bacteria	Actinobacteria	Actinobacteria	Frankiales	uncultured			2	3	9	4	2	2	0	3	1	6	10	40	36	7	46	14	7	14	5	0	46	27	31	55	32	9	2	26	58	11
OTU499	Bacteria	Proteobacteria	Alphaproteobacteria	Sphingomonadales	Erythrobacteraceae	Erythrobacter	uncultured soil bacterium	2	0	0	0	0	0	0	0	0	3	0	6	7	2	5	0	0	2	1	2	5	6	1	9	6	0	0	2	3	0
OTU500	Bacteria	Gemmatimonadetes	Gemmatimonadetes	Gemmatimonadales	Gemmatimonadaceae	uncultured	uncultured bacterium	0	0	4	0	1	0	2	0	0	0	0	2	3	0	1	0	1	0	1	1	2	0	1	0	4	0	0	3	2	0
OTU501	Bacteria	Bacteroidetes	Sphingobacteriia	Sphingobacteriales	env.OPS 17			0	0	0	0	0	0	0	0	1	1	1	0	5	0	1	0	0	0	0	0	1	2	7	0	2	3	0	2	3	0
OTU502	Bacteria	Proteobacteria	Gammaproteobacteria	Pseudomonadales	Pseudomonadaceae	Pseudomonas		0	2	3	0	0	0	0	0	0	1	0	7	4	0	1	1	1	3	0	0	4	1	2	8	13	2	0	2	5	0
OTU503	Bacteria	Gemmatimonadetes	Gemmatimonadetes	Gemmatimonadales	Gemmatimonadaceae	uncultured	uncultured Gemmatimonadetes bacterium	1	0	1	0	0	0	0	0	0	0	4	2	3	0	3	1	0	0	0	2	17	2	6	4	8	2	0	1	3	0
OTU504	Bacteria	Proteobacteria	Betaproteobacteria	SC I 84				1	1	35	3	2	4	3	9	1	11	7	37	28	2	38	4	21	21	7	2	43	26	60	67	44	12	2	34	69	3
OTU505	Bacteria	Proteobacteria	Gammaproteobacteria	Xanthomonadales	Xanthomonadaceae			0	0	0	0	0	0	0	0	1	0	0	0	6	0	7	0	2	2	0	1	3	1	13	1	0	4	0	3	7	0
OTU506	Bacteria	Proteobacteria	Betaproteobacteria	Burkholderiales	Comamonadaceae	Comamonas	uncultured beta proteobacterium	0	0	3	0	0	0	1	0	1	3	0	3	3	0	8	2	1	2	0	0	6	0	6	8	6	4	0	1	7	0
OTU507	Bacteria	Acidobacteria	Acidobacteria	Subgroup 3	Unknown Family	Bryobacter	uncultured bacterium	0	0	1	0	0	0	0	0	0	0	0	3	4	0	2	10	0	0	1	0	9	3	2	2	9	1	0	8	3	0
OTU508	Bacteria	Acidobacteria	Holophagae	Subgroup 10	ABS 19			0	0	0	0	0	0	0	0	0	1	0	2	4	0	5	0	1	1	0	0	5	4	1	0	4	1	0	0	3	0
OTU509	Bacteria	Proteobacteria	Alphaproteobacteria	Sphingomonadales	Erythrobacteraceae			0	2	1	0	0	0	0	1	0	1	1	6	5	0	5	0	1	3	0	0	7	3	8	4	10	1	0	6	7	0
OTU510	Bacteria	Proteobacteria	Betaproteobacteria	Burkholderiales	Comamonadaceae	Comamonas	uncultured beta proteobacterium	0	0	0	0	0	0	0	0	1	1	0	0	2	0	0	0	0	0	0	0	4	0	1	0	5	2	0	2	5	0
OTU511	Bacteria	Cyanobacteria	Chloroplast					18	7	4	21	17	57	12	0	3	0	0	0	0	0	0	0	0	0	0	0	0	0	0	0	0	0	0	0	0	0
OTU512	Bacteria	Actinobacteria	Actinobacteria	Pseudonocardiales	Pseudonocardiaceae	Pseudonocardia		0	0	0	0	0	1	0	0	0	0	0	3	0	0	4	1	2	0	0	0	3	3	6	3	5	2	0	6	8	1
OTU513	Bacteria	Proteobacteria	Deltaproteobacteria	Myxococcales	Haliangiaceae	Haliangium	uncultured bacterium	0	0	1	0	0	0	0	2	0	0	0	5	5	1	2	0	0	0	4	0	13	0	1	0	1	0	0	2	8	1
OTU514	Bacteria	Proteobacteria	Gammaproteobacteria	Xanthomonadales	Xanthomonadaceae	Rhodanobacter	uncultured Xanthomonadaceae bacterium	1	1	13	3	0	0	2	0	0	5	1	20	13	2	14	7	4	8	0	0	26	10	28	24	20	9	0	29	16	4
OTU515	Bacteria	Proteobacteria	Betaproteobacteria	Burkholderiales	Comamonadaceae			0	0	1	0	1	0	1	0	0	0	1	3	6	0	7	0	0	1	0	0	4	3	5	8	7	3	0	4	0	0
OTU516	Bacteria	Proteobacteria	Gammaproteobacteria	Pseudomonadales	Moraxellaceae	uncultured	uncultured bacterium	1	0	3	0	0	0	0	1	0	1	0	1	1	2	6	1	0	3	0	0	7	1	1	9	0	0	0	1	6	0
OTU517	Bacteria	Actinobacteria	Actinobacteria	Propionibacteriales	Nocardioidaceae	Nocardioides	uncultured bacterium	0	0	11	0	0	1	0	1	0	7	3	18	23	5	18	8	7	9	1	4	20	6	17	18	20	13	0	37	26	6
OTU518	Bacteria	Proteobacteria	Alphaproteobacteria	Sphingomonadales				0	0	3	0	0	0	0	0	0	0	0	3	5	0	3	0	4	0	2	0	5	0	4	5	2	6	0	0	3	2
OTU519	Bacteria	Actinobacteria	Thermoleophilia	Solirubrobacterales	0319 6M6	uncultured bacterium	uncultured bacterium	0	2	5	2	1	0	0	0	0	1	0	5	5	0	24	1	0	11	0	0	9	1	11	13	17	1	3	19	15	2
OTU520	Bacteria	Proteobacteria	Deltaproteobacteria	Desulfurellales	Desulfurellaceae	uncultured	uncultured bacterium	0	0	0	1	0	0	0	0	0	0	0	11	8	0	4	0	0	1	3	0	4	3	4	4	5	2	0	2	3	0
OTU521	Bacteria	Bacteroidetes	Sphingobacteriia	Sphingobacteriales	env.OPS 17			0	1	1	2	0	0	0	1	0	0	0	2	4	2	3	0	0	3	0	0	7	5	9	1	5	0	0	11	7	0
OTU522	Bacteria	Saccharibacteria						0	0	2	0	1	0	0	0	0	0	0	4	3	0	0	2	0	6	1	0	2	0	7	3	8	0	0	4	3	0
OTU523	Bacteria	Proteobacteria	Alphaproteobacteria	Sphingomonadales	Sphingomonadaceae	Sphingomonas		2	0	14	0	0	0	2	0	0	6	3	18	28	0	32	3	5	8	6	0	36	17	30	28	32	7	1	27	32	2
OTU524	Bacteria	Actinobacteria	Actinobacteria	Micromonosporales	Micromonosporaceae	Dactylosporangium		0	0	2	0	0	0	0	1	0	3	0	4	15	0	8	1	2	2	6	0	9	14	9	5	11	4	1	8	3	3
OTU525	Bacteria	Actinobacteria	Acidimicrobiia	Acidimicrobiales				0	0	10	0	1	0	0	1	1	0	0	3	7	0	5	0	1	5	4	1	8	9	26	19	12	4	0	11	18	0
OTU526	Bacteria	Acidobacteria	Acidobacteria	Subgroup 3	Unknown Family	Candidatus Solibacter		0	0	2	0	5	0	0	0	0	4	3	6	0	4	7	1	3	9	1	0	8	4	8	7	7	0	0	6	12	2
OTU527	Bacteria	Proteobacteria	Deltaproteobacteria	Myxococcales				0	0	6	0	1	1	1	0	1	3	1	3	1	0	3	0	3	2	1	2	9	6	5	9	17	2	0	7	10	2
OTU528	Bacteria	Proteobacteria	Alphaproteobacteria	Rhodospirillales	DA111	uncultured bacterium	uncultured bacterium	2	0	2	0	0	0	2	1	0	0	1	4	5	0	14	1	4	0	2	0	10	0	9	4	5	0	0	5	7	0
OTU529	Bacteria	Proteobacteria	Betaproteobacteria	Nitrosomonadales	Nitrosomonadaceae	Nitrosospira		3	0	16	1	3	3	0	1	1	0	2	13	6	1	15	3	3	4	2	2	12	4	18	16	10	6	0	27	31	1
OTU530	Bacteria	Proteobacteria	Gammaproteobacteria	Xanthomonadales	Xanthomonadaceae	Rhodanobacter	uncultured Xanthomonadaceae bacterium	1	0	1	0	0	1	0	0	0	0	1	1	0	0	4	1	1	0	1	0	1	4	1	2	4	2	0	5	7	0
OTU531	Bacteria	Acidobacteria	Acidobacteria	Subgroup 3	Unknown Family	Bryobacter		4	0	2	0	0	0	0	0	1	1	0	4	1	0	0	1	1	0	0	3	0	7	3	2	5	3	0	3	2	0
OTU532	Bacteria	Acidobacteria	Acidobacteria	Subgroup 3	Unknown Family	Bryobacter		0	0	4	0	0	1	2	0	0	0	0	4	1	0	3	0	0	0	2	0	9	0	4	4	9	3	0	3	4	0
OTU533	Bacteria	Actinobacteria	Actinobacteria	Propionibacteriales	Nocardioidaceae	Kribbella		0	5	3	1	0	1	0	4	0	0	3	2	5	5	1	4	3	2	0	2	9	0	5	11	13	1	0	15	15	3
OTU534	Bacteria	Acidobacteria	Acidobacteria	Subgroup 3	Unknown Family	Bryobacter	uncultured Solibacteraceae bacterium	1	0	0	0	1	1	0	0	0	2	1	2	8	2	6	3	2	0	0	1	1	1	2	2	6	2	0	4	5	0
OTU535	Bacteria	Cyanobacteria	Chloroplast					1	1	5	0	0	1	0	0	0	4	1	3	5	0	6	1	2	1	0	1	11	9	10	14	10	1	1	7	2	2
OTU536	Bacteria	Proteobacteria	Betaproteobacteria	Burkholderiales	Comamonadaceae	Azohydromonas		0	0	1	0	0	0	0	1	0	1	4	3	2	0	2	3	1	1	3	1	3	4	5	7	10	6	0	4	13	1
OTU537	Bacteria	Proteobacteria	Alphaproteobacteria	Caulobacterales	Hyphomonadaceae	Oceanicaulis	uncultured organism	2	0	1	0	0	0	0	0	0	0	0	5	3	0	2	2	2	0	0	2	10	2	6	0	7	2	0	10	8	0
OTU538	Bacteria	Actinobacteria	Actinobacteria	Propionibacteriales	Nocardioidaceae	Nocardioides	uncultured bacterium	0	1	4	0	0	0	0	0	0	0	0	3	7	2	21	4	4	5	2	2	2	4	10	13	7	0	0	14	9	0
OTU539	Bacteria	Acidobacteria	Acidobacteria	Subgroup 3	Unknown Family	Bryobacter	uncultured Acidobacteria bacterium	0	0	2	0	0	0	0	0	2	1	0	5	5	0	0	1	1	2	2	0	4	0	6	1	1	1	1	7	7	0
OTU540	Bacteria	Bacteroidetes	Sphingobacteriia	Sphingobacteriales	AKYH767			0	0	0	1	0	0	2	0	0	1	0	0	4	0	5	0	2	1	0	0	5	2	6	4	3	2	0	10	1	0
OTU541	Bacteria	Actinobacteria	Thermoleophilia	Gaiellales	Gaiellaceae	Gaiella		0	0	6	0	0	0	0	0	0	0	0	5	4	0	6	1	4	3	0	0	11	5	6	10	8	1	0	3	5	2
OTU542	Bacteria	Bacteroidetes	Sphingobacteriia	Sphingobacteriales	Chitinophagaceae			1	0	1	2	0	0	0	0	0	2	0	1	2	0	7	0	2	2	0	0	7	4	10	0	9	0	0	6	7	0
OTU543	Bacteria	Gemmatimonadetes	Gemmatimonadetes	Gemmatimonadales	Gemmatimonadaceae	Gemmatimonas		3	0	1	0	2	0	0	1	0	5	1	7	10	2	15	1	7	6	5	0	12	6	11	16	16	5	2	8	11	2
OTU544	Bacteria	Actinobacteria	Thermoleophilia	Gaiellales	Gaiellaceae	Gaiella	uncultured Rubrobacteridae bacterium	0	0	2	2	3	1	3	3	0	10	0	9	7	0	7	0	1	4	2	1	18	3	4	6	7	8	1	10	2	4
OTU545	Bacteria	Bacteroidetes	Cytophagia	Cytophagales	Cytophagaceae	Hymenobacter		0	1	1	0	0	2	0	0	0	2	1	3	3	2	6	3	1	2	0	0	3	4	6	10	12	6	0	8	16	0
OTU546	Bacteria	Actinobacteria	Actinobacteria	Propionibacteriales	Nocardioidaceae	Nocardioides		0	1	7	0	0	1	0	0	1	6	0	3	13	2	11	2	5	2	1	0	17	2	13	4	7	6	1	6	13	4
OTU547	Bacteria	Actinobacteria	Thermoleophilia	Gaiellales	uncultured			1	1	5	0	0	2	0	2	3	0	1	8	4	1	13	3	4	8	2	2	10	3	15	11	16	2	0	19	18	0
OTU548	Bacteria	Cyanobacteria	Chloroplast					0	0	2	2	1	0	0	1	0	1	2	0	2	0	10	0	0	0	0	0	5	3	3	6	1	1	0	13	0	3
OTU549	Bacteria	Actinobacteria	Actinobacteria	Micromonosporales	Micromonosporaceae	Luedemannella	uncultured bacterium	0	0	2	1	0	0	0	0	0	0	0	4	2	0	2	0	1	2	1	2	7	2	4	8	5	1	0	5	4	0
OTU550	Bacteria	Gemmatimonadetes	Gemmatimonadetes	Gemmatimonadales	Gemmatimonadaceae	uncultured	uncultured bacterium	0	0	0	0	0	2	0	0	0	0	0	2	8	0	2	1	2	2	0	1	9	1	6	7	4	0	0	8	13	1
OTU551	Bacteria	Actinobacteria	Actinobacteria	Frankiales	Acidothermaceae	Acidothermus	Thermomonosporaceae bacterium YE4 D4 16 CH2	0	0	2	0	0	0	0	0	0	1	1	1	3	0	1	1	3	0	0	0	5	3	13	4	0	3	0	3	3	0
OTU552	Bacteria	Proteobacteria	Alphaproteobacteria	Rhizobiales	Xanthobacteraceae	Labrys	uncultured bacterium	0	0	4	1	4	0	2	1	0	1	1	10	5	0	10	0	2	0	3	0	6	7	8	12	8	4	0	16	17	1
OTU553	Bacteria	Actinobacteria	Thermoleophilia	Gaiellales	Gaiellaceae	Gaiella		1	0	7	0	0	1	0	0	0	1	1	5	1	1	1	3	2	4	2	0	3	1	5	8	4	4	0	0	10	1
OTU554	Bacteria	Gemmatimonadetes	Gemmatimonadetes	Gemmatimonadales	Gemmatimonadaceae			0	0	1	0	0	0	0	0	1	1	1	1	0	0	6	0	1	0	0	0	2	2	4	3	5	0	0	4	2	0
OTU555	Bacteria	Actinobacteria	Acidimicrobiia	Acidimicrobiales	uncultured			0	0	4	0	0	1	3	0	0	5	0	3	9	0	15	6	1	3	1	1	18	4	8	31	15	5	0	18	11	4
OTU556	Bacteria	Bacteroidetes	Flavobacteriia	Flavobacteriales	Flavobacteriaceae	Flavobacterium		1	0	0	0	0	0	0	0	0	1	0	5	4	1	2	0	0	1	1	0	17	10	2	8	12	6	0	10	15	0
OTU557	Bacteria	Actinobacteria	Actinobacteria	Streptomycetales	Streptomycetaceae	Kitasatospora		5	1	4	0	5	1	2	3	2	7	1	33	19	2	25	7	4	11	2	3	28	25	25	32	18	12	2	42	23	7
OTU558	Bacteria	Proteobacteria	Alphaproteobacteria	Caulobacterales	Caulobacteraceae	uncultured		0	0	3	0	0	0	0	1	0	2	0	2	3	0	4	0	2	2	0	0	11	0	2	0	7	0	0	3	7	1
OTU559	Bacteria	Acidobacteria	Acidobacteria	Acidobacteriales	Acidobacteriaceae (Subgroup 1)	Telmatobacter		0	2	6	0	2	0	3	0	0	1	1	6	7	3	6	2	0	10	5	1	16	8	17	9	9	10	1	21	15	0
OTU560	Bacteria	Actinobacteria	Actinobacteria	Frankiales	Acidothermaceae	Acidothermus	uncultured bacterium	0	0	3	0	2	0	0	0	1	0	2	4	3	0	9	6	1	3	0	2	3	3	2	7	7	4	0	7	6	0
OTU561	Bacteria	Chloroflexi	Ktedonobacteria	C0119				1	0	1	0	0	1	0	1	0	0	0	2	12	0	4	2	1	4	0	0	7	3	5	5	7	6	1	17	4	0
OTU562	Bacteria	Actinobacteria	Thermoleophilia	Gaiellales	uncultured	uncultured bacterium	uncultured bacterium	2	1	3	0	4	0	0	1	0	5	0	9	7	1	13	2	5	2	8	2	15	4	9	3	31	7	0	21	11	1
OTU563	Bacteria	Proteobacteria	Alphaproteobacteria	Sphingomonadales	Sphingomonadaceae	Sphingomonas		0	0	4	0	0	1	0	0	0	1	0	5	6	1	8	1	1	5	1	2	6	7	0	5	4	2	0	9	4	1
OTU564	Bacteria	Actinobacteria	Actinobacteria					9	4	1	9	2	9	3	4	1	0	0	0	0	0	0	0	0	0	0	0	0	0	0	0	0	0	0	0	0	0
OTU565	Bacteria	Proteobacteria	Alphaproteobacteria	Rhizobiales	A0839			0	0	4	0	1	0	0	0	0	3	0	0	1	0	8	1	0	6	1	1	2	7	1	1	0	1	0	1	10	0
OTU566	Bacteria	Bacteroidetes	Cytophagia	Cytophagales	Cytophagaceae			0	0	1	0	0	2	0	0	0	4	3	3	2	0	3	1	1	4	1	2	7	1	7	10	4	8	0	7	7	1
OTU567	Bacteria	Spirochaetae	Spirochaetes	Spirochaetales	Brevinemataceae	Brevinema		0	0	0	0	0	0	0	0	0	0	0	1040	440	15	1264	0	0	2	3	0	0	12	0	102	0	0	1	9	9	0
OTU568	Bacteria	Actinobacteria	Actinobacteria	Corynebacteriales	Mycobacteriaceae	Mycobacterium	Mycobacterium intracellulare	2	0	8	0	0	0	0	0	0	1	3	2	0	0	2	0	1	1	2	0	3	6	3	4	4	2	0	5	3	0
OTU569	Bacteria	Firmicutes	Clostridia	Clostridiales	Lachnospiraceae	Epulopiscium		2	4	3	10	13	9	1	2	4	7	3	0	0	0	0	0	0	0	1	0	0	0	0	0	0	0	0	0	0	1
OTU570	Bacteria	Gemmatimonadetes	Gemmatimonadetes	Gemmatimonadales	Gemmatimonadaceae	Gemmatimonas		1	0	7	0	0	1	0	0	0	1	1	3	1	1	11	1	3	3	2	4	21	6	10	19	11	3	0	16	12	0
OTU571	Bacteria	Firmicutes	Clostridia	Clostridiales	Peptostreptococcaceae			9	10	6	17	16	56	7	9	15	8	0	0	0	0	0	0	0	0	0	0	0	0	0	0	0	0	0	0	0	0
OTU572	Bacteria	Gemmatimonadetes	Gemmatimonadetes	Gemmatimonadales	Gemmatimonadaceae	Gemmatimonas		2	0	3	1	0	0	0	0	0	3	0	3	4	1	22	6	5	3	0	0	10	9	8	13	6	5	0	14	6	1
OTU573	Bacteria	Bacteroidetes	Cytophagia	Cytophagales	Cytophagaceae	Hymenobacter		0	0	2	0	2	0	0	0	0	2	0	4	8	0	9	3	2	3	2	0	7	6	4	7	12	3	0	7	10	1
OTU574	Bacteria	Proteobacteria	Alphaproteobacteria	Rhodospirillales	DA111			0	0	3	0	2	0	0	0	0	6	0	1	8	0	5	0	1	1	3	0	14	6	3	10	10	4	2	3	19	0
OTU575	Bacteria	Fusobacteria	Fusobacteriia	Fusobacteriales	Fusobacteriaceae			2	2	0	2	1	2	2	3	2	0	5	0	0	4	0	0	0	1	0	0	0	0	0	0	0	0	0	0	0	2
OTU576	Bacteria	Bacteroidetes	Bacteroidia	Bacteroidales	Porphyromonadaceae	Macellibacteroides	uncultured bacterium	4	3	3	4	3	0	0	3	0	1	4	0	1	0	0	0	0	1	0	2	0	0	0	0	0	2	0	0	0	0
OTU577	Bacteria	Bacteroidetes	Sphingobacteriia	Sphingobacteriales	Chitinophagaceae			1	0	1	0	0	1	0	0	0	0	0	2	2	0	4	1	0	1	0	0	6	4	3	4	0	0	0	5	2	0
OTU578	Bacteria	Proteobacteria	Betaproteobacteria	Burkholderiales	Comamonadaceae			0	1	0	0	1	0	1	0	1	3	0	7	3	0	6	2	0	0	1	2	6	1	5	6	11	0	0	8	4	2
OTU579	Bacteria	Proteobacteria	Alphaproteobacteria	Rhodospirillales	Rhodospirillaceae	Elstera	uncultured bacterium	0	0	0	1	2	0	0	3	0	1	2	0	3	0	0	2	1	3	1	0	2	0	5	4	6	0	0	8	2	0
OTU580	Bacteria	Proteobacteria	Gammaproteobacteria	Xanthomonadales	Xanthomonadales Incertae Sedis	Acidibacter		1	1	2	1	0	0	0	0	0	2	0	7	3	1	0	0	0	5	0	1	5	3	6	6	1	2	0	16	9	0
OTU581	Bacteria	Actinobacteria	Acidimicrobiia	Acidimicrobiales	uncultured			0	0	1	1	0	0	0	0	0	2	2	0	5	3	2	1	3	4	0	1	4	9	4	4	5	3	0	12	3	0
OTU582	Bacteria	Actinobacteria	Thermoleophilia	Gaiellales	Gaiellaceae	Gaiella	uncultured bacterium	0	0	1	0	0	0	0	0	0	0	0	0	6	0	0	0	1	0	3	0	5	0	5	3	11	0	0	6	2	3
OTU583	Bacteria	Proteobacteria	Betaproteobacteria	SC I 84				0	0	8	2	3	4	1	0	0	7	2	10	16	3	26	6	1	5	5	0	21	16	27	24	20	11	0	20	27	4
OTU584	Bacteria	Acidobacteria	Acidobacteria	Subgroup 2	uncultured forest soil bacterium	uncultured forest soil bacterium	uncultured forest soil bacterium	0	0	0	0	0	0	1	1	1	0	2	2	0	0	2	2	1	2	0	0	0	5	2	7	4	0	0	2	3	0
OTU585	Bacteria	Proteobacteria	Deltaproteobacteria	Myxococcales	Phaselicystidaceae	Phaselicystis		0	1	9	2	0	1	2	1	0	4	0	8	12	1	9	2	1	0	2	0	15	3	7	14	14	6	1	16	12	1
OTU586	Bacteria	Proteobacteria	Alphaproteobacteria	Caulobacterales	Caulobacteraceae			1	0	2	0	1	0	0	0	1	10	3	11	13	1	11	2	3	0	1	0	6	1	15	3	12	5	0	11	12	0
OTU587	Bacteria	Proteobacteria	Gammaproteobacteria	Xanthomonadales	Xanthomonadaceae	Rhodanobacter		0	0	2	0	3	0	0	0	1	6	0	12	6	0	10	0	2	6	3	0	15	4	18	9	11	0	1	9	8	1
OTU588	Bacteria	Gemmatimonadetes	Gemmatimonadetes	Gemmatimonadales	Gemmatimonadaceae	Gemmatimonas		1	0	1	0	0	0	0	0	0	1	2	7	0	0	2	3	3	1	0	0	4	4	9	6	7	4	0	6	11	1
OTU589	Bacteria	Actinobacteria	Thermoleophilia	Solirubrobacterales	480 2			2	0	7	1	3	0	1	1	0	2	2	18	10	2	11	5	2	7	0	1	20	7	13	9	15	7	0	31	13	0
OTU590	Bacteria	Actinobacteria	Thermoleophilia	Gaiellales	Gaiellaceae	Gaiella		2	0	6	0	0	0	0	2	0	1	2	5	0	2	7	1	0	2	0	2	9	4	5	7	7	2	0	7	10	0
OTU591	Bacteria	Proteobacteria	Alphaproteobacteria	Rhizobiales	Rhizobiales Incertae Sedis	Rhizomicrobium		0	0	11	0	3	1	1	0	0	2	0	5	13	0	4	1	0	2	0	1	14	9	11	10	14	0	1	9	14	3
OTU592	Bacteria	Gemmatimonadetes	Gemmatimonadetes	AT425 EubC11 terrestrial group	uncultured bacterium	uncultured bacterium	uncultured bacterium	1	0	2	2	0	0	0	0	0	0	4	7	5	1	19	1	3	0	0	0	7	7	12	9	15	4	0	8	10	2
OTU593	Bacteria	Actinobacteria	Actinobacteria	Frankiales				5	0	10	3	2	0	1	4	0	4	5	16	26	4	26	13	9	10	5	3	32	21	19	30	39	13	3	36	50	7
OTU594	Bacteria	Proteobacteria	Alphaproteobacteria	Rhizobiales	Phyllobacteriaceae			0	0	0	0	0	0	0	0	0	3	0	2	0	0	0	1	1	1	0	0	4	1	3	1	7	0	0	2	2	0
OTU595	Bacteria	Cyanobacteria	Chloroplast	uncultured Chroococcidiopsis sp.	uncultured Chroococcidiopsis sp.	uncultured Chroococcidiopsis sp.	uncultured Chroococcidiopsis sp.	0	0	0	0	0	0	0	0	0	1	0	3	4	0	4	0	0	3	0	0	3	4	1	1	3	0	0	1	1	0
OTU596	Bacteria	Proteobacteria	Betaproteobacteria	Nitrosomonadales	Nitrosomonadaceae	uncultured		1	0	7	0	0	2	0	0	0	1	0	2	6	0	6	2	0	1	1	0	7	3	11	9	16	3	0	17	4	3
OTU597	Bacteria	Proteobacteria	Gammaproteobacteria	Xanthomonadales	Xanthomonadaceae	Rhodanobacter		5	0	6	0	1	2	0	0	0	6	5	14	6	3	11	0	5	1	0	1	16	6	10	12	16	9	2	17	15	4
OTU598	Bacteria	Proteobacteria	Deltaproteobacteria	Myxococcales	Haliangiaceae	Haliangium		0	0	4	1	1	0	0	1	0	1	0	7	9	1	5	0	6	1	0	0	6	4	8	6	14	1	1	9	12	1
OTU599	Bacteria	Bacteroidetes	Sphingobacteriia	Sphingobacteriales	Chitinophagaceae			0	0	3	0	0	0	0	0	0	1	0	4	3	0	0	3	0	1	0	0	0	8	3	14	7	1	1	2	4	0
OTU600	Bacteria	Acidobacteria	Acidobacteria	Subgroup 3	Unknown Family	Candidatus Solibacter	uncultured Acidobacteria bacterium	1	0	7	0	0	0	3	1	0	4	0	11	12	0	6	3	6	4	1	0	20	5	28	16	17	4	0	18	5	0
OTU601	Bacteria	Proteobacteria	Alphaproteobacteria	Rhizobiales	Rhizobiales Incertae Sedis	Rhizomicrobium		1	1	1	0	0	0	0	0	0	0	1	8	1	0	0	0	2	6	0	0	6	0	5	4	10	2	0	7	12	0
OTU602	Bacteria	Actinobacteria	Acidimicrobiia	Acidimicrobiales				0	0	3	0	0	0	0	0	0	0	0	1	0	0	1	2	0	1	0	0	5	2	4	0	1	0	0	5	4	0
OTU603	Bacteria	Proteobacteria	Deltaproteobacteria	Myxococcales	BIrii41			0	0	0	0	0	0	3	0	0	2	2	4	12	2	16	4	2	0	0	0	11	7	12	10	6	9	0	11	23	2
OTU604	Bacteria	Acidobacteria	Acidobacteria	Subgroup 2				0	0	0	0	2	0	0	2	0	3	0	0	5	2	3	1	0	2	0	1	6	5	1	0	0	0	0	2	7	0
OTU605	Bacteria	Bacteroidetes	Sphingobacteriia	Sphingobacteriales	env.OPS 17	uncultured Bacteroidetes bacterium	uncultured Bacteroidetes bacterium	0	0	2	0	1	0	1	0	0	4	1	0	0	0	0	0	0	0	0	0	3	3	5	0	9	1	0	0	4	0
OTU606	Bacteria	Chloroflexi	uncultured	uncultured soil bacterium	uncultured soil bacterium	uncultured soil bacterium	uncultured soil bacterium	7	1	16	5	9	0	2	1	5	9	0	0	0	0	0	0	0	0	0	0	0	0	0	0	0	0	0	0	0	0
OTU607	Bacteria	Proteobacteria	Deltaproteobacteria	Myxococcales	Polyangiaceae	Sorangium		0	1	1	2	0	1	0	0	0	1	1	0	2	1	5	0	2	0	0	0	4	5	0	5	1	1	0	9	5	1
OTU608	Bacteria	Proteobacteria	Betaproteobacteria	Burkholderiales	Comamonadaceae	Ideonella	uncultured bacterium	0	1	3	0	0	0	0	2	1	9	0	0	5	0	2	0	0	0	0	0	3	1	0	0	3	2	0	2	8	2
OTU609	Bacteria	WCHB1 60						0	0	3	0	0	0	0	0	0	0	2	0	2	0	0	1	0	0	0	0	5	4	3	4	0	0	0	6	5	1
OTU610	Bacteria	Acidobacteria	Acidobacteria	Acidobacteriales	Acidobacteriaceae (Subgroup 1)	Candidatus Koribacter		1	1	2	0	0	0	0	0	2	0	2	7	9	0	10	1	1	5	2	0	6	2	13	4	6	6	0	10	11	2
OTU611	Bacteria							0	0	2	0	2	0	0	0	1	2	0	4	0	0	0	0	2	1	0	0	2	3	6	4	8	0	0	14	2	0
OTU612	Bacteria	Proteobacteria	Betaproteobacteria	Neisseriales	Neisseriaceae	Chitinibacter		0	0	0	0	0	0	0	0	0	1	48	1	4	107	0	1	1	1	0	3	0	3	0	0	0	2	2	0	0	5
OTU613	Bacteria	Actinobacteria	Actinobacteria	Propionibacteriales	Nocardioidaceae	Nocardioides		0	0	2	0	1	0	0	0	0	4	1	4	1	0	12	0	5	7	1	0	8	6	16	2	1	2	0	3	0	0
OTU614	Bacteria	Acidobacteria	Acidobacteria	Acidobacteriales	Acidobacteriaceae (Subgroup 1)	uncultured		0	0	2	0	0	0	0	0	0	0	0	3	2	0	8	1	0	3	2	2	2	1	2	2	9	2	0	7	4	0
OTU615	Bacteria	Proteobacteria	Gammaproteobacteria	Xanthomonadales	Xanthomonadaceae	Thermomonas	uncultured bacterium	0	0	0	0	0	0	0	1	0	2	3	1	7	0	4	1	0	0	0	0	1	1	1	8	3	2	1	0	7	0
OTU616	Bacteria	TM6						0	0	1	0	0	0	0	0	0	1	0	1	1	2	2	2	2	1	0	0	9	3	6	5	3	0	0	3	4	0
OTU617	Bacteria	Chlorobi	Chlorobia	Chlorobiales	OPB56	uncultured bacterium	uncultured bacterium	0	0	3	0	4	1	0	0	0	4	2	10	6	0	8	2	1	2	1	0	11	10	10	7	15	0	0	7	7	0
OTU618	Bacteria	Actinobacteria	Acidimicrobiia	Acidimicrobiales	uncultured			0	0	2	0	0	2	0	0	0	2	0	2	7	0	11	3	3	3	0	0	6	3	5	9	12	0	0	4	6	1
OTU619	Bacteria	Bacteroidetes	Sphingobacteriia	Sphingobacteriales	Saprospiraceae	uncultured		0	0	0	0	1	0	0	2	3	3	1	2	4	0	3	0	0	0	0	0	3	1	2	2	2	0	0	0	2	2
OTU620	Bacteria	Proteobacteria	Alphaproteobacteria	Sphingomonadales	Sphingomonadaceae	Sphingobium		0	0	1	0	0	0	0	0	0	0	1	4	3	0	4	1	1	0	0	0	5	1	3	2	2	0	1	1	2	0
OTU621	Bacteria	Actinobacteria	Actinobacteria	Propionibacteriales	Nocardioidaceae	Marmoricola		2	0	1	0	2	0	0	3	1	1	2	6	16	2	12	0	0	9	5	1	12	6	15	12	11	7	0	20	8	0
OTU622	Bacteria	Proteobacteria	Alphaproteobacteria	Rhizobiales	Rhizobiales Incertae Sedis	Rhizomicrobium		0	0	4	2	1	1	0	1	0	1	2	6	9	0	5	4	0	4	0	0	17	7	8	8	7	3	2	13	9	0
OTU623	Bacteria	Proteobacteria	Alphaproteobacteria	Rhizobiales	Rhizobiales Incertae Sedis	Bauldia		0	0	6	0	1	0	0	3	0	0	0	5	4	0	15	0	0	4	0	1	3	5	3	6	8	2	0	3	5	2
OTU624	Bacteria	Proteobacteria	Betaproteobacteria	Burkholderiales	Comamonadaceae			3	0	7	2	4	6	1	1	1	3	2	9	13	3	12	3	1	4	4	0	12	12	23	15	22	5	3	11	17	5
OTU625	Bacteria	Gemmatimonadetes	Gemmatimonadetes	Gemmatimonadales	Gemmatimonadaceae	Gemmatimonas		0	0	2	0	0	0	0	0	0	2	0	1	2	0	4	0	1	1	0	0	0	3	2	3	4	0	0	2	3	0
OTU626	Bacteria	Cyanobacteria	Chloroplast					0	0	1	2	1	3	1	0	0	1	4	5	1	2	9	0	0	2	0	0	1	2	1	2	16	0	0	1	7	0
OTU627	Bacteria	Acidobacteria	Acidobacteria	Subgroup 2				2	0	1	0	0	0	0	0	1	1	0	3	11	0	4	0	4	5	3	0	10	5	10	8	2	0	0	4	5	2
OTU628	Bacteria	Proteobacteria	Alphaproteobacteria	Rhizobiales	Bradyrhizobiaceae			2	0	3	0	0	0	0	0	0	1	0	7	1	0	8	0	0	0	0	0	1	2	3	1	3	0	0	6	1	0
OTU629	Bacteria	Actinobacteria	Acidimicrobiia	Acidimicrobiales	Acidimicrobiaceae	CL500 29 marine group		1	0	3	1	0	2	0	0	0	0	0	3	6	1	4	0	1	2	0	0	4	4	4	0	9	0	0	11	4	1
OTU630	Bacteria	Proteobacteria	Betaproteobacteria	TRA3 20				0	0	4	2	1	1	1	2	0	5	0	4	4	0	5	2	1	0	1	0	8	1	17	6	10	3	0	11	15	0
OTU631	Bacteria	Proteobacteria	Deltaproteobacteria	Myxococcales	Polyangiaceae	Sorangium		1	0	3	0	2	3	0	0	0	1	0	3	1	0	4	0	3	2	0	4	9	2	3	14	12	5	0	5	7	2
OTU632	Bacteria	Proteobacteria	Deltaproteobacteria	Myxococcales	Polyangiaceae	Byssovorax	uncultured bacterium	0	0	5	0	0	0	0	0	1	1	1	7	2	0	3	0	1	1	1	0	6	1	0	1	9	1	0	2	3	1
OTU633	Bacteria	Actinobacteria	Actinobacteria	Propionibacteriales	Nocardioidaceae	Nocardioides		0	1	8	0	2	0	1	0	0	1	0	4	11	0	16	4	0	4	5	3	9	5	10	9	5	7	0	12	13	4
OTU634	Bacteria							0	0	0	0	0	0	1	0	0	2	0	2	3	0	3	1	1	1	1	3	7	3	6	16	4	2	0	1	10	1
OTU635	Bacteria	Proteobacteria	Deltaproteobacteria	Myxococcales	Sandaracinaceae	uncultured	uncultured bacterium	1	0	2	0	0	0	2	0	0	5	1	0	3	0	4	0	0	1	1	0	7	3	3	2	10	1	0	8	11	1
OTU636	Bacteria	Actinobacteria	Acidimicrobiia	Acidimicrobiales	Iamiaceae	Iamia		0	0	2	0	0	1	0	1	0	1	1	9	6	0	7	1	3	0	0	0	4	3	1	6	1	2	0	5	1	0
OTU637	Bacteria	Proteobacteria	Alphaproteobacteria	Sphingomonadales	Sphingomonadaceae	Sphingobium		0	0	0	2	0	0	0	0	0	2	0	3	3	0	3	0	0	0	0	0	3	0	0	3	4	0	1	4	4	0
OTU638	Bacteria	Proteobacteria	Betaproteobacteria					1	0	5	0	3	1	0	0	0	5	1	15	7	1	15	0	3	6	3	1	11	6	4	10	14	4	0	10	15	0
OTU639	Bacteria	Actinobacteria	Acidimicrobiia	Acidimicrobiales	uncultured			0	0	4	0	1	1	0	0	0	5	0	1	0	0	1	1	1	0	0	0	2	2	2	3	15	0	0	5	2	0
OTU640	Bacteria	Cyanobacteria	Chloroplast	Chlamydomonas moewusii	Chlamydomonas moewusii	Chlamydomonas moewusii	Chlamydomonas moewusii	0	0	0	0	0	1	2	0	0	1	2	3	0	0	4	5	0	6	0	0	2	2	3	2	4	2	1	4	7	0
OTU641	Bacteria	Proteobacteria	Betaproteobacteria	SC I 84				0	0	15	0	0	0	2	0	0	3	0	5	4	0	11	0	4	2	1	1	9	3	8	3	8	2	1	5	13	0
OTU642	Bacteria	Actinobacteria	Thermoleophilia	Gaiellales	Gaiellaceae	Gaiella		0	0	4	0	0	0	0	1	0	0	0	2	4	1	2	1	0	0	1	0	1	3	15	3	4	2	0	6	1	0
OTU643	Bacteria	Proteobacteria	Betaproteobacteria	Nitrosomonadales	Nitrosomonadaceae	uncultured		5	0	1	0	0	0	1	0	0	3	0	13	11	1	9	3	3	3	0	1	17	3	7	15	15	5	1	6	1	0
OTU644	Bacteria	Proteobacteria	Alphaproteobacteria	Rhodospirillales	JG37 AG 20	uncultured bacterium	uncultured bacterium	0	0	1	0	0	1	0	0	0	3	0	3	2	0	1	3	0	0	0	0	3	1	3	1	0	1	0	2	1	3
OTU645	Bacteria	Actinobacteria	Acidimicrobiia	Acidimicrobiales	Acidimicrobiaceae	CL500 29 marine group	uncultured bacterium	0	0	5	0	1	0	0	1	0	1	0	6	6	5	16	4	4	6	4	1	8	6	9	11	16	2	0	11	11	4
OTU646	Bacteria	Gemmatimonadetes	Gemmatimonadetes	Gemmatimonadales	Gemmatimonadaceae	Gemmatimonas		0	0	1	0	3	0	0	0	0	4	0	6	5	0	0	0	1	0	0	2	2	0	4	5	4	1	0	6	4	0
OTU647	Bacteria	Bacteroidetes	Sphingobacteriia	Sphingobacteriales	AKYH767	uncultured bacterium	uncultured bacterium	0	0	3	0	0	0	0	0	0	1	1	3	5	0	6	1	3	2	0	0	21	0	8	2	2	2	0	13	6	1
OTU648	Bacteria	Proteobacteria	Alphaproteobacteria	Caulobacterales	Caulobacteraceae	Asticcacaulis		0	0	3	0	0	0	0	0	0	0	2	3	3	0	2	0	0	0	0	0	6	3	2	4	1	1	0	1	2	0
OTU649	Bacteria	Gemmatimonadetes	Gemmatimonadetes	Gemmatimonadales	Gemmatimonadaceae	uncultured		3	0	1	1	0	0	0	0	0	1	0	9	3	1	11	1	1	0	0	0	4	0	9	6	3	4	2	6	15	1
OTU650	Bacteria	Acidobacteria	Acidobacteria	Subgroup 3	Unknown Family	Bryobacter		0	0	2	0	0	0	0	0	1	6	1	2	12	0	1	0	0	4	1	2	10	2	5	1	2	2	0	4	3	0
OTU651	Bacteria	Proteobacteria	Alphaproteobacteria	Rhizobiales	Bradyrhizobiaceae	Bradyrhizobium	uncultured Rhizobiales bacterium	0	0	0	0	0	0	0	0	0	1	1	3	0	0	1	2	0	1	1	0	1	2	5	0	5	0	0	0	4	0
OTU652	Bacteria	Actinobacteria	Actinobacteria	Micromonosporales	Micromonosporaceae			0	0	5	0	2	0	0	0	0	2	1	2	8	0	12	1	0	3	0	0	9	3	7	4	14	4	2	8	11	0
OTU653	Bacteria	Actinobacteria	Acidimicrobiia	Acidimicrobiales	Iamiaceae	Iamia	uncultured bacterium	0	0	5	0	0	0	0	0	0	1	0	3	2	2	4	0	1	2	2	0	0	1	7	8	5	3	0	6	7	1
OTU654	Bacteria	Proteobacteria	Gammaproteobacteria	Xanthomonadales	Xanthomonadaceae	Lysobacter		0	0	2	0	1	0	0	0	0	2	0	3	3	0	4	0	0	0	0	0	6	4	8	5	5	0	0	1	3	0
OTU655	Bacteria	Actinobacteria	Thermoleophilia					0	2	0	0	0	0	0	0	0	0	0	4	1	0	2	0	0	1	1	0	4	3	7	1	7	0	0	1	1	0
OTU656	Bacteria	Actinobacteria	Actinobacteria					0	0	1	0	3	6	0	0	0	0	1	1	12	1	11	0	2	0	1	0	13	9	6	3	6	0	0	5	9	1
OTU657	Bacteria	Proteobacteria	Alphaproteobacteria	Rhodospirillales	DA111			2	0	4	1	1	0	0	0	0	0	0	1	3	1	5	0	1	4	0	0	8	5	6	3	11	1	0	4	6	0
OTU658	Bacteria	Proteobacteria	Deltaproteobacteria	Myxococcales	Polyangiaceae			0	0	0	1	2	0	0	3	0	3	2	6	4	0	12	2	2	2	0	0	10	3	6	12	10	1	1	4	3	1
OTU659	Bacteria	Bacteroidetes	Cytophagia	Cytophagales	Cytophagaceae	uncultured		1	0	0	0	0	0	0	3	0	2	0	0	2	0	3	2	0	0	0	1	7	4	1	11	6	0	0	4	5	2
OTU660	Bacteria	Proteobacteria	Alphaproteobacteria	Rhodospirillales	Rhodospirillaceae	Dongia		0	0	5	1	0	3	3	1	0	3	3	10	5	2	10	2	1	4	0	1	14	8	16	20	21	3	0	11	12	1
OTU661	Bacteria	Proteobacteria	Gammaproteobacteria	Xanthomonadales	Xanthomonadales Incertae Sedis	Acidibacter	uncultured bacterium	1	0	1	0	0	0	0	0	0	1	1	1	3	0	4	1	0	3	2	0	10	3	4	6	5	2	0	6	6	1
OTU662	Bacteria	Gemmatimonadetes	Gemmatimonadetes	Gemmatimonadales	Gemmatimonadaceae	Gemmatimonas		0	0	1	0	1	0	0	0	0	0	0	3	1	1	0	0	0	1	1	2	2	0	4	0	3	4	0	2	7	0
OTU663	Bacteria	Bacteroidetes	Sphingobacteriia	Sphingobacteriales	Sphingobacteriaceae			0	0	1	0	0	0	0	1	0	0	1	4	2	0	5	1	1	0	0	0	5	0	4	2	3	0	0	2	2	0
OTU664	Bacteria	Proteobacteria	Betaproteobacteria	Burkholderiales	Comamonadaceae	Ramlibacter		1	0	1	0	0	0	0	0	0	3	0	0	8	0	4	0	0	1	1	0	2	0	9	3	11	1	0	9	2	0
OTU665	Bacteria	Proteobacteria	Deltaproteobacteria	Myxococcales	Haliangiaceae	Haliangium	uncultured bacterium	0	0	0	0	0	0	0	0	0	2	0	1	1	0	1	0	0	0	2	0	6	2	4	1	4	1	0	4	1	0
OTU666	Bacteria	Actinobacteria	Acidimicrobiia	Acidimicrobiales	uncultured	uncultured bacterium	uncultured bacterium	0	0	1	0	0	1	1	0	0	3	1	0	3	1	3	5	5	1	0	2	1	4	5	3	2	7	0	6	8	0
OTU667	Bacteria	Actinobacteria	Acidimicrobiia	Acidimicrobiales	uncultured			0	0	0	0	0	0	0	0	0	0	0	2	0	0	3	0	0	1	1	0	4	4	1	1	4	2	0	3	3	0
OTU668	Bacteria	Proteobacteria	Deltaproteobacteria	Myxococcales	Haliangiaceae	Haliangium		1	0	2	0	0	0	0	0	0	3	0	1	8	0	8	0	3	0	3	0	11	3	11	7	6	2	0	12	3	1
OTU669	Bacteria	Bacteroidetes	Sphingobacteriia	Sphingobacteriales	Chitinophagaceae	uncultured		1	0	0	0	0	0	0	0	0	0	1	7	2	0	4	1	4	2	0	2	10	1	10	2	9	1	0	5	6	0
OTU670	Bacteria	Proteobacteria	Alphaproteobacteria	Caulobacterales	Caulobacteraceae	Brevundimonas		0	0	0	1	0	0	0	0	0	1	0	6	1	0	3	0	2	0	0	0	3	3	6	0	0	1	0	9	5	3
OTU671	Bacteria	Actinobacteria	Actinobacteria	Micromonosporales	Micromonosporaceae	Hamadaea		0	0	8	0	0	0	1	2	1	2	0	3	9	0	14	3	1	7	1	0	7	4	6	8	4	2	5	3	12	3
OTU672	Bacteria	Bacteroidetes	Sphingobacteriia	Sphingobacteriales	Chitinophagaceae	Flavisolibacter	uncultured bacterium	0	0	4	0	0	1	0	0	0	0	0	7	6	1	2	2	1	2	0	3	3	0	2	12	3	2	0	5	6	0
OTU673	Bacteria	Chloroflexi	Chloroflexia	Chloroflexales	Roseiflexaceae	Roseiflexus	uncultured bacterium	0	2	1	2	3	0	0	0	0	0	0	4	7	0	4	1	0	0	0	1	2	0	6	5	5	4	0	7	6	0
OTU674	Bacteria	Actinobacteria	Thermoleophilia	Gaiellales	uncultured			2	1	7	0	3	2	2	0	0	4	0	3	4	0	14	4	1	2	0	0	6	3	10	1	7	0	2	4	6	0
OTU675	Bacteria	Actinobacteria	Coriobacteriia	Coriobacteriales	Coriobacteriaceae	uncultured		1	0	6	3	4	2	0	2	2	4	0	0	0	0	0	0	0	0	0	0	0	0	0	0	2	0	0	0	0	0
OTU676	Bacteria	Firmicutes	Bacilli	Bacillales	Staphylococcaceae	Staphylococcus		1	0	2	0	0	1	0	0	0	1	0	1	1	0	1	0	0	0	1	0	4	1	10	6	3	0	0	5	2	0
OTU677	Bacteria	Proteobacteria	Betaproteobacteria	Burkholderiales	Comamonadaceae			0	0	2	0	0	0	0	2	0	0	0	5	5	0	2	0	0	2	0	0	5	0	4	2	6	0	0	4	2	0
OTU678	Bacteria	Proteobacteria	Deltaproteobacteria	GR WP33 30				0	0	5	0	2	0	0	0	0	2	1	7	6	0	3	2	0	1	3	0	7	2	3	1	2	2	0	6	1	1
OTU679	Bacteria	Bacteroidetes	Sphingobacteriia	Sphingobacteriales	Chitinophagaceae			0	0	2	0	2	0	0	0	0	0	0	2	9	0	0	3	0	1	0	0	3	2	6	15	9	4	0	4	0	0
OTU680	Bacteria	Proteobacteria	Gammaproteobacteria	Xanthomonadales	Xanthomonadales Incertae Sedis	Acidibacter	uncultured bacterium	0	0	0	0	0	1	0	0	0	1	2	7	2	0	0	0	0	2	3	0	3	0	1	6	7	1	0	5	4	2
OTU681	Bacteria	Bacteroidetes	Sphingobacteriia	Sphingobacteriales	Chitinophagaceae	Ferruginibacter		0	0	3	3	0	0	1	0	0	1	0	6	6	1	8	2	4	4	1	0	7	3	4	14	11	3	0	9	7	2
OTU682	Bacteria	Actinobacteria	Actinobacteria	Pseudonocardiales	Pseudonocardiaceae	Pseudonocardia		0	0	4	0	2	0	0	0	0	0	0	7	0	0	3	0	0	5	5	0	5	0	2	2	2	2	0	2	6	0
OTU683	Bacteria	Cyanobacteria	Chloroplast					0	0	0	0	0	0	0	1	0	4	0	8	2	0	1	1	2	1	0	0	2	5	2	6	3	0	2	3	7	2
OTU684	Bacteria	Bacteroidetes	Sphingobacteriia	Sphingobacteriales	Chitinophagaceae	Segetibacter	uncultured bacterium	0	0	2	2	0	0	0	0	0	3	1	0	4	1	2	0	0	0	0	0	2	1	14	3	1	2	0	5	2	0
OTU685	Bacteria	Bacteroidetes	Cytophagia	Cytophagales	Cytophagaceae	Cytophaga	uncultured bacterium	0	0	3	0	0	0	0	0	0	1	0	3	7	0	1	0	0	0	0	0	2	3	2	7	0	0	0	6	4	2
OTU686	Bacteria	Proteobacteria	Deltaproteobacteria	Myxococcales	uncultured	uncultured delta proteobacterium	uncultured delta proteobacterium	0	0	3	0	0	1	0	0	0	3	3	6	7	0	6	0	0	5	0	0	2	1	14	4	3	2	1	5	4	0
OTU687	Bacteria	Actinobacteria	Acidimicrobiia	Acidimicrobiales	uncultured			3	0	1	0	0	0	0	0	0	0	0	3	5	0	13	0	0	1	0	1	3	5	4	8	5	0	0	8	5	0
OTU688	Bacteria	Proteobacteria	Alphaproteobacteria	Rhizobiales	Rhizobiaceae			0	0	2	0	0	0	1	0	1	3	2	4	2	1	3	0	1	0	0	1	8	6	4	3	6	1	0	9	3	3
OTU689	Bacteria	Actinobacteria	Actinobacteria	Frankiales	Nakamurellaceae	Nakamurella		0	0	2	0	0	0	0	0	2	1	0	9	6	0	3	1	0	1	0	0	9	8	4	1	7	5	0	15	5	0
OTU690	Bacteria	Proteobacteria	Alphaproteobacteria	Caulobacterales	Caulobacteraceae	uncultured	uncultured Caulobacter sp.	2	0	2	0	0	0	0	0	0	2	0	1	0	0	3	1	2	1	0	0	4	1	1	0	6	3	0	3	4	2
OTU691	Bacteria	Proteobacteria	Deltaproteobacteria	Myxococcales	MSB 4B10	uncultured proteobacterium	uncultured proteobacterium	0	1	0	0	0	0	0	0	0	0	2	1	0	1	6	0	0	0	0	0	2	2	1	2	3	0	0	4	4	0
OTU692	Bacteria	Proteobacteria	Alphaproteobacteria	Rhizobiales	Rhizobiales Incertae Sedis	Nordella		0	0	5	1	0	0	0	2	0	2	0	3	6	0	2	0	3	1	0	0	5	3	4	3	9	1	0	12	12	0
OTU693	Bacteria	Gemmatimonadetes	Gemmatimonadetes	Gemmatimonadales	Gemmatimonadaceae	Gemmatimonas	uncultured soil bacterium	0	0	3	1	1	1	0	1	0	0	1	1	3	0	10	2	0	1	0	2	6	0	8	7	13	0	0	9	5	0
OTU694	Bacteria	Bacteroidetes	Sphingobacteriia	Sphingobacteriales	Chitinophagaceae			0	0	1	0	0	1	0	0	0	0	0	1	5	0	2	0	1	0	0	0	3	2	1	9	0	1	0	8	5	0
OTU695	Bacteria	Bacteroidetes	Cytophagia	Cytophagales	Cytophagaceae	Chryseolinea		0	0	4	0	2	2	0	1	0	1	0	2	1	0	2	0	2	2	1	0	4	4	2	3	3	0	0	2	5	0
OTU696	Bacteria	Chloroflexi	Chloroflexia	Chloroflexales	Roseiflexaceae	Roseiflexus	uncultured bacterium	1	0	0	0	0	0	0	1	0	0	0	2	0	2	1	0	0	0	2	0	10	1	1	5	1	1	0	1	8	0
OTU697	Bacteria	CKC4						10	0	0	1	1	0	0	1	0	0	3	1	0	4	0	0	0	0	0	0	0	3	0	0	0	10	9	0	0	9
OTU698	Bacteria	Firmicutes	Clostridia	Clostridiales	Peptostreptococcaceae			94	50	58	59	80	140	23	27	56	22	1	0	0	3	0	0	0	18	0	0	0	0	0	0	0	0	0	0	0	0
OTU699	Bacteria	Fusobacteria	Fusobacteriia	Fusobacteriales	Fusobacteriaceae	Fusobacterium		0	10	2	0	0	0	4	3	0	0	5	22	4	1	0	0	0	2	1	0	0	4	0	2	31	1	0	0	0	4
OTU700	Bacteria	Bacteroidetes	Cytophagia	Cytophagales	Cytophagaceae			1	0	1	0	0	0	0	0	0	0	0	1	1	0	2	0	1	1	0	0	4	2	5	6	0	1	0	2	1	0
OTU701	Bacteria	Chlorobi	Chlorobia	Chlorobiales	OPB56			1	1	0	0	0	0	2	1	0	0	0	0	1	0	6	2	2	0	1	4	8	0	3	5	7	4	0	3	15	0
OTU702	Bacteria	Chloroflexi	Chloroflexia	Chloroflexales	Roseiflexaceae	Roseiflexus		0	1	2	0	0	0	0	0	0	0	1	2	3	1	5	3	3	3	2	0	8	0	1	1	4	0	0	3	2	0
OTU703	Bacteria	Proteobacteria	Alphaproteobacteria	Rhodospirillales	MNC12			4	0	3	0	0	0	2	0	1	0	0	5	3	0	1	1	0	3	0	2	4	3	1	5	5	5	2	5	2	0
OTU704	Bacteria	CKC4						155	4	1	30	7	0	26	14	19	14	7	1	0	28	0	0	0	13	0	1	0	21	0	0	0	54	49	0	0	92
OTU705	Bacteria	Firmicutes	Clostridia	Clostridiales	Peptostreptococcaceae	Terrisporobacter		2	0	1	7	7	4	6	0	1	0	1	0	0	0	0	0	0	1	0	0	0	0	2	1	1	0	0	1	1	0
OTU706	Bacteria	Proteobacteria	Alphaproteobacteria	Sphingomonadales	Sphingomonadaceae	Sphingomonas	uncultured Kaistobacter sp.	8	3	47	6	8	5	2	4	2	24	17	88	79	12	123	19	28	53	10	13	165	62	118	113	127	11	4	148	137	15
OTU707	Bacteria	Bacteroidetes	Bacteroidia	Bacteroidales				12	82	11	23	25	38	117	166	212	193	301	25	34	178	0	1	0	14	325	171	1	40	0	0	0	121	154	0	0	39
OTU708	Bacteria	Acidobacteria	Acidobacteria	Acidobacteriales	Acidobacteriaceae (Subgroup 1)	uncultured		1	0	6	0	0	1	0	0	0	0	0	3	6	1	3	3	1	1	1	0	5	5	9	0	3	1	0	10	4	1
OTU709	Bacteria	Gemmatimonadetes	Gemmatimonadetes	Gemmatimonadales	Gemmatimonadaceae	Gemmatimonas		1	0	1	0	0	0	0	0	2	0	1	0	5	0	2	0	5	2	0	0	9	1	9	13	6	1	0	10	2	3
OTU710	Bacteria	Gemmatimonadetes	Gemmatimonadetes	Gemmatimonadales	Gemmatimonadaceae	Gemmatimonas		1	0	6	0	0	0	0	0	0	0	0	2	5	0	4	1	0	1	0	2	2	8	6	4	5	0	0	2	6	0
OTU711	Bacteria	Actinobacteria	Actinobacteria	Corynebacteriales	Mycobacteriaceae	Mycobacterium		4	3	6	3	1	1	0	0	2	3	4	6	16	0	26	3	5	9	0	0	16	11	8	15	26	3	1	24	28	1
OTU712	Bacteria	Actinobacteria	Thermoleophilia	Gaiellales	uncultured			5	1	15	0	1	0	2	2	0	9	8	30	45	6	39	15	9	14	12	2	51	24	61	53	47	17	0	62	57	3
OTU713	Bacteria	Actinobacteria	Acidimicrobiia	Acidimicrobiales	uncultured	uncultured bacterium	uncultured bacterium	0	0	3	1	0	2	1	2	2	2	1	12	6	2	5	1	6	1	0	2	11	8	18	14	15	5	1	13	20	3
OTU714	Bacteria	Proteobacteria	Alphaproteobacteria	Rhodospirillales	Rhodospirillales Incertae Sedis	Candidatus Alysiosphaera		0	1	1	0	0	0	0	0	0	0	0	3	1	0	6	1	1	1	0	0	7	3	0	3	6	3	0	3	4	0
OTU715	Bacteria	Proteobacteria	Betaproteobacteria	Burkholderiales	Burkholderiaceae	Burkholderia	uncultured Burkholderia sp.	1	0	3	0	0	2	0	0	0	0	0	1	3	1	1	4	1	2	0	0	3	2	5	3	7	2	0	2	2	0
OTU716	Bacteria	Proteobacteria	Betaproteobacteria	Burkholderiales	Comamonadaceae			0	3	0	0	1	0	0	0	0	2	3	0	2	0	7	1	2	4	0	0	6	4	7	9	4	0	0	3	4	0
OTU717	Bacteria	Gemmatimonadetes	Gemmatimonadetes	Gemmatimonadales	Gemmatimonadaceae			0	0	5	0	0	0	1	0	0	8	3	9	7	1	6	3	3	1	0	2	1	4	7	9	6	6	0	12	11	1
OTU718	Bacteria	Actinobacteria	Actinobacteria	Micrococcales	Microbacteriaceae	Leucobacter		0	2	0	0	0	0	0	0	0	0	0	1	2	0	3	0	1	7	0	0	8	0	6	3	0	1	0	3	4	2
OTU719	Bacteria	Bacteroidetes	Sphingobacteriia	Sphingobacteriales	Chitinophagaceae	Niastella		1	0	1	0	0	0	1	0	0	0	0	1	0	0	4	0	1	0	0	0	4	1	4	1	3	0	0	4	8	0
OTU720	Bacteria	Proteobacteria	Betaproteobacteria	Rhodocyclales	Rhodocyclaceae			26	20	88	25	27	3	3	34	6	18	0	0	0	0	0	0	0	0	0	0	0	0	0	0	0	0	0	0	0	0
OTU721	Bacteria	Acidobacteria	Acidobacteria	Subgroup 3	Unknown Family	Candidatus Solibacter		4	2	2	1	4	0	0	0	0	7	1	4	5	1	7	1	0	1	1	0	7	4	17	10	6	3	0	9	4	3
OTU722	Bacteria	Proteobacteria	Alphaproteobacteria	Rhodospirillales	Rhodospirillales Incertae Sedis	Candidatus Alysiosphaera	uncultured bacterium	0	3	3	1	0	0	0	0	0	2	0	9	3	0	1	0	2	0	1	0	5	0	2	2	15	0	0	1	3	1
OTU723	Bacteria	Bacteroidetes	Sphingobacteriia	Sphingobacteriales	NS11 12 marine group	uncultured bacterium	uncultured bacterium	0	0	3	0	0	1	0	0	0	0	0	2	4	0	6	0	0	1	0	0	4	1	1	1	1	0	0	4	7	1
OTU724	Bacteria	Actinobacteria	Actinobacteria	Frankiales	Geodermatophilaceae	Geodermatophilus		2	0	3	0	1	2	0	0	0	3	0	1	7	2	13	1	3	1	1	0	4	5	4	17	14	6	0	8	5	0
OTU725	Bacteria	Actinobacteria	Actinobacteria	Micrococcales	Intrasporangiaceae			8	13	22	0	4	1	2	5	2	19	6	44	44	4	51	14	11	26	12	2	65	26	60	76	59	16	2	82	70	7
OTU726	Bacteria	Actinobacteria	Thermoleophilia	Solirubrobacterales	480 2	uncultured bacterium	uncultured bacterium	2	1	3	0	0	0	1	1	0	3	1	8	14	6	22	4	5	5	2	0	21	15	33	15	18	3	1	20	21	1
OTU727	Bacteria	Gemmatimonadetes	Gemmatimonadetes	Gemmatimonadales	Gemmatimonadaceae	Gemmatimonas	uncultured bacterium	0	0	4	0	0	1	0	0	0	1	0	3	2	0	8	0	4	7	1	0	11	1	5	2	3	1	0	6	4	0
OTU728	Bacteria	Proteobacteria	Deltaproteobacteria	Myxococcales	Polyangiaceae	Sorangium	Sorangium cellulosum	0	0	3	0	0	0	0	0	0	0	1	1	2	0	16	0	0	2	1	0	3	4	5	4	7	1	0	0	3	0
OTU729	Bacteria	Actinobacteria	Actinobacteria	Micrococcales	Microbacteriaceae			1	2	2	1	4	0	1	0	1	0	3	4	4	0	13	1	1	1	1	1	20	8	10	11	10	0	0	12	7	7
OTU730	Bacteria	Proteobacteria	Alphaproteobacteria	Rhizobiales				0	0	2	0	0	0	0	0	1	0	0	0	3	4	16	0	6	1	0	2	8	0	10	5	7	2	3	6	4	1
OTU731	Bacteria	Proteobacteria	Alphaproteobacteria	Rhizobiales				0	0	3	0	0	0	0	0	0	1	2	3	1	2	4	0	0	2	1	2	7	7	6	15	2	1	0	6	8	0
OTU732	Bacteria	Proteobacteria	Betaproteobacteria	Methylophilales	Methylophilaceae	uncultured		0	0	2	0	0	0	0	1	0	0	1	3	0	0	2	0	2	5	1	0	8	3	9	4	5	1	0	2	5	0
OTU733	Bacteria	Acidobacteria	Acidobacteria	Acidobacteriales	Acidobacteriaceae (Subgroup 1)	Edaphobacter		0	0	2	0	0	0	0	0	0	0	0	2	1	0	2	0	0	0	0	0	10	0	2	0	9	1	0	8	5	0
OTU734	Bacteria	Proteobacteria	Alphaproteobacteria	Rhodospirillales	Acetobacteraceae	Acidiphilium	uncultured bacterium	0	0	2	0	0	0	0	0	0	2	1	3	6	0	2	3	2	5	0	1	4	1	4	2	2	1	0	2	5	0
OTU735	Bacteria	Bacteroidetes	Sphingobacteriia	Sphingobacteriales	Chitinophagaceae	Flavisolibacter		0	0	4	0	4	0	0	0	0	1	0	0	0	0	3	1	1	1	0	0	9	1	5	12	6	1	0	14	8	0
OTU736	Bacteria	Proteobacteria	Alphaproteobacteria	Sphingomonadales				0	0	4	0	1	1	0	0	0	3	2	5	1	0	1	0	0	2	0	0	1	1	1	1	0	1	0	2	1	0
OTU737	Bacteria	Bacteroidetes	Sphingobacteriia	Sphingobacteriales	Chitinophagaceae	Chitinophaga	uncultured bacterium	0	0	4	0	0	0	0	0	0	0	2	3	6	0	0	0	3	4	0	1	1	0	2	5	7	3	0	3	4	0
OTU738	Bacteria	Proteobacteria	Betaproteobacteria	Rhodocyclales	Rhodocyclaceae			13	10	20	9	5	0	1	6	0	10	0	0	0	0	0	0	0	0	0	0	0	0	0	0	0	0	0	0	0	0
OTU739	Bacteria	Actinobacteria	Actinobacteria	Propionibacteriales	Nocardioidaceae	Nocardioides	uncultured bacterium	0	0	1	0	0	0	0	0	0	0	1	3	7	0	0	0	1	0	0	0	1	0	0	3	6	2	0	2	1	3
OTU740	Bacteria	Actinobacteria	Actinobacteria	Kineosporiales	Kineosporiaceae			0	0	5	3	0	3	0	1	0	0	0	4	4	0	0	0	2	0	6	0	4	7	4	1	5	0	2	6	7	1
OTU741	Bacteria	Proteobacteria	Alphaproteobacteria	Rhodospirillales	DA111			0	1	3	0	0	0	1	1	0	0	3	3	1	3	4	0	0	1	0	0	8	0	6	3	4	0	2	1	0	0
OTU742	Bacteria	Acidobacteria	Acidobacteria	Acidobacteriales	Acidobacteriaceae (Subgroup 1)	Candidatus Koribacter	uncultured bacterium	1	0	5	2	0	0	0	0	0	0	1	12	6	0	4	0	1	4	0	1	4	8	0	10	4	6	0	6	11	1
OTU743	Bacteria	Bacteroidetes	Sphingobacteriia	Sphingobacteriales	Chitinophagaceae			0	0	4	1	1	1	0	0	0	0	0	7	6	0	1	0	1	2	0	0	2	0	1	9	3	3	0	6	4	0
OTU744	Bacteria	Proteobacteria	Alphaproteobacteria	Rhizobiales				0	0	1	0	3	1	0	0	0	2	0	1	2	0	4	0	0	0	0	0	2	4	0	8	3	0	0	3	4	0
OTU745	Bacteria	Proteobacteria	Betaproteobacteria	Burkholderiales	Comamonadaceae	Ramlibacter		1	0	7	1	2	1	1	3	0	4	0	7	8	1	21	3	2	3	4	2	15	7	12	5	9	3	0	11	23	1
OTU746	Bacteria	Acidobacteria	Acidobacteria	Subgroup 3	Unknown Family	Candidatus Solibacter		0	0	3	0	3	0	0	0	0	2	1	6	3	1	7	2	3	0	0	2	7	9	12	8	14	7	0	8	1	0
OTU747	Bacteria	Acidobacteria	Acidobacteria	Subgroup 3	Unknown Family	Bryobacter	uncultured Acidobacteria bacterium	0	0	0	0	0	0	0	0	0	0	0	2	4	0	9	1	2	1	1	0	6	1	5	14	3	0	0	2	5	1
OTU748	Bacteria	Gemmatimonadetes	Gemmatimonadetes	Gemmatimonadales	Gemmatimonadaceae	uncultured	uncultured bacterium	0	0	2	0	0	0	0	0	2	0	0	1	4	0	0	1	0	4	0	0	6	3	4	2	9	1	0	4	9	0
OTU749	Bacteria	Proteobacteria	Alphaproteobacteria	Rhizobiales	Xanthobacteraceae	Pseudolabrys		0	0	9	0	0	2	0	0	0	5	0	7	7	0	10	0	2	1	1	3	9	2	4	9	14	1	0	8	9	3
OTU750	Bacteria	Actinobacteria	Actinobacteria	Propionibacteriales	Nocardioidaceae	Nocardioides		1	0	3	1	1	1	0	0	0	1	0	2	5	2	2	2	0	3	0	0	8	5	6	8	0	2	2	8	10	0
OTU751	Bacteria	Cyanobacteria	Cyanobacteria	SubsectionIII	FamilyI	Microcoleus	Persicaria minor	0	0	3	0	0	0	0	0	0	3	0	6	8	0	1	0	0	3	1	0	3	0	1	1	5	3	0	0	4	0
OTU752	Bacteria	Bacteroidetes	Cytophagia	Cytophagales	Cytophagaceae	uncultured	uncultured Cyclobacteriaceae bacterium	0	0	0	0	1	3	0	0	0	0	0	3	4	0	6	0	0	0	0	0	0	1	2	4	1	2	0	9	1	0
OTU753	Bacteria	Proteobacteria	Gammaproteobacteria	Xanthomonadales	Xanthomonadales Incertae Sedis	Steroidobacter		0	1	2	0	0	1	0	0	1	0	0	1	1	0	3	0	0	1	0	0	2	2	2	6	0	1	0	0	0	0
OTU754	Bacteria	Actinobacteria	Thermoleophilia	Solirubrobacterales				0	0	3	0	0	0	0	0	0	0	0	1	2	0	7	0	1	0	0	0	3	1	8	2	3	1	0	3	1	0
OTU755	Bacteria	Bacteroidetes	Sphingobacteriia	Sphingobacteriales	Sphingobacteriaceae	Mucilaginibacter	uncultured bacterium	0	0	3	1	0	1	0	0	0	3	0	2	4	0	0	1	0	2	0	0	0	0	1	4	2	4	2	0	3	0
OTU756	Bacteria	Proteobacteria	Deltaproteobacteria	Myxococcales	Phaselicystidaceae	Phaselicystis		0	0	2	0	0	0	0	0	0	0	1	6	6	0	1	3	1	2	0	0	1	2	9	2	11	0	0	5	5	0
OTU757	Bacteria	Proteobacteria	Deltaproteobacteria	GR WP33 30	uncultured proteobacterium	uncultured proteobacterium	uncultured proteobacterium	0	0	3	2	0	0	0	1	0	0	0	0	3	1	6	0	1	0	1	1	2	1	1	2	7	0	0	0	4	1
OTU758	Bacteria	Acidobacteria	Acidobacteria	Acidobacteriales	Acidobacteriaceae (Subgroup 1)	uncultured		0	0	7	0	2	2	1	2	0	1	2	10	11	5	11	6	8	2	1	3	7	20	13	22	17	5	4	9	18	0
OTU759	Bacteria	Proteobacteria	Deltaproteobacteria	Myxococcales	Haliangiaceae	Haliangium		0	0	2	0	0	0	0	1	0	0	0	4	4	2	6	2	0	1	1	0	15	3	5	8	4	3	0	14	0	2
OTU760	Bacteria	Proteobacteria	Deltaproteobacteria	Myxococcales	Cystobacteraceae	Anaeromyxobacter	uncultured bacterium	0	0	1	0	1	0	0	0	0	1	0	2	0	0	2	0	0	1	0	0	0	0	2	2	0	3	0	2	4	0
OTU761	Bacteria	Proteobacteria	Betaproteobacteria	SC I 84				5	1	13	2	0	4	0	0	1	3	3	17	23	2	25	7	11	17	2	2	31	15	23	23	33	8	1	29	16	1
OTU762	Bacteria	Gemmatimonadetes	Gemmatimonadetes	Gemmatimonadales	Gemmatimonadaceae			0	1	5	0	0	0	0	0	1	0	0	5	4	0	3	3	1	2	0	0	1	1	2	6	4	2	0	0	4	0
OTU763	Bacteria	Gemmatimonadetes	Gemmatimonadetes	Gemmatimonadales	Gemmatimonadaceae	uncultured	uncultured bacterium	0	0	3	0	2	0	0	0	0	2	0	4	2	0	5	1	2	4	0	0	6	3	6	3	2	0	0	5	6	1
OTU764	Bacteria	Actinobacteria	Thermoleophilia	Solirubrobacterales	YNPFFP1	uncultured bacterium	uncultured bacterium	1	1	7	1	0	1	0	0	0	9	1	9	6	1	11	0	1	3	0	0	25	11	12	17	19	3	0	17	3	0
OTU765	Bacteria	Bacteroidetes	Sphingobacteriia	Sphingobacteriales	Chitinophagaceae	Niastella	uncultured bacterium	0	0	1	1	0	0	0	0	0	2	0	0	8	0	4	0	0	0	0	1	3	2	2	5	3	1	2	6	2	0
OTU766	Bacteria	Proteobacteria	Betaproteobacteria	Methylophilales	Methylophilaceae	Methylotenera		0	0	2	0	0	2	0	2	0	0	0	5	0	0	4	0	2	4	0	0	10	1	1	0	0	0	0	5	0	0
OTU767	Bacteria	Actinobacteria	Actinobacteria					6	2	11	5	2	0	0	2	1	1	0	0	0	0	0	0	0	0	0	0	0	0	0	0	0	0	0	0	0	0
OTU768	Bacteria	Bacteroidetes	Sphingobacteriia	Sphingobacteriales	Chitinophagaceae	Chitinophaga		0	0	2	0	0	1	0	0	0	0	1	2	3	0	5	0	0	0	0	0	6	2	9	6	3	4	0	2	2	0
OTU769	Bacteria	Bacteroidetes	Cytophagia	Cytophagales	Cytophagaceae	Hymenobacter	uncultured bacterium	0	2	1	0	0	0	0	0	0	0	0	0	3	0	4	0	0	1	1	0	6	1	6	5	4	0	0	4	3	0
OTU770	Bacteria	Nitrospirae	Nitrospira	Nitrospirales	Nitrospiraceae	Nitrospira	uncultured Nitrospiraceae bacterium	0	0	3	0	5	1	0	2	0	1	0	9	4	0	14	5	3	1	0	3	9	5	4	7	11	2	0	16	10	1
OTU771	Bacteria	Bacteroidetes	Sphingobacteriia	Sphingobacteriales	Sphingobacteriaceae	Pedobacter		0	1	2	0	0	0	0	0	0	0	0	2	1	1	3	1	1	0	1	0	2	1	3	2	3	2	0	0	5	0
OTU772	Bacteria	Actinobacteria						0	0	2	0	1	0	0	0	0	1	0	7	1	0	2	0	0	1	0	0	2	3	0	1	5	0	0	9	5	0
OTU773	Bacteria	Proteobacteria	Betaproteobacteria	Nitrosomonadales	Nitrosomonadaceae	uncultured		0	0	4	0	0	0	0	0	0	1	1	2	7	0	2	1	1	0	0	0	2	1	6	8	4	0	0	4	1	0
OTU774	Bacteria	Actinobacteria	Actinobacteria	Frankiales	Acidothermaceae	Acidothermus		3	0	3	0	0	0	1	0	2	0	0	9	4	0	2	1	5	0	1	0	12	1	14	4	3	0	0	3	9	0
OTU775	Bacteria	Bacteroidetes	Flavobacteriia	Flavobacteriales	Flavobacteriaceae	Flavobacterium		0	0	0	0	0	0	1	0	0	1	0	1	4	0	2	0	2	0	0	0	7	2	5	3	0	3	0	4	0	0
OTU776	Bacteria	Gemmatimonadetes	Gemmatimonadetes	Gemmatimonadales	Gemmatimonadaceae	Gemmatimonas		0	0	1	0	0	0	2	0	0	1	2	3	1	0	4	0	0	2	0	0	2	4	0	3	3	1	0	12	6	1
OTU777	Bacteria	Proteobacteria	Alphaproteobacteria	Rhizobiales	Rhizobiales Incertae Sedis	Nordella		1	0	4	0	0	0	0	0	0	1	0	1	2	0	7	1	2	3	1	1	2	0	6	8	2	1	1	11	4	2
OTU778	Bacteria	Gemmatimonadetes	Gemmatimonadetes	Gemmatimonadales	Gemmatimonadaceae	uncultured		0	2	10	1	0	1	0	2	0	8	2	10	25	0	16	5	5	11	1	4	14	6	13	12	19	2	2	21	16	1
OTU779	Bacteria	Proteobacteria	Betaproteobacteria	Burkholderiales	Oxalobacteraceae	Massilia		3	2	5	2	0	2	1	0	0	5	2	18	12	1	29	0	0	10	3	2	16	12	20	11	14	2	0	18	16	0
OTU780	Bacteria	Proteobacteria	Betaproteobacteria	Nitrosomonadales	Nitrosomonadaceae	uncultured		1	0	1	0	1	0	0	0	0	1	1	4	12	0	17	1	2	2	3	0	11	7	12	6	8	8	0	11	12	0
OTU781	Bacteria	Acidobacteria	Acidobacteria	Subgroup 2				2	0	4	0	0	0	0	0	1	1	0	4	4	1	1	2	2	8	0	0	5	1	2	8	11	3	0	3	4	1
OTU782	Bacteria	Bacteroidetes	Sphingobacteriia	Sphingobacteriales	Chitinophagaceae	uncultured	uncultured Chitinophagaceae bacterium	0	0	4	0	2	0	0	1	0	0	0	4	3	0	10	6	1	4	2	0	5	0	4	8	1	1	0	4	8	0
OTU783	Bacteria	Actinobacteria	Actinobacteria	Propionibacteriales	Nocardioidaceae	Nocardioides		0	0	6	0	2	2	1	1	0	1	0	3	2	0	17	0	0	2	2	1	2	1	2	9	3	0	1	6	6	0
OTU784	Bacteria	Proteobacteria	Alphaproteobacteria	Rhodospirillales	Rhodospirillales Incertae Sedis	Reyranella		0	1	6	0	1	0	1	1	0	2	2	5	11	3	2	0	6	5	1	1	15	8	15	9	16	3	0	7	18	2
OTU785	Bacteria	Proteobacteria	Alphaproteobacteria	Caulobacterales	Caulobacteraceae	uncultured		2	0	1	0	0	0	0	0	0	1	0	5	2	1	11	0	2	8	0	1	9	0	1	5	5	2	0	8	3	0
OTU786	Bacteria	Proteobacteria	Betaproteobacteria	TRA3 20				2	0	0	0	0	0	1	0	0	0	0	1	1	1	0	0	1	7	0	0	5	2	3	3	3	0	0	1	7	0
OTU787	Bacteria	Proteobacteria	Alphaproteobacteria	Caulobacterales	Caulobacteraceae	uncultured	uncultured bacterium	1	0	0	0	0	0	0	1	0	0	2	0	5	0	2	1	3	0	1	0	8	0	1	8	4	0	0	7	5	0
OTU788	Bacteria	Proteobacteria	Deltaproteobacteria	Myxococcales	Haliangiaceae	Haliangium	uncultured prokaryote	1	0	0	1	0	0	0	0	0	2	0	0	1	0	4	0	0	3	1	0	5	1	4	6	5	0	0	4	8	0
OTU789	Bacteria	Bacteroidetes	Bacteroidia	Bacteroidales				0	1	0	9	4	0	3	6	4	0	0	0	0	0	0	0	0	0	0	0	0	0	0	0	0	2	8	0	0	7
OTU790	Bacteria	Bacteroidetes	Sphingobacteriia	Sphingobacteriales	Sphingobacteriaceae	Mucilaginibacter		0	0	1	0	0	0	0	0	0	0	0	1	3	0	6	3	0	1	0	0	3	1	3	4	4	0	0	0	2	0
OTU791	Bacteria	Firmicutes	Clostridia	Clostridiales	Peptostreptococcaceae			0	0	2	6	1	11	0	2	0	0	5	0	0	0	0	0	0	1	0	0	0	0	0	0	0	1	0	0	0	1
OTU792	Bacteria	Proteobacteria	Alphaproteobacteria	Rhizobiales	Rhizobiales Incertae Sedis	Rhizomicrobium	uncultured Hyphomicrobiaceae bacterium	0	0	0	0	1	1	0	0	0	0	1	2	1	0	5	0	2	2	0	0	8	3	6	3	9	4	2	2	9	0
OTU793	Bacteria	Proteobacteria	Gammaproteobacteria	NKB5				0	0	0	4	0	0	0	0	0	0	0	3	1	1	8	1	1	1	0	1	1	4	2	5	9	0	0	4	2	1
OTU794	Bacteria	Bacteroidetes	Sphingobacteriia	Sphingobacteriales	Sphingobacteriaceae	Mucilaginibacter		3	0	5	0	0	0	0	0	0	0	0	3	2	0	2	1	2	0	0	0	6	5	6	1	3	2	0	0	2	0
OTU795	Bacteria	Acidobacteria	Acidobacteria	Acidobacteriales	Acidobacteriaceae (Subgroup 1)			0	0	5	0	0	0	0	0	0	1	0	3	4	0	2	4	1	2	1	0	8	8	5	3	1	1	0	7	3	0
OTU796	Bacteria	Bacteroidetes	Bacteroidia	Bacteroidales	Porphyromonadaceae	Macellibacteroides	uncultured bacterium	0	4	1	4	0	0	2	4	1	2	2	0	0	1	0	0	0	1	0	0	0	0	0	0	0	0	0	0	0	0
OTU797	Bacteria	Bacteroidetes	Bacteroidia	Bacteroidales				0	4	0	7	1	0	2	2	1	1	0	0	0	0	0	0	0	0	0	0	0	3	0	0	0	9	9	0	0	17
OTU798	Bacteria	Proteobacteria	Alphaproteobacteria	Rhodospirillales	DA111	uncultured alpha proteobacterium	uncultured alpha proteobacterium	0	0	1	0	0	0	0	0	0	0	1	3	1	0	0	0	0	0	0	0	8	2	2	4	1	0	0	7	4	3
OTU799	Bacteria	Actinobacteria	Acidimicrobiia	Acidimicrobiales	Acidimicrobiaceae	uncultured		0	0	1	1	1	0	0	0	0	0	1	4	2	0	0	3	3	1	1	2	5	2	1	4	4	0	1	3	3	0
OTU800	Bacteria	Proteobacteria	Alphaproteobacteria	Rhodospirillales	DA111			0	0	2	0	0	2	0	0	0	0	1	0	0	0	2	3	0	0	0	0	3	6	4	4	4	0	0	6	1	0
OTU801	Bacteria	Actinobacteria	Thermoleophilia	Gaiellales	uncultured	uncultured bacterium	uncultured bacterium	0	0	2	0	1	0	0	0	0	0	1	2	5	0	5	2	1	0	0	0	3	1	5	10	3	2	0	2	5	0
OTU802	Bacteria	Actinobacteria	Actinobacteria	Streptomycetales	Streptomycetaceae	Streptomyces		1	0	12	3	4	1	1	1	0	11	6	31	22	0	25	11	9	12	7	1	36	11	37	23	25	15	1	39	36	3
OTU803	Bacteria	Actinobacteria	Thermoleophilia	Solirubrobacterales	Patulibacteraceae	Patulibacter	uncultured bacterium	0	0	5	0	0	0	0	0	0	0	1	5	1	1	4	3	1	0	1	3	12	2	14	10	9	3	0	7	3	0
OTU804	Bacteria	Actinobacteria	Actinobacteria	Frankiales	Acidothermaceae	Acidothermus		0	0	2	0	0	3	0	0	0	3	0	0	5	0	3	0	1	0	1	0	5	1	3	11	5	1	0	8	4	0
OTU805	Bacteria	Actinobacteria	Thermoleophilia	Gaiellales	Gaiellaceae	Gaiella		0	0	1	0	0	1	0	0	0	0	1	3	0	0	0	0	1	5	0	0	5	0	5	3	0	0	0	4	7	0
OTU806	Bacteria	Actinobacteria	Acidimicrobiia	Acidimicrobiales	Acidimicrobiaceae	uncultured	uncultured bacterium	0	0	3	0	0	3	0	1	0	2	0	2	0	0	2	0	2	0	0	0	1	1	4	5	2	0	0	4	5	0
OTU807	Bacteria	Actinobacteria	Acidimicrobiia	Acidimicrobiales	uncultured	uncultured soil bacterium	uncultured soil bacterium	0	0	1	1	1	1	0	0	0	1	0	1	2	0	4	2	0	3	1	0	9	2	5	4	1	1	0	4	10	3
OTU808	Bacteria	Actinobacteria	Acidimicrobiia	Acidimicrobiales	uncultured			0	0	5	0	0	4	0	0	0	4	6	5	4	0	8	5	2	2	1	2	12	6	11	12	11	5	0	18	8	1
OTU809	Bacteria	Proteobacteria	Alphaproteobacteria	Rhizobiales	Rhizobiales Incertae Sedis	Rhizomicrobium		0	2	5	0	2	0	2	1	0	6	2	19	11	2	14	4	5	3	6	3	15	22	33	10	23	5	0	37	47	3
OTU810	Bacteria	Acidobacteria	Holophagae	Holophagales	Holophagaceae	Holophaga		0	0	0	0	0	1	0	0	0	1	2	5	5	0	7	0	0	0	1	0	2	1	7	5	10	5	0	2	2	0
OTU811	Bacteria	Proteobacteria	Betaproteobacteria	Burkholderiales	Comamonadaceae	Polaromonas		0	0	1	0	0	0	0	0	1	2	0	3	1	0	3	0	1	0	3	0	9	1	7	2	3	0	0	12	1	0
OTU812	Bacteria	Bacteroidetes	Cytophagia	Cytophagales	Cytophagaceae			0	0	1	0	0	0	3	0	0	0	0	3	0	0	4	0	0	0	0	0	2	3	3	1	4	0	0	1	8	1
OTU813	Bacteria	Proteobacteria	Betaproteobacteria	Burkholderiales	Oxalobacteraceae			0	0	3	0	0	0	0	0	0	0	1	3	1	0	5	2	1	1	0	0	3	5	5	3	3	0	1	2	10	0
OTU814	Bacteria	Bacteroidetes	Cytophagia	Cytophagales	Cytophagaceae	Hymenobacter		0	0	4	0	0	0	0	0	0	0	0	0	1	0	8	2	2	0	1	0	3	0	1	0	0	0	0	2	5	1
OTU815	Bacteria	Actinobacteria	Thermoleophilia	Gaiellales	uncultured	bacterium Ellin6504	bacterium Ellin6504	0	0	3	0	0	0	0	0	0	3	0	8	2	2	6	2	0	2	3	0	5	4	15	4	3	1	1	12	13	0
OTU816	Bacteria							0	0	2	0	1	1	0	1	0	0	2	9	12	0	11	0	6	2	4	1	17	8	10	16	16	7	1	18	12	0
OTU817	Bacteria	Proteobacteria	Gammaproteobacteria	Xanthomonadales	Xanthomonadaceae	Lysobacter		0	1	4	1	0	0	0	0	0	4	0	6	4	0	7	2	0	0	0	0	9	4	6	6	3	2	0	9	9	0
OTU818	Bacteria	Proteobacteria	Alphaproteobacteria	Rhizobiales	Rhizobiales Incertae Sedis	Rhizomicrobium		0	0	2	0	0	1	0	3	0	2	1	7	7	5	6	2	2	10	5	0	19	2	16	10	21	6	0	13	22	2
OTU819	Bacteria	Bacteroidetes	Bacteroidia	Bacteroidales	Bacteroidaceae	Bacteroides		5	27	1	59	23	0	34	47	45	41	0	0	0	0	0	0	0	0	0	0	0	0	0	0	0	3	0	0	0	0
OTU820	Bacteria	Proteobacteria	Betaproteobacteria	Burkholderiales	Comamonadaceae			5	0	4	0	1	0	0	0	1	1	0	3	6	0	7	2	2	2	1	0	2	6	5	2	4	3	0	4	6	2
OTU821	Bacteria	Proteobacteria	Alphaproteobacteria	Rhodospirillales	Acetobacteraceae	uncultured	uncultured soil bacterium	0	0	0	0	0	1	0	0	0	2	0	0	2	0	4	0	0	0	1	0	5	3	2	0	8	1	0	3	4	0
OTU822	Bacteria	Proteobacteria	Gammaproteobacteria	Cellvibrionales	Cellvibrionaceae	Cellvibrio		0	0	1	0	0	0	0	0	0	1	1	1	3	1	6	0	2	3	4	0	3	1	4	5	2	2	2	4	5	0
OTU823	Bacteria	Actinobacteria	Actinobacteria	Micromonosporales	Micromonosporaceae			0	0	1	0	0	1	0	0	1	0	0	2	7	0	5	1	3	4	0	0	5	4	18	5	9	4	0	7	5	1
OTU824	Bacteria	Proteobacteria	Betaproteobacteria	Nitrosomonadales	Nitrosomonadaceae	uncultured		3	0	4	2	2	3	2	2	1	6	4	22	27	2	13	3	7	15	1	1	35	5	22	22	22	10	1	25	22	5
OTU825	Bacteria	TM6						0	0	0	0	0	0	0	0	0	0	0	2	4	0	2	0	3	3	1	0	10	3	1	5	6	0	0	2	3	0
OTU826	Bacteria	Proteobacteria	Alphaproteobacteria	Sphingomonadales				0	0	2	0	0	0	0	0	0	0	1	2	6	0	2	0	0	1	0	0	5	3	4	3	4	1	0	3	6	0
OTU827	Bacteria	Actinobacteria	Thermoleophilia	Gaiellales	uncultured	bacterium Ellin6504	bacterium Ellin6504	1	0	3	0	0	0	0	0	0	0	0	4	2	1	1	0	0	3	0	0	3	3	5	2	5	1	0	2	2	0
OTU828	Bacteria	Bacteroidetes	Bacteroidia	Bacteroidales	Rikenellaceae	dgA 11 gut group	uncultured bacterium	0	0	0	0	0	0	1	0	0	0	2	12	15	4	0	0	0	2	0	0	0	0	0	1	65	0	11	0	2	1
OTU829	Bacteria	Actinobacteria	Thermoleophilia	Solirubrobacterales	Patulibacteraceae	Patulibacter	uncultured bacterium	0	0	0	0	0	0	0	0	0	1	2	2	3	0	6	0	4	0	0	0	4	0	2	2	11	0	0	2	8	0
OTU830	Bacteria	Bacteroidetes	Sphingobacteriia	Sphingobacteriales	Chitinophagaceae	Taibaiella		0	0	2	0	0	2	0	0	2	0	0	1	5	0	5	0	1	0	0	0	4	4	5	4	0	0	0	1	1	0
OTU831	Bacteria	Proteobacteria	Deltaproteobacteria	Myxococcales	Haliangiaceae	Haliangium		0	0	1	1	0	0	1	0	0	1	1	2	3	0	5	0	0	3	2	2	4	0	5	7	5	3	0	5	5	0
OTU832	Bacteria	Proteobacteria	Deltaproteobacteria	Myxococcales	Myxococcaceae	Myxococcus		0	0	3	0	0	0	1	0	0	0	0	1	2	0	4	0	2	0	1	0	0	4	3	6	0	0	0	1	5	0
OTU833	Bacteria	Actinobacteria	Acidimicrobiia	Acidimicrobiales	Acidimicrobiaceae	CL500 29 marine group		0	0	2	1	1	0	0	0	0	0	3	0	4	3	2	3	1	3	1	1	4	2	1	10	8	4	0	7	8	0
OTU834	Bacteria	Proteobacteria	Deltaproteobacteria	Myxococcales	Nannocystaceae	Nannocystis		0	0	0	0	0	0	0	0	0	0	1	1	2	0	4	0	0	3	0	0	4	1	0	4	0	0	0	7	4	0
OTU835	Bacteria	Bacteroidetes	Sphingobacteriia	Sphingobacteriales	Chitinophagaceae			1	0	4	0	0	0	1	0	0	2	0	1	1	0	4	0	4	0	0	1	7	2	7	0	4	0	0	6	3	3
OTU836	Bacteria	Gemmatimonadetes	Gemmatimonadetes	Gemmatimonadales	Gemmatimonadaceae	Gemmatimonas		1	0	0	0	0	0	0	0	1	0	1	1	4	0	4	0	1	2	0	1	10	2	4	1	4	0	0	3	1	0
OTU837	Bacteria	Actinobacteria	Thermoleophilia	Gaiellales	uncultured			6	0	9	0	1	3	0	1	0	1	0	13	14	3	21	5	9	14	2	0	30	13	35	22	23	3	0	19	49	2
OTU838	Bacteria	Proteobacteria	Betaproteobacteria	Burkholderiales	Oxalobacteraceae	Massilia		1	1	4	1	1	0	0	1	1	3	3	6	6	3	5	1	1	8	0	0	7	4	7	10	8	5	1	9	14	0
OTU839	Bacteria	Proteobacteria	Gammaproteobacteria					0	0	0	0	0	0	0	0	0	0	0	1	4	0	0	34	45	0	28	33	0	5	1	0	0	5	208	0	0	58
OTU840	Bacteria	Proteobacteria	Gammaproteobacteria	Vibrionales	Vibrionaceae	Vibrio		0	0	0	0	0	0	0	0	0	0	0	0	4	0	0	44	38	0	32	23	0	2	0	0	0	2	171	0	0	37
OTU841	Bacteria	Proteobacteria	Gammaproteobacteria	Xanthomonadales	Xanthomonadaceae			0	1	2	0	0	1	0	0	1	2	0	4	3	0	12	1	0	2	1	2	2	7	3	6	14	1	0	12	8	0
OTU842	Bacteria	Proteobacteria	Alphaproteobacteria	Rhizobiales	Xanthobacteraceae			0	1	1	0	1	0	1	0	0	4	0	6	5	0	12	0	0	7	4	0	12	7	7	6	12	4	0	4	6	3
OTU843	Bacteria	Bacteroidetes	Bacteroidia	Bacteroidales	Porphyromonadaceae	uncultured		1	0	0	0	0	0	1	0	0	0	7	1	0	5	0	5	0	0	20	27	0	0	0	0	0	0	0	0	0	0
OTU844	Bacteria	Proteobacteria	Alphaproteobacteria	Rhodospirillales	DA111			0	0	8	0	1	0	0	0	0	6	0	5	5	2	5	4	4	1	1	4	3	3	3	9	12	7	1	6	9	1
OTU845	Bacteria	Acidobacteria	Acidobacteria	Acidobacteriales	Acidobacteriaceae (Subgroup 1)	uncultured		0	0	1	0	0	0	0	1	0	3	3	5	6	1	6	1	3	2	1	1	5	4	7	6	15	7	0	9	7	0
OTU846	Bacteria	Actinobacteria	Thermoleophilia	Solirubrobacterales				0	0	0	0	0	0	0	0	0	3	0	0	0	0	1	1	1	1	0	0	4	5	3	5	4	3	0	1	2	0
OTU847	Bacteria	Proteobacteria	Betaproteobacteria	SC I 84	uncultured Burkholderiaceae bacterium	uncultured Burkholderiaceae bacterium	uncultured Burkholderiaceae bacterium	0	0	3	0	1	2	0	0	0	2	0	3	3	0	9	0	1	1	4	0	6	5	5	3	3	4	0	5	3	1
OTU848	Bacteria	Bacteroidetes	Bacteroidia	Bacteroidales	Porphyromonadaceae	uncultured		0	2	0	2	1	0	10	1	2	0	5	1	0	3	0	11	0	0	10	11	0	0	0	0	0	0	0	0	0	1
OTU849	Bacteria	Elusimicrobia	Elusimicrobia	Lineage IIa	uncultured bacterium	uncultured bacterium	uncultured bacterium	0	0	1	0	0	0	0	0	1	0	0	4	3	0	6	1	0	1	0	0	3	2	5	2	0	2	0	4	5	2
OTU850	Bacteria	Acidobacteria	Acidobacteria	Subgroup 3	Unknown Family	Bryobacter		3	6	18	1	1	2	1	2	1	19	6	18	30	0	48	8	9	21	3	3	72	11	54	61	47	9	6	45	71	7
OTU851	Bacteria	Proteobacteria	Gammaproteobacteria	Vibrionales	Vibrionaceae	Vibrio		0	0	0	0	0	0	0	0	0	0	0	0	5	0	0	8	0	0	4	1	0	8	1	0	0	16	9	0	0	17
OTU852	Bacteria	Proteobacteria	Alphaproteobacteria	Rhodospirillales	Acetobacteraceae	uncultured	uncultured bacterium	2	0	1	0	0	0	0	0	0	0	0	5	4	0	9	0	2	5	1	0	3	8	6	7	1	2	2	1	11	0
OTU853	Bacteria	Acidobacteria	Acidobacteria	Subgroup 3	Unknown Family	Candidatus Solibacter		2	1	3	0	0	0	0	0	0	0	0	7	2	0	6	2	0	4	1	1	2	6	1	7	4	4	0	17	9	1
OTU854	Bacteria	Firmicutes	Clostridia	Clostridiales	Peptostreptococcaceae			4	0	2	3	5	20	0	1	3	0	6	0	0	2	0	0	0	0	0	0	0	0	0	0	0	0	0	0	0	0
OTU855	Bacteria	CKC4	Cetobacterium sp. ZOR0034	Cetobacterium sp. ZOR0034	Cetobacterium sp. ZOR0034	Cetobacterium sp. ZOR0034	Cetobacterium sp. ZOR0034	0	0	0	1	0	0	0	0	0	0	31	2	0	15	0	0	0	0	0	15	0	5	0	0	0	1	4	0	0	10
OTU856	Bacteria	Proteobacteria	Gammaproteobacteria					0	0	0	0	0	0	3	1	0	1	1	5	1	5	13	1	9	2	0	1	0	0	5	0	2	0	5	0	0	3
OTU857	Bacteria	Actinobacteria	Actinobacteria	Frankiales	Acidothermaceae	Acidothermus		1	0	2	0	0	2	1	1	0	0	1	4	1	1	3	2	5	1	0	0	7	0	6	12	6	1	0	16	6	1
OTU858	Bacteria	Actinobacteria	Actinobacteria	Corynebacteriales	uncultured	uncultured Mycobacteriaceae bacterium	uncultured Mycobacteriaceae bacterium	0	0	1	0	0	0	0	0	0	2	0	2	2	1	1	0	0	0	1	0	10	6	7	3	4	4	0	2	4	1
OTU859	Bacteria	Actinobacteria	Actinobacteria	Frankiales	Acidothermaceae	Acidothermus		0	0	0	0	0	0	0	1	1	0	0	6	2	0	3	0	0	2	0	0	2	3	0	6	8	2	0	1	2	0
OTU860	Bacteria	Acidobacteria	Acidobacteria	Subgroup 3	Unknown Family	Bryobacter		1	0	0	0	1	4	0	0	0	0	0	8	0	1	7	2	3	8	0	0	8	0	3	12	3	6	1	15	6	2
OTU861	Bacteria	Actinobacteria	Thermoleophilia	Gaiellales	uncultured			0	0	6	2	0	0	0	0	0	1	1	3	5	1	4	0	6	0	0	1	11	3	8	5	6	2	1	17	13	3
OTU862	Bacteria	Actinobacteria	Actinobacteria	Streptomycetales	Streptomycetaceae	Streptomyces		0	1	6	1	0	0	0	0	0	4	0	4	2	0	2	0	0	0	0	0	1	2	4	1	13	0	0	4	3	0
OTU863	Bacteria	Actinobacteria	Thermoleophilia	Gaiellales	uncultured	bacterium Ellin6504	bacterium Ellin6504	2	0	6	0	0	0	0	0	0	4	0	10	13	0	7	3	0	3	2	1	16	6	17	13	11	2	0	9	15	0
OTU864	Bacteria	Actinobacteria	Thermoleophilia	Gaiellales	uncultured			1	0	13	0	1	4	1	3	3	2	3	22	15	4	19	1	9	14	3	2	31	26	30	27	25	8	2	39	26	1
OTU865	Bacteria	Acidobacteria	Acidobacteria	Acidobacteriales	Acidobacteriaceae (Subgroup 1)	uncultured		0	0	0	0	0	0	0	0	0	0	0	5	1	0	2	2	1	2	0	0	6	2	4	4	7	0	0	2	1	0
OTU866	Bacteria	Proteobacteria	Alphaproteobacteria	Sphingomonadales	Sphingomonadaceae	Sphingomonas		0	0	1	0	0	0	0	0	0	1	2	3	4	0	1	0	0	6	0	0	5	0	2	1	1	1	0	6	1	0
OTU867	Bacteria	Actinobacteria	Thermoleophilia	Solirubrobacterales	Solirubrobacteraceae	Solirubrobacter		0	1	7	0	1	1	0	0	0	2	0	8	10	0	8	1	2	2	1	0	12	4	14	4	12	0	0	13	10	1
OTU868	Bacteria	Proteobacteria	Alphaproteobacteria	Rhodospirillales	Acetobacteraceae	Rhodopila	uncultured bacterium	0	0	0	0	0	1	0	0	0	2	0	2	3	0	1	0	0	0	0	0	1	1	2	2	0	0	0	1	3	0
OTU869	Bacteria	Proteobacteria	Alphaproteobacteria	Rhizobiales	Methylobacteriaceae	Methylobacterium		2	0	2	0	0	2	0	0	2	0	1	8	7	2	6	2	0	1	1	0	15	6	14	8	13	5	0	11	23	4
OTU870	Bacteria	Proteobacteria	Gammaproteobacteria					0	0	0	0	0	0	2	0	0	2	2	3	7	1	3	0	2	1	0	0	0	0	0	0	0	3	1	0	0	4
OTU871	Bacteria	Proteobacteria	Alphaproteobacteria	Caulobacterales	Caulobacteraceae			0	0	6	0	1	0	1	2	0	2	0	10	9	0	13	0	4	7	2	0	20	2	13	8	7	4	0	7	14	2
OTU872	Bacteria	Proteobacteria	Betaproteobacteria	Burkholderiales	Oxalobacteraceae			0	0	6	0	0	0	0	0	0	2	1	7	8	0	8	2	0	6	0	1	11	1	7	9	2	4	0	15	7	0
OTU873	Bacteria	Proteobacteria	Alphaproteobacteria	Sphingomonadales	Erythrobacteraceae	Altererythrobacter		0	0	0	0	0	0	0	1	1	1	0	0	2	1	3	4	2	3	3	3	8	1	6	10	7	2	1	3	7	0
OTU874	Bacteria	Proteobacteria	Alphaproteobacteria	Rhizobiales	Methylobacteriaceae	Microvirga		0	1	2	0	0	1	3	0	0	0	0	1	4	1	1	1	1	0	1	0	3	1	2	3	2	0	0	6	6	0
OTU875	Bacteria	Proteobacteria	Alphaproteobacteria	Sphingomonadales	Sphingomonadaceae	Sphingomonas	uncultured Kaistobacter sp.	1	5	8	2	0	0	0	0	0	2	1	24	8	1	17	1	8	5	2	1	32	7	34	17	20	6	0	13	18	0
OTU876	Bacteria	Actinobacteria	Thermoleophilia	Gaiellales	uncultured			2	0	0	0	0	1	0	0	2	3	1	6	2	1	5	2	0	1	0	0	8	2	2	3	9	1	0	4	5	0
OTU877	Bacteria	Proteobacteria	Alphaproteobacteria	Sphingomonadales	Sphingomonadaceae	Sphingomonas	uncultured Kaistobacter sp.	1	3	8	0	0	0	0	0	0	0	0	3	3	1	2	0	1	1	0	0	9	1	8	6	9	2	0	3	3	0
OTU878	Bacteria	Actinobacteria	Actinobacteria	Frankiales	Geodermatophilaceae			2	2	7	0	1	1	0	0	0	5	2	7	21	3	16	2	4	7	3	0	24	6	35	20	12	3	2	12	38	6
OTU879	Bacteria	Bacteroidetes	Sphingobacteriia	Sphingobacteriales	Chitinophagaceae			0	0	0	0	0	0	0	0	0	2	0	1	6	0	1	2	2	0	0	0	11	2	18	5	14	1	0	10	1	1
OTU880	Bacteria	Proteobacteria	Alphaproteobacteria	Sphingomonadales	Sphingomonadaceae	Sphingomonas		0	0	1	1	0	0	0	0	0	2	0	4	1	0	2	1	0	0	0	0	1	5	5	5	4	0	1	7	11	2
OTU881	Bacteria	Proteobacteria	Alphaproteobacteria	Rhizobiales	Rhizobiaceae	Rhizobium	Agrobacterium tumefaciens	0	0	3	0	0	0	0	0	0	1	1	0	3	1	0	1	0	0	0	0	3	1	1	4	2	0	0	4	5	2
OTU882	Bacteria	Bacteroidetes	Sphingobacteriia	Sphingobacteriales	Chitinophagaceae	Niastella		0	0	3	0	0	1	0	1	0	1	0	2	1	0	5	1	2	0	1	0	7	3	2	2	7	1	0	9	3	0
OTU883	Bacteria	Gemmatimonadetes	Gemmatimonadetes	Gemmatimonadales	Gemmatimonadaceae	Gemmatimonas		0	0	2	1	0	0	0	0	0	1	0	2	2	2	1	3	1	2	0	0	7	1	3	0	4	1	0	8	0	3
OTU884	Bacteria	Bacteroidetes	Bacteroidia	Bacteroidales	Porphyromonadaceae	uncultured		0	1	0	1	3	0	4	1	0	1	2	0	2	4	0	4	0	0	12	8	0	0	0	0	0	0	3	0	0	0
OTU885	Bacteria	Gemmatimonadetes	Gemmatimonadetes	Gemmatimonadales	Gemmatimonadaceae	uncultured		0	5	3	0	2	3	0	1	0	0	1	9	4	0	3	0	1	2	3	0	5	9	3	7	13	3	0	2	5	0
OTU886	Bacteria	Actinobacteria	Actinobacteria	Micromonosporales	Micromonosporaceae			1	2	3	0	1	3	0	0	0	2	1	1	5	0	5	1	3	4	0	6	0	5	7	4	9	1	0	6	0	1
OTU887	Bacteria	Actinobacteria	Acidimicrobiia	Acidimicrobiales	uncultured			0	0	1	0	0	0	0	0	0	1	0	0	0	0	3	0	2	0	0	1	2	3	1	2	2	1	0	3	7	0
OTU888	Bacteria	Gemmatimonadetes	Gemmatimonadetes	Gemmatimonadales	Gemmatimonadaceae	uncultured		0	0	3	0	0	0	0	0	1	0	0	2	6	1	7	0	0	0	0	0	4	2	4	2	4	1	0	6	1	0
OTU889	Bacteria	Proteobacteria	Betaproteobacteria	Burkholderiales	Burkholderiaceae	Burkholderia		0	0	3	0	1	0	0	0	0	3	1	3	5	2	4	6	2	6	0	0	13	9	14	3	7	5	1	5	8	2
OTU890	Bacteria	Proteobacteria	Alphaproteobacteria	Rhizobiales	Bradyrhizobiaceae			0	0	2	0	0	1	0	0	0	0	0	0	1	0	2	0	0	0	1	0	5	1	5	7	5	1	0	5	8	0
OTU891	Bacteria	Actinobacteria	Actinobacteria	Frankiales	Geodermatophilaceae	Modestobacter	uncultured bacterium	4	0	21	1	0	5	1	5	0	7	9	16	21	4	30	12	10	14	5	2	46	18	44	33	40	11	4	36	27	4
OTU892	Bacteria	Proteobacteria	Betaproteobacteria	Nitrosomonadales	Nitrosomonadaceae	uncultured		2	0	5	0	2	0	0	0	0	2	3	4	13	1	12	1	1	7	5	0	18	10	24	15	4	5	0	22	7	5
OTU893	Bacteria	Proteobacteria	Gammaproteobacteria	Xanthomonadales	Xanthomonadaceae	Lysobacter		0	0	0	0	0	0	0	1	0	3	0	2	0	0	1	3	2	0	0	0	3	0	2	3	3	2	0	2	8	0
OTU894	Bacteria	Actinobacteria	Actinobacteria	Propionibacteriales	Nocardioidaceae	Nocardioides		0	0	3	0	0	3	0	0	0	5	2	7	5	0	6	0	0	3	0	0	0	14	6	4	4	3	1	11	15	0
OTU895	Bacteria	Actinobacteria	Thermoleophilia	Gaiellales	uncultured			0	0	4	0	1	0	0	0	0	0	1	4	6	1	2	4	2	1	0	0	9	6	11	8	8	2	0	14	4	0
OTU896	Bacteria	Proteobacteria	Gammaproteobacteria	Aeromonadales	Aeromonadaceae	Aeromonas		0	0	0	0	0	0	0	0	0	3	0	17	26	1	2	8	53	0	14	6	1	32	0	0	10	4	20	4	0	15
OTU897	Bacteria	CKC4						140	20	1	13	3	0	18	21	14	13	3	5	1	31	0	0	0	3	2	1	0	36	0	0	0	116	80	0	0	178
OTU898	Bacteria	Proteobacteria	Alphaproteobacteria	Rhizobiales	KF JG30 B3			0	0	2	3	0	0	0	0	0	0	1	2	8	0	5	0	2	0	0	1	10	1	2	4	7	1	0	6	5	0
OTU899	Bacteria	Proteobacteria	Alphaproteobacteria	Rhizobiales	Bradyrhizobiaceae	Bradyrhizobium		3	0	3	0	0	0	0	1	0	0	1	15	12	0	15	1	3	9	0	0	17	6	11	10	18	5	0	10	16	0
OTU900	Bacteria	Proteobacteria	Betaproteobacteria	Nitrosomonadales	Nitrosomonadaceae	uncultured		2	0	2	0	1	0	0	0	0	0	0	7	2	1	5	1	0	1	1	0	20	11	7	11	4	2	0	4	15	0
OTU901	Bacteria	Proteobacteria	Alphaproteobacteria	Rhizobiales				4	0	3	1	2	0	0	1	1	0	1	9	10	1	16	3	4	9	5	0	15	6	16	9	7	6	1	9	19	3
OTU902	Bacteria	Proteobacteria	Betaproteobacteria	Burkholderiales				0	0	2	0	0	0	0	0	0	1	2	0	0	0	3	0	0	1	2	0	2	3	6	4	3	0	0	13	12	0
OTU903	Bacteria	Bacteroidetes	Sphingobacteriia	Sphingobacteriales	Chitinophagaceae	Segetibacter		0	0	1	0	0	0	0	0	0	0	0	0	2	0	4	0	0	1	1	0	2	0	2	3	6	1	0	6	0	0
OTU904	Bacteria	Actinobacteria	Thermoleophilia	Solirubrobacterales	Patulibacteraceae	Patulibacter	uncultured bacterium	0	0	1	2	0	0	0	1	0	2	0	10	3	0	5	0	0	3	3	0	1	3	2	3	9	5	0	8	3	0
OTU905	Bacteria	Actinobacteria	Acidimicrobiia	Acidimicrobiales				1	0	1	0	0	0	0	0	0	1	0	2	5	3	8	1	2	5	1	0	5	2	6	9	5	6	0	11	2	0
OTU906	Bacteria	Actinobacteria	Thermoleophilia	Gaiellales	uncultured			0	0	0	0	0	0	0	0	0	1	0	0	3	0	2	0	0	6	0	0	3	2	5	3	5	0	0	0	4	4
OTU907	Bacteria	Proteobacteria	Gammaproteobacteria					0	0	0	0	0	0	0	0	0	0	0	1	8	0	0	20	9	0	18	52	0	17	0	0	0	1	7	0	0	6
OTU908	Bacteria	Actinobacteria	Actinobacteria	Frankiales	Acidothermaceae	Acidothermus		2	4	5	0	2	3	2	1	1	3	0	15	24	1	21	6	5	6	2	2	19	12	26	26	25	10	0	23	18	4
OTU909	Bacteria	Actinobacteria	Actinobacteria	Frankiales	Sporichthyaceae	uncultured		0	0	2	0	1	0	0	1	0	5	5	12	10	0	10	4	0	6	0	1	17	2	9	15	11	3	0	38	9	2
OTU910	Bacteria	Proteobacteria	Betaproteobacteria	Nitrosomonadales	Nitrosomonadaceae	uncultured		0	0	2	2	0	0	0	0	0	1	0	2	3	0	1	0	0	2	1	0	2	0	4	0	4	0	0	1	9	0
OTU911	Bacteria	Actinobacteria	Thermoleophilia	Gaiellales	uncultured			2	2	10	2	3	0	0	1	0	13	3	21	20	4	30	8	7	17	3	0	37	15	36	48	67	5	1	54	37	2
OTU912	Bacteria	Actinobacteria	Actinobacteria					0	0	0	0	0	0	1	0	0	0	1	4	2	0	2	0	0	0	0	0	2	0	0	1	3	1	0	9	0	1
OTU913	Bacteria	Actinobacteria	Actinobacteria	Propionibacteriales	Nocardioidaceae	Aeromicrobium		0	0	2	0	0	0	3	4	0	0	1	8	3	0	10	1	0	5	2	2	9	1	17	4	18	2	3	13	3	2
OTU914	Bacteria	Proteobacteria	Alphaproteobacteria	Rhodospirillales	DA111	uncultured alpha proteobacterium	uncultured alpha proteobacterium	0	0	0	0	0	0	0	0	0	1	0	5	1	0	1	0	5	1	0	0	8	2	4	7	8	2	0	6	3	0
OTU915	Bacteria	Gemmatimonadetes	Gemmatimonadetes	Gemmatimonadales	Gemmatimonadaceae	Gemmatimonas		2	3	5	0	1	0	0	1	0	1	0	6	9	1	10	2	2	4	0	0	10	10	11	10	22	5	1	6	10	0
OTU916	Bacteria	Proteobacteria	Betaproteobacteria	TRA3 20				0	1	1	1	0	1	0	2	0	1	0	3	7	1	4	0	1	0	2	0	3	2	9	9	10	1	0	5	4	0
OTU917	Bacteria	Actinobacteria	Actinobacteria	Frankiales				4	1	2	0	1	3	0	0	0	1	2	3	6	1	3	2	4	4	2	1	7	5	5	11	12	4	0	10	6	1
OTU918	Bacteria	Actinobacteria	Actinobacteria	Frankiales	Geodermatophilaceae			0	0	3	0	0	0	0	0	2	0	1	5	3	0	3	2	0	3	1	0	8	3	2	4	8	1	0	4	8	2
OTU919	Bacteria	Actinobacteria	Thermoleophilia	Gaiellales	uncultured			0	0	2	0	0	1	0	0	0	0	0	1	0	0	3	0	0	2	0	1	4	2	3	9	12	4	0	11	9	0
OTU920	Bacteria	Proteobacteria	Alphaproteobacteria	Rhizobiales	Rhizobiaceae	Rhizobium		0	0	4	0	1	0	0	1	0	1	0	3	9	2	6	0	2	3	0	1	6	2	12	3	3	3	0	9	6	3
OTU921	Bacteria	Actinobacteria	Thermoleophilia	Solirubrobacterales	0319 6M6			4	0	0	0	0	0	0	0	0	0	0	1	1	1	2	0	7	1	0	0	4	1	5	5	4	2	0	4	4	1
OTU922	Bacteria	Gemmatimonadetes	Gemmatimonadetes	Gemmatimonadales	Gemmatimonadaceae	Gemmatimonas		0	0	0	0	0	0	0	2	0	2	2	5	0	0	3	0	0	2	2	0	1	1	4	4	2	0	0	4	2	0
OTU923	Bacteria	Acidobacteria	Acidobacteria	Subgroup 3	Unknown Family	Bryobacter		0	0	0	0	0	0	0	0	0	0	0	2	3	0	0	2	0	2	0	0	3	1	0	6	1	0	0	8	2	1
OTU924	Bacteria	Bacteroidetes	Sphingobacteriia	Sphingobacteriales	Chitinophagaceae	Niastella	uncultured bacterium	0	0	2	0	2	0	0	0	0	0	1	4	2	0	4	0	2	0	0	0	8	2	0	3	7	0	0	3	4	1
OTU925	Bacteria	Proteobacteria	Alphaproteobacteria	Rhizobiales	Xanthobacteraceae			0	0	4	0	0	0	0	2	1	1	1	5	4	0	5	1	1	7	1	1	12	1	9	3	3	1	0	5	4	0
OTU926	Bacteria	Actinobacteria	Actinobacteria	Frankiales	Geodermatophilaceae	Modestobacter		0	2	2	0	0	0	0	0	1	1	0	4	3	1	4	0	3	0	1	0	7	0	9	5	8	2	2	5	0	1
OTU927	Bacteria	Proteobacteria	Betaproteobacteria	SC I 84	uncultured bacterium	uncultured bacterium	uncultured bacterium	0	0	3	0	0	1	0	0	0	0	0	3	1	2	5	0	4	0	0	0	2	2	3	5	2	0	0	1	3	0
OTU928	Bacteria	Proteobacteria	Alphaproteobacteria	Sphingomonadales				1	3	2	1	2	0	1	0	1	2	0	5	5	1	4	1	2	2	1	0	9	5	10	13	9	2	0	4	13	0
OTU929	Bacteria	Proteobacteria	Alphaproteobacteria	Rhizobiales				6	2	7	0	1	2	0	0	0	1	2	18	4	1	6	6	1	5	1	1	21	9	16	20	14	1	0	9	10	3
OTU930	Bacteria	Actinobacteria	Thermoleophilia	Gaiellales	uncultured			0	0	2	0	0	0	0	0	0	0	0	4	3	0	4	1	1	1	0	0	2	6	7	7	0	0	0	11	2	1
OTU931	Bacteria	Gemmatimonadetes	Gemmatimonadetes	Gemmatimonadales	Gemmatimonadaceae			1	0	2	0	0	0	0	0	0	1	0	4	1	2	2	1	0	1	0	0	11	0	5	0	2	3	0	1	4	0
OTU932	Bacteria	Actinobacteria	Thermoleophilia	Gaiellales	uncultured			0	0	3	0	0	0	0	0	0	1	3	0	2	0	2	1	1	1	0	1	1	1	13	5	6	1	0	6	9	0
OTU933	Bacteria	Actinobacteria	Actinobacteria	Frankiales	Frankiaceae	Jatrophihabitans		0	0	0	0	0	0	0	0	0	0	2	1	3	0	3	0	0	2	0	0	4	0	3	0	0	3	0	7	1	0
OTU934	Bacteria	Proteobacteria	Alphaproteobacteria	Rhodospirillales	Acetobacteraceae			0	0	1	0	0	0	0	1	0	0	0	4	1	0	1	1	0	1	1	0	2	3	7	2	2	0	0	6	4	2
OTU935	Bacteria	Actinobacteria	Actinobacteria	Corynebacteriales				0	0	3	0	0	1	1	0	0	1	0	6	7	0	5	1	2	7	1	1	18	3	10	10	10	5	0	3	6	0
OTU936	Bacteria	Acidobacteria	Acidobacteria	Acidobacteriales	Acidobacteriaceae (Subgroup 1)	uncultured		0	0	3	0	0	0	1	0	0	1	0	2	3	1	3	0	1	0	1	0	6	3	0	2	1	0	0	6	7	0
OTU937	Bacteria	Acidobacteria	Acidobacteria	Acidobacteriales	Acidobacteriaceae (Subgroup 1)	uncultured		3	0	1	0	0	2	0	0	0	4	1	7	5	1	14	3	0	5	1	0	15	11	16	17	8	7	0	23	12	0
OTU938	Bacteria	Gemmatimonadetes	Gemmatimonadetes	Gemmatimonadales	Gemmatimonadaceae			2	1	3	0	0	0	1	0	0	1	2	2	0	1	1	0	4	5	0	0	5	1	3	5	5	0	0	14	6	0
OTU939	Bacteria	Acidobacteria	Acidobacteria	Subgroup 2				0	0	3	1	2	0	0	0	0	3	1	0	3	0	5	0	1	3	0	0	1	5	6	9	3	0	0	0	5	0
OTU940	Bacteria	Actinobacteria	Actinobacteria	Micromonosporales	Micromonosporaceae			0	2	5	0	2	0	0	0	0	2	0	4	10	0	2	0	4	5	0	0	7	5	11	5	12	2	1	3	16	0
OTU941	Bacteria	Proteobacteria	Betaproteobacteria	Nitrosomonadales	Nitrosomonadaceae	uncultured		0	0	3	1	0	0	0	2	1	1	0	8	4	0	11	4	2	3	2	1	10	5	4	1	10	4	1	10	9	0
OTU942	Bacteria	WCHB1 60	uncultured bacterium	uncultured bacterium	uncultured bacterium	uncultured bacterium	uncultured bacterium	0	0	2	2	0	0	0	0	0	5	1	6	5	0	3	0	2	0	1	1	7	2	2	4	1	1	1	3	6	2
OTU943	Bacteria	Proteobacteria	Alphaproteobacteria	Rhizobiales				0	0	2	0	0	0	2	0	0	0	1	3	2	0	3	0	2	3	1	0	7	0	4	0	11	0	0	2	3	1
OTU944	Bacteria	Actinobacteria	Thermoleophilia	Gaiellales	uncultured			0	0	0	0	1	2	0	0	0	1	1	2	9	1	14	1	2	6	3	0	4	10	8	5	8	1	0	11	4	1
OTU945	Bacteria	Acidobacteria	Acidobacteria	Subgroup 3	Unknown Family	Bryobacter	uncultured Acidobacteria bacterium	0	0	0	0	0	0	0	1	0	0	0	2	0	0	1	0	0	2	0	1	3	1	4	4	6	0	0	7	2	0
OTU946	Bacteria	Acidobacteria	Acidobacteria	Subgroup 3	Unknown Family	Candidatus Solibacter	uncultured forest soil bacterium	1	0	1	0	0	0	0	0	0	0	0	2	6	0	4	0	2	2	0	2	3	1	4	7	4	2	0	1	1	1
OTU947	Bacteria	Actinobacteria	Thermoleophilia	Solirubrobacterales	Solirubrobacteraceae	Solirubrobacter	uncultured bacterium	0	0	11	0	2	0	0	0	0	5	2	17	5	3	16	4	6	6	4	0	15	7	19	24	14	4	2	16	18	5
OTU948	Bacteria	Actinobacteria	Thermoleophilia	Gaiellales	Gaiellaceae	Gaiella		2	1	0	0	0	0	2	0	0	3	0	3	3	0	9	3	1	1	0	3	1	2	5	3	4	0	0	8	10	2
OTU949	Bacteria	Actinobacteria	Actinobacteria	Frankiales	Geodermatophilaceae			0	0	2	0	0	0	0	2	0	9	0	11	9	1	10	2	2	8	1	2	9	8	14	17	18	7	1	5	15	8
