# Supplementary material for: The impact of culture systems on the gut microbiota and gut metabolome of bighead carp (Hypophthalmichthys nobilis)
Source: Anim Microbiome. 2023 Apr 1;5:20. doi: 10.1186/s42523-023-00239-7 (PMC10067185; doi:10.1186/s42523-023-00239-7)
Supplement: Supplementary file 6 — Additional file 6. Table S2. The abundance and significance of top 10 microbes at the phylum level. [file 42523_2023_239_MOESM6_ESM.xlsx]

## Sheet: Table S3
Phylum	NC	PY	XHK	sig. (NC-PY-XHK)	sig. (NC-PY)	sig. (PY-XHK)	sig. (NC-XHK)	FDR (NC-PY)	FDR (PY-XHK)	FDR (NC-XHK)
Proteobacteria	0.129494	0.436382	0.408941	0.000105163	0.000113015	0.741249	0.000414613	0.000339044	0.741249	0.000621919
Fusobacteria	0.417607	0.180624	0.0896934	0.000199182	0.00444389	0.242645	5.99e-05	0.00666584	0.242645	0.0001797
Actinobacteria	0.0932148	0.116929	0.248587	0.059414
Bacteroidetes	0.173521	0.14486	0.0842996	0.0608886
Firmicutes	0.12964	0.0285408	0.01832	0.000261512	0.002	0.493	0	0.003	0.493	0
Acidobacteria	0.00946492	0.0297604	0.0626729	0.00104824	0.0289327	0.133977	0.000230502	0.0433991	0.133977	0.000691505
Gemmatimonadetes	0.00881216	0.0265653	0.0584815	0.00201898	0.04	0.148	0	0.06	0.148	0
Cyanobacteria	0.0265138	0.00332389	0.00401099	8.15e-05	7.01e-05	0.629303	0.000477125	0.000210262	0.629303	0.000715687
Others	0.00720605	0.00784162	0.0180366
Spirochaetae	0	0.0237396	0.00114232	0.0144298	0.005	0.427	0.042	0.015	0.427	0.063
CKC4	0.00452633	0.00143434	0.00581465	0.341034
