# Supplementary material for: The impact of culture systems on the gut microbiota and gut metabolome of bighead carp (Hypophthalmichthys nobilis)
Source: Anim Microbiome. 2023 Apr 1;5:20. doi: 10.1186/s42523-023-00239-7 (PMC10067185; doi:10.1186/s42523-023-00239-7)
Supplement: Supplementary file 7 — Additional file 7. Table S3. The abundance and significance of top 10 microbes at the genus level. [file 42523_2023_239_MOESM7_ESM.xlsx]

## Sheet: Table S4
Genus	NC	PY	XHK	sig.(NC-PY-XHK)	sig.(NC-PY)	sig.(PY-XHK)	sig.(NC-XHK)	FDR(NC-PY)	FDR(PY-XHK)	FDR(NC-XHK)
Vibrio	0.00217262	0.289146	0.207127	0.0575798
Macellibacteroides	0.198661	0.0714682	0.0189248	0.00238542	0.061567	0.10908	0.000517	0.0923505	0.10908	0.001551
Clostridium sensu stricto 1	0.207143	0.0182291	0.00709459	0.000124409	0.000498	0.721992	0.000124	0.000747	0.721992	0.000372
Aeromonas	0.0222321	0.150553	0.0443412	0.00156985	0.000456	0.014752	0.286062	0.001368	0.022128	0.286062
Mycobacterium	0.0975	0.00533582	0.00966638	0.000124192	3.1e-05	0.16232	0.005619	9.3e-05	0.16232	0.0084285
Blvii28 wastewater sludge group	0.107113	0	0.000177365	2.53e-06	6e-06	0.757512	2.3e-05	1.8e-05	0.757512	3.45e-05
Gemmatimonas	0.0135119	0.0260047	0.0513116	0.00207159	0.047544	0.127466	0.000456	0.071316	0.127466	0.001368
Bacteroides	0.0456548	0.0112667	0.0279704	0.0478649	0.019968	0.061596	0.647124	0.059904	0.092394	0.647124
Nocardioides	0.0100893	0.0234657	0.0418758	0.000567698	0.019436	0.133934	0.000125	0.029154	0.133934	0.000375
Sphingomonas	0.00842262	0.020768	0.0398539	0.00138217	0.02218	0.194933	0.000339	0.03327	0.194933	0.001017
