# Supplementary material for: The impact of culture systems on the gut microbiota and gut metabolome of bighead carp (Hypophthalmichthys nobilis)
Source: Anim Microbiome. 2023 Apr 1;5:20. doi: 10.1186/s42523-023-00239-7 (PMC10067185; doi:10.1186/s42523-023-00239-7)
Supplement: Supplementary file 8 — Additional file 8. Table S4. The abundance and classification of metabolites. [file 42523_2023_239_MOESM8_ESM.xlsx]

## Sheet: Sheet1
Metabolite number	Metabolite name	Class I	Class II	Class III	KEGG ID	NC-1	NC-2	NC-3	NC-4	NC-5	NC-6	NC-7	NC-8	NC-9	NC-10	PY-1	PY-2	PY-3	PY-4	PY-5	PY-6	PY-7	PY-8	PY-9	PY-10	XHK-1	XHK-2	XHK-3	XHK-4	XHK-5	XHK-6	XHK-7	XHK-8	XHK-9	XHK-10
M1	(s)-3,4-dihydroxybutyric acid	Organic acids and derivatives	Hydroxy acids and derivatives	β hydroxy acids and derivatives		0.00049715	0.000469757	0.000149464	0.000469406	0.000214709	0.00155058	0.00017039	0.000151328	0.000141323	9.95746e-05	0.00106862	0.000402247	0.000375933	0.000871979	0.00021149	0.000218039	0.000248958	0.00098638	0.000280833	0.000372724	0.000172857	0.000269655	0.000166952	0.000229707	0.000217277	0.000280507	0.000255989	0.00027202	0.000212316	0.00036236
M2	1,2,4-benzenetriol	Benzenoids	Benzene and substituted derivatives	Phenols and derivatives	C02814	0.00648579	0.00537479	0.00567383	0.00472765	0.00525148	0.00523785	0.00455284	0.0051911	0.0048251	0.00521667	0.00589042	0.00592856	0.00558247	0.00619049	0.00644199	0.00626827	0.00618423	0.00497659	0.00603949	0.00642155	0.00538349	0.00584193	0.00588748	0.0058121	0.00727355	0.00507158	0.00520726	0.00600971	0.0049094	0.00538112
M3	1,3-diaminopropane	Organic nitrogen compounds	Organonitrogen compounds	Amines	C00986	0.153539	0.153915	0.0975992	0.0888681	0.0763359	0.197968	0.102404	0.0547619	0.0671643	0.0578955	0.0937191	0.0380838	0.0377961	0.062785	0.0037504	0.00378737	0.0045873	0.10421	0.0079254	0.00651277	0.00139895	0.0317579	0.00268883	0.017691	0.00300391	0.0335609	0.023138	0.00271603	0.00316158	0.0563456
M4	1,3-dihydroxypyridine					0.00206539	0.00186813	0.00145608	0.00141783	0.00120477	0.00134807	0.000831075	0.000916563	0.000795075	0.00080159	0.00109541	0.00127218	0.00104271	0.00221951	0.00153898	0.00213718	0.00155913	0.00118333	0.00156436	0.00180214	0.00130058	0.00134275	0.00129581	0.00168072	0.00176457	0.00122999	0.0013224	0.0023615	0.00147402	0.00137574
M5	1,5-anhydroglucitol	Organic oxygen compounds	Organooxygen compounds	Carbohydrates and carbohydrate conjugates	C07326	7.04848e-06	3.14587e-06	1.58571e-06	5.38856e-06	7.68751e-06	4.0736e-05	7.44819e-07	1.50852e-06	7.44819e-07	7.44819e-07	5.62607e-05	1.85391e-05	2.66686e-05	3.38436e-05	7.42262e-05	8.17165e-05	7.21857e-05	5.45992e-05	1.48964e-06	7.89515e-05	0.000588581	0.000675882	0.00130467	0.00123924	0.000191612	0.000390368	0.000181084	0.00093963	0.000482571	0.000571849
M6	1-hexanol	Lipids and lipid-like molecules	Fatty Acyls	Fatty alcohols		0.00271905	0.00217063	0.00252051	0.00229844	0.00251175	0.00231433	0.0023242	0.00252335	0.00230329	0.00250277	0.0024098	0.0025095	0.00245778	0.00237747	0.00268269	0.00272759	0.00290509	0.00246367	0.00248377	0.00251703	0.00278396	0.00320207	0.00270756	0.00241214	0.00268392	0.00226839	0.00246413	0.0024469	0.00262561	0.00253233
M7	1-kestose	Organic oxygen compounds	Organooxygen compounds	Carbohydrates and carbohydrate conjugates	C03661	0.00125745	0.00139686	0.000765063	0.00350126	0.000792307	0.00630459	9.39528e-05	0.000862365	5.15493e-05	0.000233608	0.00543343	0.0027443	0.00466158	0.0071599	0.00135599	0.00148097	0.00201564	0.0188406	0.00248344	0.00351495	0.0116233	0.0102971	0.0100406	0.0039817	0.104933	0.00566358	0.00447031	0.019992	0.00162013	0.00982715
M8	1-monostearin	Lipids and lipid-like molecules	Glycerolipids	Monoradylglycerols		0.000415325	0.000255142	0.000268747	0.000238733	0.000181095	0.000885358	9.91149e-05	0.000261848	0.000173958	0.000178841	0.000763051	0.00214397	0.00204489	7.75659e-05	0.00491296	0.00482063	0.00695373	0.00216588	0.00423606	0.00776889	0.00764378	0.00894071	0.00664301	0.00948843	0.0120302	0.00518649	0.00582797	0.00795295	0.0101022	0.00889296
M9	2,3-dihydrobutyraldehyde 1-phosphate					0.000312404	0.000214632	0.000436669	0.000343257	0.000142427	0.000616654	0.000612586	7.10295e-05	0.000341616	0.00015569	0.00159666	0.00146296	0.00148623	0.000455198	0.00168889	0.00169528	0.0290875	0.000409367	0.0142639	0.0114909	0.0255056	0.0176648	0.00836908	0.0443312	0.0390657	0.00856706	0.00459925	0.0380858	0.0340784	0.0136515
M10	2,5-piperazinedione				C02777	0.00190772	0.00178924	0.000388812	0.000674988	0.000509854	0.000445352	0.000473759	0.000275706	0.000374781	0.000248344	0.000637249	0.000502468	0.000517511	0.00172279	0.000689155	0.000971161	0.00364377	0.00287713	0.0017699	0.00350906	0.00945499	0.0101277	0.00181715	0.0111106	0.0151222	0.00607656	0.00263583	0.00760222	0.0194747	0.00876767
M11	2,6-bis(tert-butyl)phenol					0.00151443	0.00144117	0.00151007	0.00149611	0.00146148	0.00151885	0.00153709	0.00151741	0.00153411	0.0015206	0.0015423	0.0016013	0.00155691	0.00154633	0.0016576	0.00175418	0.00172704	0.00155394	0.00158104	0.0015843	0.00167266	0.00157533	0.00162749	0.00166374	0.00166245	0.0015716	0.00159271	0.00159329	0.00166789	0.00158266
M12	2,6-pyridinedicarboxylic acid	Organoheterocyclic compounds	Pyridines and derivatives	Pyridinecarboxylic acids and derivatives		0.00774407	0.0156054	0.0191669	0.0181345	0.0100144	0.013233	0.00201414	0.00852804	0.00323969	0.00624958	0.0230405	0.0100124	0.0044514	0.00332086	0.00472772	0.00532194	0.00307182	0.0010524	0.0103112	0.00567075	0.00309944	0.00516695	0.00224582	0.00300636	0.00424418	0.00492171	0.00323451	0.00309957	0.00164613	0.00419306
M13	2-aminoethyl methacrylate					0.125927	0.107085	0.0717576	0.0755531	0.0556271	0.0374287	0.103627	0.0858228	0.0707051	0.0416694	0.0872566	0.0355721	0.0349008	0.186198	0.00818264	0.00862954	0.0417064	0.0786393	0.070754	0.0871885	0.0195455	0.014109	0.00586939	0.029806	0.0563941	0.130854	0.0184699	0.0248724	0.0134143	0.0212426
M14	2-aminoisobutyric acid	Organic acids and derivatives	Carboxylic acids and derivatives	Amino acids, peptides, and analogues	C03665	0.000108008	0.000107287	5.29963e-05	0.000129583	5.5023e-05	4.58724e-05	0.000171692	3.66336e-05	0.000156391	7.93216e-05	0.000247051	0.000354823	0.000274121	0.000198125	0.000133195	8.01781e-05	0.000151096	0.000169435	1.36458e-05	0.000392907	0.00206807	0.00411096	0.00510744	0.00286231	0.00112768	0.000757131	0.000527697	0.00360386	0.00211488	0.00137725
M15	2'-deoxyguanosine	Nucleosides, nucleotides, and analogues	Purine nucleosides	Purine 2'-deoxyribonucleosides	C00330	0.220905	0.176798	0.14102	0.13364	0.153737	0.157631	0.108775	0.131536	0.124478	0.144299	0.429922	0.777076	0.75099	0.459893	0.121832	0.122043	0.0471474	0.141509	0.137963	0.22148	0.0611786	0.411914	0.211403	0.311119	0.135039	0.657403	0.31394	0.187345	0.0390304	0.540348
M16	2-hydroxy-2-methylbutanoic acid	Lipids and lipid-like molecules	Fatty Acyls	Fatty acids and conjugates		0.00309659	0.00289359	0.00238651	0.00270774	0.00308314	0.00337925	0.00219445	0.00335635	0.00239251	0.00209203	0.00364191	0.00318595	0.00311641	0.00291963	0.00743488	0.0077029	0.0074314	0.00425592	0.00517977	0.00917667	0.00210993	0.00444668	0.00217124	0.00221557	0.00311321	0.00229618	0.00203881	0.00291267	0.00296522	0.00501309
M17	2-hydroxybutyric acid	Organic acids and derivatives	Hydroxy acids and derivatives	α hydroxy acids and derivatives	C05984	0.0468032	0.0303711	0.0231447	0.0170258	0.0203789	0.0171097	0.00707057	0.023057	0.0113881	0.00845034	0.0102683	0.0123462	0.0122521	0.0138421	0.0341009	0.0348042	0.0304356	0.0226752	0.0237113	0.0292124	0.00897761	0.018246	0.0104816	0.0120398	0.0154421	0.0126954	0.0152615	0.0141156	0.0124847	0.0208221
M18	2-hydroxycaproic acid	Lipids and lipid-like molecules	Fatty Acyls	Fatty acids and conjugates		0.00411352	0.00200876	0.0019152	0.00300735	0.00404468	0.00296849	0.00567105	0.00303635	0.00544849	0.00480267	0.00577818	0.00347298	0.00191391	0.00601857	0.000305567	0.000403554	0.00279312	0.00652634	0.00143995	0.00146347	0.00556786	0.00599006	0.00579408	0.00623499	0.00527329	0.00504929	0.00393446	0.00580437	0.00589891	0.00566123
M19	2-ketobutyric acid	Organic acids and derivatives	Keto acids and derivatives	Short-chain keto acids and derivatives	C00109	0.00146486	0.00110051	0.00160214	0.000923762	0.00112106	0.00359909	0.00242645	0.00111901	0.00231961	0.00062014	0.00147027	0.00103128	0.000982674	0.00497594	0.00102399	0.00107079	0.00156832	0.00198177	0.00325407	0.00225254	5.83092e-05	0.00241151	0.00188289	0.00322539	4.53167e-05	0.0042131	0.0016247	0.00282679	3.13296e-05	0.00275573
M20	2-ketoisocaproic acid	Organic acids and derivatives	Keto acids and derivatives	Short-chain keto acids and derivatives		0.00536837	0.00451291	0.00197183	0.00340939	0.00384607	0.00455486	0.00595938	0.00293727	0.00414519	0.00251701	0.00443205	0.00262578	0.00256898	0.005013	0.00435046	0.00437805	0.00341749	0.00244591	0.00497141	0.00589066	0.00250849	0.0076853	0.00115974	0.00193942	0.00163721	0.0057927	0.0031599	0.00197444	0.0019332	0.00509897
M21	2-ketoisovaleric acid	Organic acids and derivatives	Keto acids and derivatives	Short-chain keto acids and derivatives		0.00194974	0.001658	0.0010161	0.00173803	0.00213039	0.002814	0.00298932	0.00123645	0.00191516	0.00112935	0.00198312	0.00132928	0.00133334	0.00156092	0.00125816	0.00137167	0.00106415	0.00120601	0.00146061	0.00133452	0.00071221	0.00254247	0.00054504	0.00479459	0.00641694	0.00142548	0.000825624	0.0040076	0.000660031	0.00128417
M22	2-keto-l-gluconate	Organic oxygen compounds	Organooxygen compounds	Carbohydrates and carbohydrate conjugates		0.00394067	0.00259763	0.00113788	0.00254477	0.00157383	0.0064107	0.00100407	0.00139167	0.00111108	0.000885834	0.00246714	0.0012558	0.00123848	0.00380124	0.000503813	0.000516191	0.000453379	0.00212884	0.000599476	0.000593974	0.00141565	0.00147723	0.00146776	0.00118287	0.00946298	0.00144973	0.000980978	0.00269368	0.00116717	0.00151911
M23	2-pyrrolidinone	Organoheterocyclic compounds	Pyrrolidines	Pyrrolidones		0.00591904	0.00694661	0.00271103	0.000254091	0.00287761	0.00413998	0.00570947	0.00242813	0.0035558	0.00228568	0.00334672	0.00387049	0.00414583	0.00669869	0.00209548	0.00223597	0.00256775	0.00691206	0.00210674	0.00379126	0.00714766	0.00584993	0.00410008	0.00675086	0.0056657	0.00376957	0.0021394	0.00683085	0.00469633	0.00678303
M24	3,6-anhydro-d-galactose				C06474	0.00051078	1.22032e-05	0.000308609	0.000487097	0.000349107	0.000792734	0.000341084	0.000322954	0.000459336	0.000270767	0.00111195	0.00123938	0.00118471	0.000759998	0.00062064	0.000542587	0.000541505	0.000899042	0.000470563	0.000735967	0.0011095	0.000831498	0.000829315	0.00117701	0.00132362	0.00064831	0.000493973	0.0015184	0.00163589	0.000790299
M25	3,6-anhydro-d-hexose					0.000178855	0.000129802	2.4669e-05	4.35643e-05	5.67326e-05	5.11211e-05	5.89717e-05	3.09379e-05	5.30797e-05	4.51059e-05	4.23854e-05	8.07993e-05	0.0001064	0.000113128	0.000142791	0.000194611	0.000553467	0.000105443	0.000515754	0.000934112	0.000542161	0.000552112	0.000247097	0.000741868	0.00573859	0.00107832	0.000449944	0.00100966	0.000380423	0.00104983
M26	3,6-dimethyl-2,5-dihydroxy-pyrazine					0.000538309	0.000498722	0.000142986	0.000202321	0.000179838	0.000170441	0.000140053	9.61396e-05	0.000110011	0.000108728	0.000102684	0.000165431	0.000119471	0.000238005	0.000171711	0.000296613	0.000560707	0.000167375	0.000831701	0.000933107	0.000959827	0.000649293	0.000320136	0.00162116	0.00291832	0.00148967	0.000833752	0.000880363	0.000514497	0.00148553
M27	3-amino-2-piperidone	Organic acids and derivatives	Carboxylic acids and derivatives	Amino acids, peptides, and analogues		0.0641425	0.071623	0.0221456	0.0379847	0.0258151	0.0411569	0.021334	0.0240565	0.0229933	0.0233344	0.0612449	0.0501525	0.0563542	0.0930714	0.0935752	0.0959447	0.154465	0.139526	0.198841	0.209486	0.297326	0.250443	0.157336	0.46765	0.727245	0.48626	0.329978	0.338839	0.311294	0.429176
M28	3-aminoisobutyric acid	Organic acids and derivatives	Carboxylic acids and derivatives	Amino acids, peptides, and analogues	C05145	0.000525869	0.0011245	0.000213319	0.000145777	0.000205031	0.000766797	0.00117096	0.000174269	0.0004962	0.000176744	0.00262704	0.00297281	0.00286649	0.00208867	0.00272534	0.00268885	0.00417526	0.00621343	0.00153058	0.00116	0.00649823	0.00218143	0.00449666	0.0100781	0.00620919	0.00396645	0.00287568	0.00900924	0.00519942	0.00219585
M29	3-deoxyhexitol					0.00029984	0.000265776	0.000132614	8.57319e-05	0.000157582	5.2406e-05	9.32822e-05	9.33165e-05	8.12021e-05	8.03538e-05	0.000174023	0.000200137	0.000148198	0.000351384	0.00071995	0.000777978	0.000685552	0.000640701	0.000409637	0.000704335	0.00239175	0.00116987	0.000709991	0.00208736	0.00444326	0.000835242	0.00102379	0.00187156	0.00159603	0.00127366
M30	3-hydroxybutyric acid	Organic acids and derivatives	Hydroxy acids and derivatives	β hydroxy acids and derivatives		0.183346	0.307977	0.212678	0.165181	0.167365	0.388867	0.206141	0.128765	0.117751	0.175682	0.29511	0.131109	0.0905394	0.292184	0.173987	0.122693	0.0386279	0.467207	0.0373137	0.0540704	0.017041	0.053843	0.0275862	0.0237745	0.0465092	0.0505842	0.0590605	0.0323298	0.026508	0.055782
M31	3-hydroxypropionic acid	Organic acids and derivatives	Hydroxy acids and derivatives	β hydroxy acids and derivatives	C01013	0.00239436	0.0034067	0.00204801	0.00117757	0.0013008	0.00115303	0.000447491	0.00175591	0.000835275	0.000626561	0.0016431	0.00112937	0.00119171	0.00108741	0.000794891	0.000237252	0.00052653	0.00127194	0.000779765	0.000743232	0.00095327	0.000992269	0.00039014	0.000436759	0.00073299	0.000555552	0.000400155	0.000506577	0.000353692	0.000901859
M32	3-methyl-2-oxovaleric acid	Organic acids and derivatives	Keto acids and derivatives	Short-chain keto acids and derivatives		0.0015562	0.00124215	1.7236e-05	0.000739717	0.000896832	0.000994664	0.0012951	0.00057509	0.000863092	0.000547795	0.00109147	0.000777647	0.000718001	0.00115859	0.00097387	0.000971668	0.000867458	0.000649348	0.00127279	0.0014723	0.000645906	0.00204032	0.000290545	4.62548e-05	0.000601312	0.00174144	0.000851398	0.000507691	4.38096e-05	0.00145539
M33	3-o-methyl-xylopyranose					0.0233966	0.0308088	0.00148673	0.00873496	0.0075774	0.0151449	0.0119114	0.0014368	0.00459483	0.00214467	0.0119134	0.0096514	0.00868873	0.00846523	0.00472887	0.00502435	0.00242952	0.0122428	0.00140994	0.00374097	0.00399977	0.00422511	0.000834699	0.00332879	0.00654298	0.00288331	0.00175665	0.00519984	0.00329845	0.00376665
M34	3-phosphoglyceric acid	Organic oxygen compounds	Organooxygen compounds	Carbohydrates and carbohydrate conjugates		0.00617766	0.00669459	0.00235884	0.00548414	0.00249052	0.0047774	0.00235051	0.00232611	0.00207131	0.00142418	0.0126007	0.0077369	0.00729439	0.00854754	0.00823975	0.00917822	0.0128786	0.0106772	0.00507871	0.0109146	0.0597622	0.0851166	0.0936037	0.0553344	0.142899	0.028292	0.0122457	0.0816975	0.0248272	0.0361845
M35	3-pyridinol					0.0270563	0.0208635	0.0168268	0.0178964	0.0164625	0.0221594	0.0152579	0.016831	0.0164418	0.0157986	0.0194481	0.0177909	0.0182646	0.0211094	0.0168069	0.0167869	0.0237085	0.0203273	0.0187113	0.019023	0.0253882	0.029546	0.0227052	0.0243408	0.0224719	0.017493	0.0183072	0.024869	0.0272412	0.0228418
M36	4-hydroxybenzeneacetic acid	Benzenoids	Phenols	1-hydroxy-2-unsubstituted benzenoids		0.00244277	0.00269551	0.00229756	0.00137893	0.00289459	0.0018524	0.00282629	0.00516799	0.00439536	0.0040807	0.00497469	0.00102863	0.000995309	0.00300024	0.000227763	0.000242839	0.000295925	0.00375421	0.00182759	0.00188031	0.000103029	0.00136937	7.69499e-05	0.000121251	0.000198516	0.00312945	0.000271037	0.000132253	8.2326e-05	0.00258555
M37	4-hydroxybutyric acid	Lipids and lipid-like molecules	Fatty Acyls	Fatty acids and conjugates	C00989	0.00681069	0.00619415	0.0274928	0.00886192	0.013946	0.00225303	0.0104285	0.0191684	0.017736	0.0250851	0.000360408	0.000260943	0.000264946	0.0003294	0.000404117	0.000449113	0.00062735	0.000508267	0.000196929	0.000926802	0.000747053	0.00107343	0.000220814	0.000619173	0.00130208	0.000558687	0.00022974	0.000559538	0.000486362	0.000601418
M38	4-hydroxymandelic acid	Benzenoids	Phenols	1-hydroxy-2-unsubstituted benzenoids	C11527	0.00192373	0.00145471	0.01294	0.00148742	0.0011865	0.00339173	0.00102653	0.00762365	0.00642705	0.00974877	0.000929238	0.00111431	0.00120517	0.00106242	0.00159278	0.00140418	0.00150251	0.000626967	0.000725646	0.00183582	0.00152111	0.00133876	0.000379895	0.00103508	0.00319835	0.00168882	0.000689547	0.00136349	0.00142916	0.00179545
M39	4-hydroxyproline	Organic acids and derivatives	Carboxylic acids and derivatives	Amino acids, peptides, and analogues		0.0110981	0.00686945	0.00678512	0.00692581	0.0056991	0.00951535	0.00402838	0.00687251	0.00512842	0.00310499	0.0161985	0.0280939	0.0279369	0.0229885	0.045615	0.0479239	0.0541835	0.019229	0.0277466	0.0753953	0.00972995	0.0175552	0.00983211	0.0249749	0.0127365	0.0136054	0.0124701	0.0190308	0.017656	0.0103215
M40	4-methylbenzoic acid	Benzenoids	Benzene and substituted derivatives	Benzoic acids and derivatives	C01454	0.00675032	0.00833874	0.0205008	0.00777931	0.00552679	0.0030146	0.00247708	0.0047762	0.0138029	0.00387769	0.00405621	0.00845461	0.00832321	0.00354524	0.0189319	0.019387	0.00362638	0.00294001	0.00321833	0.0135622	0.00681808	0.0168202	0.00920183	0.0067441	0.00688085	0.00414078	0.0074569	0.0056634	0.00429384	0.0118811
M41	5-aminovaleric acid	Organic acids and derivatives	Carboxylic acids and derivatives	Amino acids, peptides, and analogues	C00431	0.713965	0.620974	0.453723	0.4423	0.552897	0.326161	0.463464	0.63651	0.577686	0.467805	0.238531	0.0875448	0.0877138	0.382867	0.00816066	0.00830539	0.0923289	0.44736	0.191725	0.219764	0.0107314	0.135607	0.000809743	0.0149077	0.0268837	0.244818	0.0556266	0.00500883	0.00164189	0.236018
M42	5-hydroxyindoleacetic acid	Organoheterocyclic compounds	Indoles and derivatives	Indolyl carboxylic acids and derivatives		0.0126899	0.00882241	0.0207377	0.0102294	0.0151123	0.00264664	0.00515751	0.0135505	0.00653786	0.00900824	0.0209078	0.0381723	0.0361177	0.00686612	0.0599001	0.0632517	0.0109269	0.00645976	0.00485605	0.0435586	0.0272342	0.0467896	0.0305422	0.00473409	0.0046679	0.000840227	0.0139198	0.0180159	0.00641855	0.00132787
M43	5-hydroxynorvaline					0.00392869	0.0040055	0.00225037	0.00303221	0.001223	0.0018789	0.000942262	0.00340972	0.000910538	0.000889596	0.0019214	0.000869705	0.000887895	0.00459274	0.00205363	0.00215067	0.00430463	0.00479793	0.00973339	0.015963	0.00553173	0.00737587	0.00115762	0.0127589	0.0633485	0.0688131	0.026407	0.00670025	0.00435716	0.0725121
M44	5-methoxytryptamine	Organoheterocyclic compounds	Indoles and derivatives	Tryptamines and derivatives	C05659	0.0288856	0.015026	0.00885842	0.0195676	0.00995361	0.0303555	0.0160162	0.0198757	0.0324491	0.00828054	0.0146537	0.00970548	0.0124323	0.0308011	0.00926309	0.00900284	0.00771844	0.0251503	0.00898377	0.0392843	0.0029753	0.00952717	0.049335	0.0226087	0.034054	0.0277736	0.0720725	0.0970627	0.071064	0.0725773
M45	6-deoxyglucose					0.000845548	0.000765058	0.000824382	0.000672508	0.000722073	0.000827067	0.000642414	0.000604792	0.000656822	0.000487232	0.000575736	0.000382819	0.000359337	0.000331151	0.000243019	0.000287733	0.000424378	0.000549785	0.000353118	0.000546404	0.000240093	0.00030864	0.000364271	0.000533075	0.000284167	0.000327009	0.000347618	0.000361454	0.000231453	0.0003614
M46	6-o-methyl-α-d-glucopyranose					0.164771	0.132164	0.049142	0.251944	0.0679798	0.215525	0.00234003	0.119087	0.0757921	0.0260297	0.644619	0.302785	0.291774	0.638941	0.0624832	0.0584198	0.0961966	0.681688	0.0359581	0.287764	1.30501	1.13454	1.56616	0.0189668	5.75	0.434425	0.30875	1.68214	0.0802469	0.634959
M47	7-methylguanine	Organoheterocyclic compounds	Imidazopyrimidines	Purines and purine derivatives	C02242	0.00678423	0.00501746	5.32516e-05	5.89151e-05	0.000157775	0.00495261	0.000130377	5.42608e-05	0.000164326	7.2716e-05	0.00721253	0.00444656	0.00762597	0.00822905	0.023048	0.032135	0.0391661	0.00853373	0.00951231	0.0418568	0.0700468	0.0670406	0.0148895	0.0836332	0.0958565	0.0184794	0.00815247	0.0401041	0.04491	0.0271994
M48	Adenine	Organoheterocyclic compounds	Imidazopyrimidines	Purines and purine derivatives	C00147	0.100604	0.0546835	0.0266825	0.0220628	0.0170511	0.0153831	0.00892872	0.0154733	0.0169731	0.0150015	0.0295867	0.0335271	0.0401478	0.0233285	0.0670451	0.0614365	0.0847802	0.0383302	0.0495105	0.064788	0.099683	0.125222	0.111855	0.159214	0.207777	0.138729	0.0912964	0.120155	0.129967	0.126362
M49	Adenosine	Nucleosides, nucleotides, and analogues	Purine nucleosides	Unclassified	C00212	0.050495	0.0256925	0.0063637	0.0174641	0.0143693	0.0239004	0.010942	0.0106272	0.0216927	0.0185647	0.0123583	0.0216584	0.0206308	0.00653671	0.0516299	0.0554259	0.0187083	0.00723829	0.0214724	0.0670116	0.0514989	0.053003	0.0286206	0.0703739	0.0732423	0.084137	0.0299133	0.071113	0.0295223	0.0598777
M50	Adrenaline	Benzenoids	Phenols	Benzenediols		0.00335611	0.00313701	0.000669512	0.00195097	0.00102039	0.00209928	0.001077	0.00187814	0.00165191	0.00240472	0.000633181	0.000921223	0.000959568	0.00329378	0.000667185	0.000791161	0.0130074	0.00274042	0.0304698	0.0598435	0.00978404	0.0106703	0.00122831	0.0287022	0.14645	0.0444582	0.0181706	0.0151105	0.00544314	0.0927915
M51	Agmatine	Organic nitrogen compounds	Organonitrogen compounds	Guanidines	C00179	0.000994894	0.00110336	0.000269951	0.00045269	0.000341225	0.000720247	0.00010035	0.000328484	0.000406855	0.000102402	0.00119846	0.000417822	0.000411763	0.000824977	0.00704631	0.0066697	0.0140058	0.00437834	0.00199851	0.0114924	0.000432702	0.00831641	0.000261489	4.92727e-05	0.000312137	0.00572709	0.00439661	0.000151741	7.56933e-05	0.0132159
M52	Alanine	Organic acids and derivatives	Carboxylic acids and derivatives	Amino acids, peptides, and analogues	C01401	1.50872	1.35439	1.02934	1.10118	1.1513	1.04612	1.04196	1.05305	1.0695	0.94552	0.949602	0.979443	0.998614	1.17975	1.10251	1.13077	1.38899	1.21668	1.29791	1.49078	1.91533	2.01635	1.49618	2.10881	2.41011	1.94268	1.61173	1.93341	1.99063	1.95434
M53	Alanine-alanine	Organic acids and derivatives	Carboxylic acids and derivatives	Amino acids, peptides, and analogues		0.00242432	0.00247865	0.000587732	0.000855803	0.000831126	0.00155437	0.00108051	0.000627403	0.000828844	0.000790112	0.00253199	0.00180354	0.00188314	0.000921497	0.00353634	0.00476465	0.0152054	0.00494756	0.00487588	0.0477041	0.0101151	0.012484	0.00268074	0.0128811	0.0448844	0.014581	0.0115144	0.00821938	0.00740378	0.0409885
M54	Alizarin				C01474	0.00108136	0.00100314	0.00620905	0.000688195	0.000761315	0.000159176	0.000982594	0.00495651	0.00490173	0.0044556	6.95978e-05	2.82437e-05	4.57198e-06	5.23601e-05	4.72723e-06	5.08559e-06	1.66066e-05	0.000135736	6.90638e-06	3.21722e-05	4.01055e-05	0.000177672	3.85297e-05	2.05276e-05	0.000106923	0.000152792	2.85916e-05	3.18677e-05	3.39346e-05	5.44678e-05
M55	Alkane				C01371	0.00643243	0.0067443	0.00675963	0.00701204	0.00654677	0.00704983	0.00695847	0.00680027	0.00677602	0.00664725	0.00684884	0.00721414	0.0071382	0.00719826	0.00738779	0.00749166	0.00724129	0.00702525	0.00715442	0.00770037	0.00818645	0.00784583	0.00701373	0.00852663	0.00911937	0.00710764	0.00690063	0.00838057	0.00838865	0.00716405
M56	Allantoin	Organoheterocyclic compounds	Azoles	Imidazoles	C01551	0.00136969	0.00180624	0.000563158	0.000565959	0.000684558	0.000703737	0.000488448	0.00039826	0.000396387	0.000363198	0.00240924	0.00305386	0.00314372	0.00221529	0.00939549	0.00985993	0.00660357	0.00209526	0.00814462	0.0102653	0.00649874	0.00647197	0.00749062	0.0079347	0.0137264	0.00481817	0.00325323	0.00972769	0.00940603	0.0051229
M57	Allopurinol	Organoheterocyclic compounds	Pyrazolopyrimidines	Pyrazolo[3,4-d]pyrimidines		0.00176854	0.00138514	0.00120084	0.00232471	0.000673924	0.00211879	0.000726269	0.00110391	0.000719038	0.000513916	0.00928745	0.00861418	0.00826355	0.00658748	0.00144561	0.00271651	0.00365119	0.00519912	0.00288519	0.00492646	0.0623193	0.0680522	0.0777576	0.0570957	0.0991492	0.0209142	0.0061621	0.0736701	0.0332832	0.0346105
M58	Allose	Organic oxygen compounds	Organooxygen compounds	Carbohydrates and carbohydrate conjugates		0.0761491	0.0869666	0.0138307	0.0467733	0.0615775	0.0658054	0.0166627	0.0152484	0.0655626	0.0259572	0.0620446	0.0747633	0.0704798	0.0379715	0.0765079	0.0787443	0.022784	0.0729763	0.0291638	0.02152	0.0569776	0.262473	0.11688	0.0682542	0.0408507	0.0595666	0.0224787	0.0767525	0.0605916	0.0993664
M59	Alloxanoic acid					0.00106238	0.000808009	0.000116854	8.88956e-05	0.000149382	0.000918522	3.12982e-05	9.7195e-05	7.81479e-05	5.03086e-05	0.0019197	0.000869783	0.000654313	0.00073687	0.00021188	0.000160293	0.000221309	0.0037379	0.000124485	0.000230981	0.000834805	0.000880389	0.000763872	0.00089368	0.000857793	0.000634395	0.000386652	0.000877944	0.000542245	0.00065045
M60	α-aminoadipic acid	Organic acids and derivatives	Carboxylic acids and derivatives	Amino acids, peptides, and analogues		0.000827431	0.000916771	0.000399228	0.000394745	0.000431683	0.000496429	0.000343454	0.000313768	0.000357109	0.000278477	0.000519861	0.000837037	0.000820567	0.000575128	0.001212	0.00121706	0.0017419	0.000641745	0.00124484	0.00104506	0.00157771	0.00147695	0.00214699	0.00259436	0.0030348	0.000729048	0.000857033	0.00333365	0.0020337	0.00147983
M61	α-ketoglutarate isotope labeled					0.000206744	0.000275269	0.000116043	0.000225921	1.12827e-05	0.0010997	2.21551e-05	0.000130232	2.51141e-05	1.51005e-05	0.00588401	0.00342804	0.00347576	0.00287418	0.00120856	0.000876988	0.000383215	0.00491058	0.000339839	0.000569834	0.00045657	0.000537667	0.000376029	0.000538331	0.000777892	0.000888535	0.000704881	0.000585199	0.000313115	0.000571574
M62	Amidosulfonic acid	Homogeneous non-metal compounds	Other non-metal organides	Other non-metal oxides		0.717672	0.783083	0.0238943	0.672189	0.540448	0.556105	0.495694	0.450754	9.04245e-05	0.480131	0.549496	0.63358	0.624786	0.0291727	0.0367097	0.0257306	0.00648371	0.550431	0.0161764	0.0171279	0.00463143	0.0186048	0.0103569	0.219957	0.238263	0.0249493	0.0158514	0.00447514	0.223435	0.567061
M63	Aminomalonate	Organic acids and derivatives	Carboxylic acids and derivatives	Amino acids, peptides, and analogues	C00872	0.00835799	0.0063126	0.00848513	0.0106239	0.00815963	0.00648998	0.00928241	0.0102061	0.0126246	0.00665226	0.0105672	0.0108415	0.0104632	0.0174903	0.00586191	0.00605044	0.0157635	0.0188229	0.00679293	0.00865793	0.0260816	0.0321053	0.0183821	0.0309657	0.0271368	0.0267974	0.0170405	0.0325482	0.0301527	0.0243279
M64	Arabinofuranose	Organic oxygen compounds	Organooxygen compounds	Carbohydrates and carbohydrate conjugates		0.0018863	0.00126496	0.00165017	0.000242486	0.00164006	0.000330699	0.000158127	0.00130072	0.000193973	0.000527487	0.00215144	0.00140392	0.00139112	0.000854752	0.00264862	0.00285821	0.0022988	0.00094708	0.000829901	0.00208073	0.00391866	0.00345791	0.00666647	0.00366592	0.0056439	0.00241937	0.00154004	0.00389067	0.00260831	0.00349446
M65	Arachidonic acid	Lipids and lipid-like molecules	Fatty Acyls	Fatty acids and conjugates	C00219	0.00177714	0.00246058	0.00199973	0.00528917	0.00131668	0.00209849	0.00271577	0.00180949	0.00208879	0.00230844	0.00531462	0.00948213	0.00888255	0.000726945	0.0221289	0.0223394	0.00199241	0.000182809	0.00521194	0.00619222	0.00406246	0.00718235	0.00089899	0.00486512	0.00257345	0.00228182	0.00251891	0.00123814	0.00237494	0.00708109
M66	Asparagine	Organic acids and derivatives	Carboxylic acids and derivatives	Amino acids, peptides, and analogues	C16438	0.00924071	0.00872935	0.0020911	0.00399721	0.00318093	0.00375913	0.00304022	0.00277877	0.00273873	0.00282599	0.00345288	0.00354032	0.00330356	0.0079675	0.00646872	0.00835973	0.0167583	0.00596375	0.031218	0.0313517	0.0331421	0.0272619	0.00685037	0.0592018	0.121376	0.0716671	0.0387178	0.0358365	0.0252537	0.0758324
M67	Aspartate	Organic acids and derivatives	Carboxylic acids and derivatives	Amino acids, peptides, and analogues	C16433	0.0235561	0.026275	0.0202044	0.0184327	0.015665	0.0233046	0.00870574	0.0125769	0.00819678	0.0132985	0.00524583	0.00226541	0.0036912	0.015151	0.0026043	0.00161777	0.0052719	0.0159636	0.00590271	0.00888623	0.0147703	0.00847089	0.00317224	0.0214454	0.0518518	0.0189543	0.00992325	0.0203446	0.0110655	0.0182233
M68	Azelaic acid	Lipids and lipid-like molecules	Fatty Acyls	Fatty acids and conjugates	C08261	0.00365093	0.00324494	0.00144133	0.00256332	0.00238937	0.00165709	0.00202207	0.00173677	0.00310702	0.00140883	0.000793823	0.000590322	0.000628215	0.000491472	0.000641495	0.000593265	0.000685496	0.00082532	0.00145098	0.00162959	0.0029191	0.0014976	0.000344534	0.00182899	0.00622081	0.00237554	0.00148212	0.00109771	0.000831187	0.00345494
M69	Benzoic acid	Benzenoids	Benzene and substituted derivatives	Benzoic acids and derivatives	C00180	0.00459438	0.0056524	0.0063524	0.00400925	0.00404531	0.00364961	0.00464239	0.00670867	0.005588	0.00536395	0.00319474	0.00269167	0.00270686	0.00382502	0.00471833	0.00485953	0.00326525	0.00400296	0.0032405	0.00285718	0.0029844	0.00347451	0.00392601	0.00276248	0.00179753	0.00299819	0.0028564	0.00209611	0.00189597	0.00260157
M70	Benzylalcohol	Benzenoids	Benzene and substituted derivatives	Benzyl alcohols		4.94539e-05	0.000171707	1.19514e-05	3.03055e-05	5.09517e-06	0.000112191	4.01205e-05	4.40268e-06	9.261e-06	1.03539e-05	0.000231711	0.000204613	0.000124935	0.00143362	0.000274451	0.000707345	0.00359891	0.000153201	0.00198059	0.00368515	0.00628467	0.0026528	0.000530454	0.0193346	0.0159256	0.0128801	0.00690945	0.00902923	0.00952536	0.00955648
M71	β-alanine	Organic acids and derivatives	Carboxylic acids and derivatives	Amino acids, peptides, and analogues	C00099	0.00293563	0.00258236	0.00246139	0.00194667	0.00165203	0.000766037	0.00513354	0.00221764	0.00389205	0.00135151	0.00224725	0.00184786	0.00194114	0.00414256	0.00120023	0.00111465	0.00169464	0.00478965	0.00573421	0.0043447	0.00652861	0.00853765	0.00487972	0.00472642	0.00561711	0.00298413	0.00325403	0.00736389	0.00715341	0.00265346
M72	β-glutamic acid					0.00555915	0.00841208	0.00549172	0.0107295	0.0080678	0.0206555	0.00551404	0.0079363	0.00695856	0.00872527	0.0213074	0.00514988	0.00536976	0.00941841	0.0037459	0.00385776	0.00671718	0.0062014	0.00969962	0.0112325	0.000465749	0.0124787	0.00711809	0.000816355	0.000767909	0.0350637	0.0161676	0.0184534	0.0105168	0.0173837
M73	β-glycerophosphoric acid	Lipids and lipid-like molecules	Glycerophospholipids	Glycerophosphates	C02979	0.0242735	0.0268634	0.0249192	0.0253286	0.0241513	0.0259867	0.025628	0.0253368	0.0252357	0.0248803	0.0259398	0.026612	0.025816	0.0287903	0.0422227	0.0341904	0.0798134	0.0261036	0.0270023	0.0711259	0.0656622	0.0782583	0.0266294	0.0807258	0.0923038	0.0408115	0.0294712	0.0531588	0.0570563	0.0493425
M74	β-hydroxymyristic acid	Lipids and lipid-like molecules	Fatty Acyls	Fatty acids and conjugates		0.0107347	0.012334	0.0145287	0.00628302	0.00429805	0.0103711	3.95645e-05	0.00278347	7.53053e-05	0.000255212	0.000882105	0.00450711	0.00274285	0.000197606	0.0312651	0.0289064	0.0133873	2.40558e-05	0.00853807	0.0152789	0.00231864	0.00380157	0.00269682	3.31426e-05	0.000147074	0.00123477	0.00168461	0.00157345	0.000482366	0.000787482
M75	β-sitosterol	Lipids and lipid-like molecules	Steroids and steroid derivatives	Stigmastanes and derivatives	C01753	3.44463e-05	3.65716e-05	5.03552e-06	3.51208e-06	3.35274e-06	3.04316e-06	7.76855e-06	7.44819e-07	8.23348e-06	7.44819e-07	8.51201e-05	0.000107666	0.000105059	5.68697e-05	0.000233893	0.000225715	0.000169243	4.78623e-05	7.70109e-05	0.000245575	0.000320783	0.000804433	0.000360494	0.000425593	6.51575e-05	0.000279758	0.000155169	0.000401734	0.000370724	0.000403434
M76	Biphenyl	Benzenoids	Benzene and substituted derivatives	Biphenyls and derivatives	C06588	0.0015162	0.00125602	0.000552605	0.000568088	0.000453011	0.000990265	0.000450131	0.00047374	0.000483201	0.00038386	0.00159422	0.0023521	0.00185633	0.00229111	0.00121186	0.00127184	0.00192066	0.00170879	0.00140921	0.00164433	0.00660221	0.00707794	0.00414562	0.00851196	0.0115	0.00594076	0.00244952	0.00679473	0.00717229	0.00729154
M77	Boric acid				C12486	0.00734025	0.00611148	0.00813098	0.00609896	0.008432	0.00596632	0.0158598	0.00685945	0.012658	0.0111377	0.00512391	0.00584724	0.00686339	0.00549888	0.00913172	0.00905365	0.0125065	0.00487708	0.0106627	0.00994988	0.00839447	0.00838765	0.00648407	0.013174	0.00892284	0.00907417	0.00768461	0.00861161	0.012589	0.00976592
M78	Butane-2,3-diol	Organic oxygen compounds	Organooxygen compounds	Alcohols and polyols		0.00533505	0.00415325	0.00186484	0.0033065	0.00282313	0.00233693	0.00314418	0.00198921	0.00322923	0.00150415	0.000852343	0.000478197	0.000501108	0.000828206	0.000636391	0.000716729	0.000504652	0.00306087	0.000456444	0.000492529	0.00332834	0.000403286	0.000345199	0.000566571	0.00387083	0.00121394	0.00100048	0.00109616	0.000732699	0.00130425
M79	Butanedioic acid					1.00516	0.937045	0.528459	0.4873	0.531087	0.283926	0.229823	0.707371	0.363625	0.196918	0.269986	0.109546	0.110289	0.700264	0.278246	0.28233	0.399924	0.784769	0.317781	0.570649	0.0525266	0.36977	0.0232858	0.033435	0.0383584	0.504655	0.568268	0.0146015	0.0487977	0.598466
M80	Cadaverine	Organic nitrogen compounds	Organonitrogen compounds	Amines	C01672	0.0423226	0.0315582	0.00429816	0.00491079	0.00405637	0.0654	0.00230901	0.00483116	0.00337339	0.00190094	0.0459407	0.109151	0.117308	0.104915	2.96266	2.82847	2.75049	0.104752	1.94837	3.09942	0.0353366	0.0988926	0.00394999	0.0496611	0.205593	0.0424639	0.0553579	0.0290593	0.00735065	0.0831235
M81	Capric acid	Lipids and lipid-like molecules	Fatty Acyls	Fatty acids and conjugates		0.00805717	0.00843701	0.00916588	0.00887917	0.00853341	0.00846528	0.00818289	0.00908592	0.000568695	0.00901662	0.00803433	0.00819696	0.00810792	0.00806424	0.00801888	0.00801398	0.00803962	0.00766038	0.00775249	0.00773506	0.00724243	0.00733282	0.0075646	0.00697994	0.00675277	0.00711933	0.00731846	0.00714887	0.00745979	0.00706988
M82	Caproic acid	Lipids and lipid-like molecules	Fatty Acyls	Fatty acids and conjugates		0.00151755	0.0014006	0.000139267	0.0012928	0.00113516	0.00227457	0.00114421	0.000111954	0.00145169	0.00108507	0.00163307	0.00255794	0.00260123	0.00117568	0.00110899	0.00107805	0.00149983	0.000741959	0.00142466	0.00161283	0.0021427	0.00194545	0.000949683	0.00186828	0.00290443	0.00137852	0.00108237	0.00160164	0.00148273	0.00189028
M83	Carbamic acid	Organic acids and derivatives	Organic carbonic acids and derivatives	Unclassified	C01563	0.00571372	0.00373432	0.00389122	0.00551003	0.00435547	0.00409083	0.00612062	0.00370191	0.00503008	0.00460667	0.00519612	0.00378855	0.00191009	0.00470654	0.294325	0.300281	0.00511196	0.0043716	0.00314846	0.336868	0.405078	0.00768916	0.340591	0.0135607	0.438799	0.226047	0.277529	0.402152	0.0170876	0.358005
M84	Carinitine					0.00255964	0.00243878	0.00188561	0.00136344	0.000945283	0.00458226	0.000671818	0.00140143	0.00102448	0.0013381	0.00232204	0.00126604	0.00360427	0.000784509	0.00136842	0.00117468	0.00119082	0.00212426	0.00141912	0.00245568	0.00118686	0.00272922	0.000579799	0.000897658	0.00211661	0.00131778	0.00298581	0.00136924	0.00106413	0.000741473
M85	Chlorphentermine				C07559	0.0268994	0.0200538	0.0265076	0.0252241	0.0281109	0.0254861	0.0266307	0.0286659	0.0273467	0.0305606	0.0328303	0.0291332	0.0307862	0.0289201	0.0267185	0.0278981	0.031542	0.0291388	0.0287277	0.0291668	0.0308304	0.0350961	0.0349128	0.0335106	0.0249818	0.0308287	0.0323957	0.0323963	0.0317325	0.03196
M86	Ciliatine	Organic acids and derivatives	Organic phosphonic acids and derivatives	Organic phosphonic acids	C03557	0.000100162	5.81154e-05	0.00012032	0.000132695	0.000127591	0.000262055	0.000162178	0.000126562	0.000141457	0.000146484	0.000200502	0.000496886	0.000461678	0.000431241	0.000627697	0.000566916	0.000717431	0.000624455	0.000672454	0.000589514	0.00161628	0.00144519	0.00142973	0.00176067	0.002015	0.00096513	0.000776602	0.00172624	0.00183357	0.00109251
M87	Citramalic acid	Lipids and lipid-like molecules	Fatty Acyls	Fatty acids and conjugates	C00815	0.00363844	0.00270429	0.0018344	0.000877418	0.00101906	0.00166644	0.00102205	0.000857072	0.00106601	0.00051387	0.0062176	0.00128889	0.00127709	0.00435002	0.000364386	0.000384213	0.000944279	0.00418659	0.00199907	0.00256394	0.000107662	0.0033677	2.42697e-05	0.000132144	0.000182705	0.00410209	0.00186097	0.000155443	5.34537e-05	0.00314762
M88	Citric acid	Organic acids and derivatives	Carboxylic acids and derivatives	Tricarboxylic acids and derivatives	C00158	0.00204993	0.00172697	0.000825576	0.00118522	0.000946304	0.00400499	0.00094734	0.000846986	0.00110533	0.000496796	0.00749693	0.0144655	0.0141597	0.00940846	0.0056819	0.00570081	0.0147597	0.00219872	0.017205	0.00849687	0.0009725	0.0127198	0.000850439	0.00196492	0.00611955	0.0072723	0.00917842	0.00170745	0.00111275	0.00327036
M89	Citrulline	Organic acids and derivatives	Carboxylic acids and derivatives	Amino acids, peptides, and analogues	C00327	0.151751	0.1677	0.0598563	0.122962	0.0855683	0.112391	0.0605114	0.0654166	0.0660042	0.0615385	0.119949	0.101263	0.106935	0.169735	0.158885	0.16313	0.283073	0.226492	0.319097	0.342017	0.559786	0.479996	0.283834	0.909309	1.30771	0.913709	0.541075	0.614471	0.573674	0.731295
M90	Creatinine	Organic acids and derivatives	Carboxylic acids and derivatives	Amino acids, peptides, and analogues	C00791	0.00763247	0.00728202	0.00606661	0.00540126	0.006658	0.00810575	0.0032316	0.00926605	0.00478162	0.00375406	0.123212	0.214073	0.203386	0.067484	0.403055	0.425453	0.550834	0.064943	0.342376	0.460241	0.411974	0.613761	0.464028	0.477629	0.281284	0.229466	0.329797	0.383284	0.45699	0.380065
M91	Cyanoalanine					0.000660243	0.000636625	0.000516434	0.0005099	0.000544095	0.000552721	0.00049407	0.000452417	0.00048235	0.000605515	0.000607913	0.00054143	0.000533571	0.000644038	0.000587983	0.000795998	0.000843175	0.000570586	0.000693741	0.000863569	0.00106575	0.00100636	0.000694334	0.00100012	0.00173496	0.0010149	0.000823468	0.001044	0.000918816	0.000976372
M92	Cyclohexylamine	Organic nitrogen compounds	Organonitrogen compounds	Cyclohexylamines	C00571	0.024339	0.0336925	0.00875499	0.011616	0.00914558	0.0115734	0.00791177	0.0108519	0.00889673	0.00955417	0.0077401	0.0227459	0.0170943	0.0252362	0.0101732	0.0131364	0.02275	0.0413518	0.0184485	0.0180261	0.0194297	0.0227642	0.0138763	0.0280498	0.0467317	0.0457482	0.0302462	0.0408811	0.0235299	0.0564696
M93	Cystathionine	Organic acids and derivatives	Carboxylic acids and derivatives	Amino acids, peptides, and analogues	C00542	0.0510287	0.0480196	0.0294193	0.027479	0.0348857	0.0251309	0.0224918	0.0214137	0.0192573	0.0218715	0.0193497	0.0216394	0.0212558	0.039754	0.0353568	0.0382279	0.0543235	0.0401671	0.0474201	0.0683361	0.0955919	0.0893847	0.0375079	0.13373	0.228616	0.184008	0.0940924	0.107964	0.0928939	0.13295
M94	Cystine	Organic acids and derivatives	Carboxylic acids and derivatives	Amino acids, peptides, and analogues	C01420	0.0116221	0.0116365	0.00203499	0.00476551	0.00223002	0.00896773	0.000855922	0.0015048	0.000409398	0.000543452	0.00888431	0.0144958	0.0135861	0.0196612	0.00590546	0.00695888	0.0419954	0.00851688	0.0229881	0.0459952	0.109338	0.050922	0.0123384	0.199253	0.407258	0.327139	0.188776	0.117269	0.158915	0.34245
M95	Cytidine	Nucleosides, nucleotides, and analogues	Pyrimidine nucleosides	Unclassified	C00475	3.71192e-05	0.00413978	0.000725863	0.000146786	0.000964512	0.000472698	0.00051815	0.000269039	0.000178959	0.000234865	0.00291423	0.011057	0.0153414	0.0142825	0.0810571	0.090926	0.0551345	0.00946966	0.0727087	0.135078	0.266557	0.210013	0.206196	0.225721	0.653394	0.238225	0.04891	0.152712	0.313803	0.237403
M96	Cytosine	Organoheterocyclic compounds	Diazines	Pyrimidines and pyrimidine derivatives	C00380	0.0447194	0.0407001	0.0151354	0.0124912	0.0142721	0.0105351	0.0103649	0.00751768	0.0238967	0.0131303	0.0155008	0.0390607	0.0324528	0.00958347	0.0615067	0.0590302	0.0642156	0.0129589	0.0260157	0.0480883	0.069018	0.0660165	0.0741427	0.0512498	0.000919996	0.0417238	0.0256475	0.0542218	0.0469231	0.0387421
M97	D3-tryptophan					0.000949573	0.00116098	0.00052121	0.000814452	0.000719165	0.000724501	0.000747763	0.000568841	0.000803222	0.000838593	0.00056663	0.00377017	0.00399355	0.000239357	0.000629264	0.000645384	0.00122701	0.000335561	0.000536668	0.000888275	0.000421592	0.000351522	0.000325845	0.000537164	0.000719493	0.000467567	0.000433064	0.000346148	0.000453921	0.000374094
M98	D-arabinose	Organic oxygen compounds	Organooxygen compounds	Carbohydrates and carbohydrate conjugates	C00216	0.0718401	0.118664	0.0289014	0.0951871	0.0872675	0.204772	0.260699	0.0347918	0.158081	0.105802	0.418687	0.707121	0.698241	0.204511	0.362132	0.367087	0.147952	0.267996	0.32463	0.308958	0.287009	0.316576	0.476902	0.387517	0.196591	0.351205	0.379165	0.377107	0.353157	0.490155
M99	D-arabitol	Organic oxygen compounds	Organooxygen compounds	Carbohydrates and carbohydrate conjugates	C01904	0.00148211	0.000939835	0.000477451	0.000745642	0.000531964	0.000351954	0.000290263	0.000356941	0.000166384	0.000134087	0.000272464	0.000412102	0.000570082	0.000258974	0.000460175	0.000443163	0.000400845	0.00049549	0.000310689	0.000496137	0.000644604	0.000633588	0.000681436	0.000658932	0.00100787	0.000394414	0.00038299	0.000697118	0.000486848	0.000591877
M100	D-erythro-sphingosine	Organic nitrogen compounds	Organonitrogen compounds	Amines		0.00431327	0.00415945	0.000891336	0.00226968	0.00169388	0.00136488	0.00162769	0.000937243	0.00137982	0.00117163	0.000710931	0.000907862	0.000882681	0.0020568	0.00209444	0.00318838	0.00574231	0.00174285	0.00910102	0.0106385	0.00984649	0.00572253	0.00158653	0.0123528	0.0293108	0.0120912	0.00656896	0.00729242	0.00458586	0.0118238
M101	Desaminotyrosine	Phenylpropanoids and polyketides	Phenylpropanoic acids	Unclassified		0.00861105	0.00570764	0.00865513	0.00883357	0.0109756	0.00338768	0.00727761	0.0126108	0.0074379	0.0150897	0.0226063	0.00390773	0.00381805	0.0149559	0.000254492	0.000307978	0.00011867	0.0318993	0.000916749	0.000225058	0.000261216	0.00714751	0.000201565	0.000192829	0.000249629	0.00895505	0.00619778	0.000260453	0.000157664	0.00671552
M102	D-fructose	Organic oxygen compounds	Organooxygen compounds	Carbohydrates and carbohydrate conjugates	C00095	0.000934042	0.0267476	0.00562343	0.00142864	0.000500265	0.0123133	0.0028013	0.003646	0.00312308	0.00157855	0.00567738	0.00540365	0.00505313	0.00265484	0.00609572	0.00667911	0.00534985	0.00303124	0.00953606	0.0205887	0.0323406	0.040171	0.0777612	0.0357995	0.0409244	0.00631679	0.00204226	0.0492583	0.025302	0.015048
M103	D-galactose	Organic oxygen compounds	Organooxygen compounds	Carbohydrates and carbohydrate conjugates	C00124	0.942986	0.843316	0.170296	0.519301	0.363139	0.78693	0.016265	0.2407	0.378027	0.170584	0.263819	0.0633296	0.0605775	0.0937308	0.122041	0.124325	0.0372628	0.172385	0.103571	0.106879	0.237816	0.118091	0.214817	0.236583	0.204512	0.233947	0.113838	0.0148429	0.0246825	0.248192
M104	D-glucuronic acid	Organic oxygen compounds	Organooxygen compounds	Carbohydrates and carbohydrate conjugates	C16245	0.258857	0.201926	0.0971256	0.0963401	0.0765607	0.0639899	0.0353749	0.11382	0.0344538	0.0287879	0.00448667	0.00265264	0.00322436	0.014123	0.00929775	0.00877327	0.0417054	0.0579998	0.0523454	0.117871	0.0241121	0.0391615	0.00285439	0.0488599	0.325825	0.392832	0.348634	0.0196211	0.0215798	0.498946
M105	Diethanolamine	Organic nitrogen compounds	Organonitrogen compounds	Amines	C06772	0.0063352	0.00474993	0.00718286	0.00670594	0.00060537	0.000909736	0.00102002	0.000600196	0.000987496	0.00095973	0.0113538	0.0348083	0.0486609	0.00730883	0.00611109	0.00639743	0.0119856	0.00954054	0.00586431	0.0134642	0.024593	0.0419563	0.0952011	0.0278567	0.0122752	0.0143239	0.0185697	0.0282062	0.0228244	0.0201975
M106	Diethylcarbamic acid					0.093423	0.0752582	0.0891442	0.0805979	0.0880031	0.0820253	0.0804799	0.0889475	0.0819364	0.0898142	0.0902689	0.0854933	0.0852329	0.0852985	0.0905822	0.0920518	0.0933847	0.0857865	0.0856938	0.0880007	0.0848185	0.0937264	0.0927693	0.0847372	0.082876	0.0809679	0.0847306	0.0864095	0.0821763	0.0826439
M107	Digalacturonic acid	Organic oxygen compounds	Organooxygen compounds	Carbohydrates and carbohydrate conjugates	C02273	0.00167453	0.000481205	0.000313517	0.00115719	0.000603924	0.00186759	0.000579415	0.000778083	0.000778042	0.000198168	0.002898	0.00172727	0.00122783	0.00207464	0.00103973	0.00146718	0.00189631	0.00202988	0.0017451	0.000606623	0.000716023	0.000793028	0.000500435	0.00160401	0.0029415	0.000796921	0.00103792	0.000959145	0.0008949	0.00162947
M108	Diglycerol					0.00379511	0.00363	0.00160592	0.00253446	0.00217957	0.00243113	0.000487304	0.00192535	0.00226349	0.00187491	0.000382846	0.00123858	0.000659297	0.00215112	0.000634432	0.000952905	0.00020648	0.00246613	0.00114907	0.000198956	0.000325243	0.000376108	0.000359439	0.000307159	0.000364275	0.000785912	0.00116647	0.000225314	0.000166553	0.000707782
M109	Dihydrouracil	Organoheterocyclic compounds	Diazines	Pyrimidines and pyrimidine derivatives	C00429	0.000683488	0.00024658	9.79364e-05	7.78458e-05	9.10215e-05	0.000102768	8.51468e-05	0.000121105	8.86344e-05	8.90802e-05	0.0013858	0.00527771	0.00515876	0.00203636	0.00781486	0.00830987	0.0119967	0.00103803	0.0036101	0.0142312	0.00244565	0.00789184	0.000308296	0.00125677	0.000415077	0.00272781	0.00173403	0.00076239	0.00351035	0.00415083
M110	Dihydroxyacetone	Organic oxygen compounds	Organooxygen compounds	Carbohydrates and carbohydrate conjugates	C00184	0.0023399	0.00193378	0.000842362	0.00164004	0.00216948	0.00159558	0.00209444	0.00070077	0.00320764	0.00119872	0.0054921	0.00269885	0.00252896	0.00271695	0.00172765	0.00182361	0.00352396	0.00329803	0.000815644	0.0034703	0.00409697	0.00258423	0.0040386	0.00509075	0.0056897	0.00356498	0.00272766	0.00609674	0.0039393	0.00301692
M111	Dihydroxyacetone phosphate	Organic oxygen compounds	Organooxygen compounds	Carbohydrates and carbohydrate conjugates	C00111	0.00680609	0.00755025	0.00404924	0.0033666	0.00154857	0.0206175	0.0042875	0.00342731	0.00856806	0.000103683	0.0522796	0.020335	0.020572	0.00121185	0.0141659	0.0137189	0.00162006	0.0461998	0.00250477	0.000492875	0.00201036	0.000764478	0.000803756	0.00139206	0.0062018	0.00100647	0.000576921	0.00209563	0.00207171	0.000706379
M112	D-lactic acid	Organic acids and derivatives	Hydroxy acids and derivatives	α hydroxy acids and derivatives	C00256	1.54786	1.13159	0.953622	0.923539	1.09141	0.386296	0.965484	0.852305	0.860613	0.791781	0.605935	0.673684	0.683049	0.825131	1.19891	1.18291	1.19797	0.957758	1.03024	1.30969	1.49763	1.43873	1.32568	1.47096	1.65858	0.96615	1.12173	1.52833	1.5484	1.38518
M113	Dl-dopa	Organic acids and derivatives	Carboxylic acids and derivatives	Amino acids, peptides, and analogues		6.74383	5.52236	3.59134	3.88697	4.11821	2.80986	3.26487	0.0028464	3.3427	0.00105283	1.60597	1.84163	1.88586	3.98944	3.54482	3.56726	5.08537	4.07265	5.98863	6.18012	6.99885	7.03217	4.223	9.38313	13.0428	10.1952	7.82289	7.64045	6.65934	10.0162
M114	D-mannose	Organic oxygen compounds	Organooxygen compounds	Carbohydrates and carbohydrate conjugates	C00159	0.0730325	0.0162405	0.047469	0.371222	0.0582501	0.623767	0.00262407	0.18059	0.00271971	0.00588968	1.36672	0.674815	0.656677	1.39903	0.116596	0.117821	0.224179	1.48333	0.0603722	0.553628	2.59702	2.38587	3.05555	0.829717	7.07056	0.774188	0.570972	3.16153	0.170908	1.14165
M115	Docosahexaenoic acid	Lipids and lipid-like molecules	Fatty Acyls	Fatty acids and conjugates	C06429	0.000269512	0.000212588	0.000260925	6.57452e-05	7.95706e-05	0.00010826	0.000105676	3.33904e-05	8.72575e-05	7.25301e-05	0.000114826	0.000406439	0.000277137	0.000630674	0.00917885	0.00860631	0.0125591	0.000334684	0.00323418	0.0201035	0.00566282	0.0096933	0.000435209	0.00591619	0.0128127	0.00612925	0.00158672	0.00198932	0.00234088	0.00672297
M116	Dodecanoic acid	Lipids and lipid-like molecules	Fatty Acyls	Fatty acids and conjugates	C02679	0.00276847	0.00382746	0.00488679	0.00695322	0.00341129	0.00386438	0.00333383	0.00503585	0.00329696	0.00551927	0.00223251	0.00223902	0.00216926	0.00214724	0.00225554	0.00230331	0.00230235	0.00195309	0.00212675	0.00225489	0.00219186	0.0021364	0.00197168	0.00210818	0.00231913	0.00217685	0.00208535	0.00213228	0.00217276	0.00214053
M117	D-ribose	Organic oxygen compounds	Organooxygen compounds	Carbohydrates and carbohydrate conjugates	C00121	0.0129615	0.0108296	0.0138226	0.0197919	0.039262	0.00339383	0.00613267	0.0275048	0.0070932	0.00848222	0.0056836	0.00915497	0.00795137	0.00405116	0.00646008	0.00783493	0.00586834	0.00285928	0.00421245	0.00713723	0.0117887	0.00886267	0.0117363	0.00934357	0.00570803	0.00515482	0.00368897	0.0100045	0.0129085	0.00787549
M118	D-ribose 5-phosphate	Organic oxygen compounds	Organooxygen compounds	Carbohydrates and carbohydrate conjugates	C00117	0.00125337	0.000630577	0.000407112	0.000510875	0.00102849	0.000752215	0.00235442	0.000504882	0.00121537	0.000489331	0.00127876	0.000740875	0.000641586	0.00166378	0.00207815	0.00199466	0.0425735	0.00086028	0.0291133	0.0170028	0.0459073	0.0402275	0.0151724	0.0492869	0.096083	0.0147158	0.0104432	0.0491069	0.0709119	0.0292674
M119	D-ribulose 5-phosphate	Organooxygen compounds	Carbohydrates and carbohydrate conjugates	Monosaccharides	C00199	0.000754097	0.000553509	0.000253555	0.000298287	0.000536304	0.00114534	0.000819518	0.000190326	0.0004926	0.000202759	0.000547186	0.000187846	0.000226085	0.0016116	0.00857908	0.00803092	0.256421	0.000780393	0.0959873	0.095359	0.24227	0.132508	0.0585564	0.407113	0.44764	0.0571366	0.0250078	0.316411	0.35433	0.0964865
M120	D-tagatose	Organic oxygen compounds	Organooxygen compounds	Carbohydrates and carbohydrate conjugates	C00795	0.0875978	0.0982884	0.0379997	0.0952776	0.0938086	0.158216	0.0049776	0.0555737	0.00882504	0.0241142	0.0948649	0.101295	0.0995266	0.0432074	0.0620893	0.0616723	0.0220956	0.0714346	0.0162059	0.0231398	0.106076	0.161824	0.173479	0.128302	0.128167	0.0689266	0.034525	0.178311	0.105233	0.129427
M121	D-xylose	Organic oxygen compounds	Organooxygen compounds	Carbohydrates and carbohydrate conjugates	C00181	4.83542e-05	0.00131189	0.00259133	0.000196227	0.00391838	0.000340722	0.000376647	0.00284738	9.27875e-05	0.00165671	0.00552605	0.00279647	0.00272237	0.00197374	0.00450059	0.00448151	0.00165863	0.000906145	0.000285183	0.00147684	0.00465849	0.00571013	0.016357	0.00592221	0.00225163	0.00505999	0.00341219	0.00700292	0.00248677	0.00656653
M122	Elaidic acid	Lipids and lipid-like molecules	Fatty Acyls	Fatty acids and conjugates	C01712	0.0131245	0.0177258	0.0195602	0.0953206	0.0203223	0.0255676	0.0452878	0.0231816	0.0189739	0.0322557	0.0123513	0.0114872	0.0116407	0.00869648	0.0252541	0.0263939	0.00948526	0.014006	0.0126071	0.0167106	0.00809417	0.00970947	0.00743213	0.00999991	0.0250226	0.00553357	0.00542854	0.00710632	0.00618985	0.00616401
M123	Enolpyruvate	Organic acids and derivatives	Organic phosphoric acids and derivatives	Phosphate esters		0.000497891	0.000464436	0.000636475	0.000573997	0.000624496	0.000607728	0.000679905	0.000616454	0.000733107	0.000445624	0.000592275	0.00052895	0.000440356	0.000655663	0.000448043	0.000474805	0.000582988	0.000583167	0.000469561	0.000489237	0.000481647	0.000541497	0.000536937	0.000497892	0.000538903	0.000621763	0.000619325	0.000519966	0.000439125	0.000544551
M124	Erythritol	Organic oxygen compounds	Organooxygen compounds	Carbohydrates and carbohydrate conjugates	C00503	0.000375269	0.000194482	0.000116917	0.000179246	0.000168599	0.000103832	9.99939e-05	6.82976e-05	7.26411e-05	5.20604e-05	0.000134705	0.000239533	0.000300015	7.68366e-05	0.00028423	0.000294336	0.000311596	4.68812e-06	0.000284362	0.000348884	0.000286664	0.000461705	0.000292725	0.000333541	0.000443706	0.000418223	0.000387483	0.000537885	0.000429333	0.000578957
M125	Erythronic acid	Organic oxygen compounds	Organooxygen compounds	Carbohydrates and carbohydrate conjugates		0.00161324	0.00134869	0.000332416	0.000578504	0.000497968	0.00139699	0.000878708	0.000338556	0.0010147	0.000320883	0.0017112	0.00367468	0.0035184	0.00145658	0.00163046	0.00167307	0.00146723	0.00116919	0.00213413	0.00108559	0.00177722	0.00128574	0.00138425	0.00170687	0.00153745	0.00109852	0.00122319	0.0011678	0.00163518	0.000752579
M126	Erythrotetrofuranose					0.000323153	0.0171817	0.0105285	0.0100292	0.0126857	0.0111165	0.00863753	0.00893386	0.00910528	0.0073843	0.0241997	0.0213251	0.0137117	0.0161331	0.0395053	0.0255653	0.0352689	0.0193227	0.0238235	0.037234	0.010197	0.0115548	0.045991	0.0216151	0.0443186	0.0387645	0.00994064	0.0456599	0.0354825	0.0194608
M127	Ethanol phosphate					0.0012721	0.000887406	0.000882939	0.000950624	0.000939916	0.000879644	0.000830853	0.000853745	0.00085955	0.000752892	0.000772816	0.000693513	0.000593982	0.000692283	0.000622978	0.00076604	0.000761835	0.000617431	0.000735991	0.000646148	0.000651346	0.000749209	0.000641771	0.000662507	0.000678349	0.000547506	0.000545294	0.0005512	0.000636736	0.000499301
M128	Ethanolamine	Organic nitrogen compounds	Organonitrogen compounds	Amines	C00189	0.11284	0.0919199	0.0544357	0.0280392	0.0537764	0.0156598	0.0668845	0.0511158	0.0597807	0.0319629	0.441137	0.7138	0.719169	0.272611	0.660448	0.663215	0.679318	0.224264	0.240736	0.423336	0.733895	0.712366	0.783836	0.831714	0.489889	0.656547	0.74685	0.722861	0.646948	0.588295
M129	Ethylamine	Organonitrogen compounds	Amines	Primary amines	C00797	0.90226	0.734042	0.804059	0.759134	0.821549	0.749147	0.744499	0.778702	0.749271	0.790117	0.777008	0.750383	0.763766	0.746297	0.812709	0.812624	0.837075	0.770806	0.801704	0.819006	0.775236	0.858255	0.821643	0.888465	0.747892	0.882027	0.844525	0.898476	0.844314	0.877277
M130	Ethylene glycol				C01380	0.00204718	0.00233206	0.00180157	0.00137743	0.00176916	0.00177512	0.00203722	0.00193155	0.00209265	0.00246953	0.0016921	0.00222573	0.00229995	0.00253679	0.00192109	0.00186336	0.00228262	0.00375333	0.00205993	0.00191323	0.00176628	0.00187577	0.00211934	0.00215538	0.00188891	0.00197396	0.00169075	0.00182517	0.00180547	0.00168115
M131	Fructose-1-phosphate	Organic oxygen compounds	Organooxygen compounds	Carbohydrates and carbohydrate conjugates		0.00293184	0.0115368	0.00231495	0.00191931	0.00133015	0.0130365	0.000175838	0.00156412	0.000454864	0.00109541	0.00467574	0.0029026	0.00303973	0.0174616	0.000538993	0.000633679	0.000756081	0.0106885	0.000871734	0.00166122	0.0317616	0.0435056	0.0525221	0.00688643	0.404356	0.00609552	0.00210577	0.0817172	0.00903084	0.00546688
M132	Fructose-6-phosphate	Organic oxygen compounds	Organooxygen compounds	Carbohydrates and carbohydrate conjugates		0.0130739	0.00507571	0.00040831	0.00059646	0.00147886	0.000724326	0.00264115	0.000237683	0.00190548	0.00106027	0.00536022	0.00249916	0.00239931	0.0202674	0.0255	0.0248665	0.133896	0.00183647	0.121201	0.0274123	0.103404	0.322627	0.0668122	0.0721809	0.103786	0.0389724	0.011694	0.0799571	0.0862296	0.0607872
M133	Fumarate	Organic acids and derivatives	Carboxylic acids and derivatives	Dicarboxylic acids and derivatives	C00122	0.0210134	0.0207344	0.00669788	0.0105768	0.011589	0.0217316	0.0299316	0.00832448	0.0111109	0.00737304	0.0730849	0.0500851	0.0478983	0.0425423	0.0294104	0.0329705	0.0555454	0.056354	0.0173659	0.0476629	0.0953734	0.067929	0.0859217	0.0787146	0.126542	0.0512368	0.0615919	0.109048	0.0773917	0.042456
M134	Galactinol	Organic oxygen compounds	Organooxygen compounds	Carbohydrates and carbohydrate conjugates	C01235	0.158175	0.178644	0.0614616	0.182267	0.13812	0.178994	0.021305	0.0707356	0.0439272	0.0449732	0.0880675	0.0502764	0.0477684	0.0556661	0.0319547	0.0329841	0.0216393	0.195493	0.0135811	0.0313141	0.0489297	0.0516631	0.0339592	0.0083828	0.307884	0.0234908	0.036079	0.0817973	0.0193063	0.03317
M135	Galacto-hexodialdose					0.389965	0.302527	0.0169525	0.272951	0.138257	3.30873	0.0211747	0.0397736	0.0475324	0.0302501	1.2131	0.198941	0.193701	0.475286	0.047481	0.0446768	0.0422027	1.19028	0.0381399	0.0508006	0.0353538	0.00161545	0.00956402	0.0244658	0.033056	0.00145113	0.00151575	0.000196513	0.0115533	0.00137075
M136	Galactonic acid	Organic acids and derivatives	Hydroxy acids and derivatives	Medium-chain hydroxy acids and derivatives		0.00241063	0.00147145	0.000825092	0.000704244	0.00163343	0.000918401	0.000833432	8.06866e-05	0.000691112	0.000682225	0.00104104	0.0014763	0.00107461	0.00361786	0.0135981	0.0163029	0.0533689	0.00448098	0.00866625	0.0401338	0.0903376	0.138815	0.032742	0.0965976	0.0499332	0.0158164	0.00775525	0.0585333	0.0717313	0.0403784
M137	Galactose-6-phosphate					0.000798717	0.00040681	0.00014803	0.000965587	0.000539297	0.000668641	0.000146745	0.000354138	0.000230331	0.000395572	0.00265649	0.00147039	0.00172928	0.00461302	0.00382317	0.0032786	0.0298317	0.00158374	0.00942173	0.0144335	0.041624	0.176112	0.0341466	0.0353098	0.0349704	0.0131126	0.00354123	0.0283184	0.0136914	0.0191365
M138	Galacturonic acid	Organic oxygen compounds	Organooxygen compounds	Carbohydrates and carbohydrate conjugates	C08348	0.0109287	0.0107599	0.00352986	0.00621525	0.00911561	0.0696221	0.0051621	0.00283298	0.00307566	0.0026214	0.0474662	0.11654	0.111536	0.0135193	0.108864	0.112631	0.0200829	0.0225868	0.0156005	0.0248027	0.0517604	0.0556034	0.062039	0.0822539	0.00795112	0.0198542	0.0455772	0.0731519	0.0597351	0.0401558
M139	Gamma-aminobutyric acid	Organic acids and derivatives	Carboxylic acids and derivatives	Amino acids, peptides, and analogues	C00334	0.336643	0.307516	0.0685844	0.113222	0.122316	0.0975181	0.154648	0.0517013	0.0944667	0.0432108	0.0447824	0.0428118	0.0431369	0.0611338	0.018121	0.0158934	0.0358803	0.174052	0.0217421	0.184157	0.279974	0.177591	0.13864	0.229574	0.158548	0.0713178	0.0406693	0.285538	0.161269	0.1908
M140	Gluconic acid	Organic oxygen compounds	Organooxygen compounds	Carbohydrates and carbohydrate conjugates		0.00414445	0.00253779	0.000667456	0.00174235	0.000873521	0.00261585	0.00232669	0.000508485	0.000822569	0.000571345	0.00656256	0.01234	0.0118618	0.00794516	0.0119124	0.0128041	0.00642769	0.00392567	0.00915242	0.00412853	0.223001	0.406563	0.0601486	0.0719185	0.240986	0.0165478	0.0210541	0.111155	0.0766313	0.0368096
M141	Gluconic acid lactone	Organic oxygen compounds	Organooxygen compounds	Carbohydrates and carbohydrate conjugates	C00198	8.6877e-05	5.3802e-05	0.000209575	6.2794e-05	0.000257259	0.000145314	6.53531e-05	0.000179952	0.000260946	0.000225634	0.00559503	0.0218645	0.0212956	0.00427722	0.0065386	0.00637493	0.0127159	0.00358565	0.00582172	0.00665981	0.00019593	0.00268225	0.00100908	0.00434155	0.0046214	0.00189937	0.000494206	0.001388	0.00322764	0.00255581
M142	Glucosamine	Organic oxygen compounds	Organooxygen compounds	Carbohydrates and carbohydrate conjugates		0.000337443	0.000249905	0.000104942	0.00017164	0.000124339	6.66249e-05	6.99463e-05	9.7777e-05	5.31188e-05	4.49593e-05	0.000424791	0.00048772	0.000501121	0.000245547	0.000436662	0.00044343	0.00049511	0.000190731	9.4434e-05	0.000945883	0.00372908	0.00886543	0.0106025	0.00627308	0.002028	0.00175324	0.00102937	0.00757777	0.00387545	0.0032135
M143	Glucosaminic acid					0.000121357	0.000320946	0.00308547	0.000366798	0.000211094	0.000383699	0.000142838	0.00370317	0.000439406	0.00111151	0.000335043	0.000134153	7.81098e-05	0.00198857	0.000227984	0.000227527	0.000500337	0.000919766	0.000369038	0.000270384	0.00150901	0.00238434	0.00316758	0.00345112	0.00115844	8.0564e-05	0.000347905	0.00299855	0.00164086	9.41362e-05
M144	Glucose	Organic oxygen compounds	Organooxygen compounds	Carbohydrates and carbohydrate conjugates	C00031	0.00028829	7.44819e-07	0.00104122	0.000323887	0.000647439	0.00561217	0.00197572	0.000992142	0.00694872	0.000568306	0.000109012	0.000344067	0.000264259	0.000524206	0.000335773	0.000375811	0.000597539	0.000137475	0.00103272	0.000619827	0.001059	0.0102889	0.000119964	0.00204917	0.0605119	0.00067555	0.000475472	0.000695177	0.000856745	0.000433988
M145	Glucose-1-phosphate	Organic oxygen compounds	Organooxygen compounds	Carbohydrates and carbohydrate conjugates		0.011185	0.00709006	0.0100839	0.0108824	0.00960601	0.0275721	0.00232527	0.00928495	0.00249786	0.0027553	0.00284941	0.00193762	0.00266803	0.00619479	0.0054048	0.00521908	0.0199298	0.0192087	0.0113169	0.0105172	0.0237288	0.0393889	0.0147079	0.0234072	0.0319514	0.00843614	0.00682218	0.0172038	0.0148871	0.0140016
M146	Glucose-6-phosphate	Organic oxygen compounds	Organooxygen compounds	Carbohydrates and carbohydrate conjugates		0.0338719	0.0137902	0.00385826	0.00284169	0.004702	0.00343871	0.00582355	0.00162805	0.00533677	0.00324876	0.0109757	0.00385932	0.00416882	0.04334	0.0385459	0.0383832	0.221839	0.00567191	0.22231	0.0399815	0.107848	0.579762	0.0959587	0.116455	0.150108	0.0667316	0.019662	0.10989	0.0890775	0.10635
M147	Glutamic acid					0.00130905	0.000953092	0.000916739	0.000550849	0.0010154	0.00167304	0.00039196	0.000865145	0.000331312	0.00121881	0.000454985	0.00119177	0.000426766	0.000718411	0.00131574	0.000524858	0.000795937	0.000917887	0.000665511	0.00107262	0.000805641	0.000896779	0.00053349	0.00159654	0.00161419	0.001726	0.00148206	0.00137619	0.00116446	0.00149878
M148	Glutaric acid	Organic acids and derivatives	Carboxylic acids and derivatives	Dicarboxylic acids and derivatives	C00489	0.000312198	0.000405522	0.000757483	0.001116	0.000595927	0.00302871	0.000620323	0.00109479	0.00163006	0.00142405	0.00314237	0.000943571	0.000959373	0.00229956	0.00025676	0.000255583	0.000526626	0.00154911	0.000515615	0.000402434	0.000629251	0.00109857	0.000392577	0.000491298	0.00061688	0.00194995	0.000316491	0.000469533	0.000666284	0.00118631
M149	Glyceric acid	Organic oxygen compounds	Organooxygen compounds	Carbohydrates and carbohydrate conjugates	C00258	0.00508735	0.00275794	0.0026335	0.00291932	0.00363269	0.00456104	0.00585943	0.00293069	0.00367514	0.00209626	0.00468895	0.0102456	0.0101545	0.00352598	0.00523351	0.0053037	0.00198364	0.00161826	0.00202572	0.00170004	0.0153333	0.0137718	0.0277666	0.0227896	0.0158403	0.00226379	0.00382926	0.0283643	0.00948318	0.00352238
M150	Glycero-d-gulo-heptose					0.00050901	0.000408124	0.000402898	0.00160581	0.000617409	0.0011796	0.000674269	0.00040249	0.000438925	0.000487898	0.0238737	0.018088	0.026048	0.026515	0.00243746	0.00231961	0.0112987	0.00813842	0.00235603	0.0219289	0.45561	0.57312	1.19149	0.410715	0.242908	0.626912	0.768517	0.695955	0.0536469	0.334381
M151	Glycerol	Organic oxygen compounds	Organooxygen compounds	Carbohydrates and carbohydrate conjugates	C00116	0.404782	0.500256	0.218827	0.446147	0.319155	0.356483	0.328621	0.246748	0.319357	0.304247	0.365737	0.461516	0.458927	0.247787	0.46367	0.471605	0.446143	0.324805	0.272016	0.450074	0.201522	0.251566	0.222847	0.125438	0.116842	0.179678	0.272539	0.150538	0.173609	0.195312
M152	Glycerol 3-phosphate	Lipids and lipid-like molecules	Glycerophospholipids	Glycerophosphates		0.119077	0.0627834	0.0196332	0.0174305	0.0289	0.0116735	0.0410478	0.00734547	0.0284584	0.0196399	0.0901512	0.0522981	0.0464424	0.423553	1.95195	2.22471	4.07794	0.0911606	1.73349	3.68312	3.70271	4.46284	0.235588	5.05687	6.32777	2.23113	0.726746	3.10733	3.31221	2.8906
M153	Glycerol-1-phosphate					0.00423583	0.00229897	0.00120961	0.00099494	0.00106895	0.000749126	0.000869036	0.000844574	0.000848276	0.000640633	0.00215675	0.00229438	0.00198158	0.00269251	0.0353212	0.0395867	0.0215643	0.00136619	0.00644229	0.0160076	0.0106199	0.0393995	0.00340625	0.0169459	0.0145435	0.0105856	0.00529656	0.00860677	0.0089384	0.0189221
M154	Glycine	Organic acids and derivatives	Carboxylic acids and derivatives	Amino acids, peptides, and analogues	C00037	0.986876	0.852726	0.682171	0.596418	0.601354	0.493537	0.383117	0.640603	0.446178	0.444624	0.556022	0.690209	0.691617	0.805237	0.854953	0.857655	1.0149	0.706088	0.857348	0.969583	1.26509	1.36382	1.12975	1.4427	1.49998	1.34778	1.0437	1.38565	1.40134	1.26417
M155	Glycolic acid	Organic acids and derivatives	Hydroxy acids and derivatives	α hydroxy acids and derivatives	C00160	0.0220167	0.0210514	0.0197996	0.01952	0.016538	0.0487179	0.0158812	0.0467889	0.0280062	0.018249	0.0555808	0.0287211	0.0289642	0.0325036	0.014949	0.0153877	0.0190641	0.0577086	0.0970468	0.0526265	0.0168913	0.0490902	0.0152247	0.0121646	0.0144242	0.0523997	0.0210243	0.0204638	0.014581	0.0606676
M156	Glycyl-glycine	Organic acids and derivatives	Carboxylic acids and derivatives	Amino acids, peptides, and analogues		0.756852	0.663514	0.138486	0.110142	0.0931764	0.142167	0.0602834	0.0886059	0.0637248	0.0369148	0.117376	0.113797	0.115347	0.217668	0.148828	0.159417	0.449093	0.333907	0.288918	0.635222	0.479228	0.612313	0.216841	0.599516	0.820398	0.482269	0.262354	0.462215	0.540766	0.480424
M157	Guanosine	Nucleosides, nucleotides, and analogues	Purine nucleosides	Unclassified	C00387	0.680169	0.519005	0.337654	0.494552	0.413455	0.200923	0.204175	0.404119	0.24782	0.249946	0.406349	1.11486	1.0739	0.288872	1.0871	1.09824	0.780162	0.118695	0.350045	1.10275	0.995038	1.04516	1.31555	1.59369	1.5282	1.35944	0.968144	0.943935	0.515408	1.34501
M158	Harmol	Alkaloids and derivatives	Harmala alkaloids	Unclassified		0.000744604	0.00166629	0.00294618	0.000759276	0.000780179	0.000879341	7.44983e-05	0.00103118	0.000242054	0.000293903	0.000248785	0.000533487	0.000640929	0.000116129	0.00943019	0.00919287	0.00225915	5.68562e-05	0.0023119	0.00294339	0.000275095	0.000363095	0.000275047	0.000163666	0.000198028	0.000306249	0.000424686	0.000257339	0.000152787	0.000213318
M159	Heptadecanoic acid	Lipids and lipid-like molecules	Fatty Acyls	Fatty acids and conjugates		0.000684702	0.0012016	0.0017983	0.00748465	0.000921074	0.000539138	0.00256807	0.00141719	0.000987253	0.00150406	0.000285403	0.000134446	0.000131723	0.000147374	0.00211764	0.00190493	0.000846748	0.000367631	0.000579221	0.000588815	0.00043611	0.000435281	0.000160677	0.00039522	0.000723392	0.000158332	0.000215984	0.00033233	0.000350199	0.000248651
M160	Hexadecylglycerol					0.0133618	0.0189344	0.0280124	0.0132037	0.0101198	0.0135902	0.00062998	0.0126201	0.00123674	0.00378886	0.00109882	0.00395449	0.00518165	0.000347701	0.0425354	0.0440795	0.0175601	0.000327346	0.0224503	0.0236043	0.00147594	0.00190262	0.00149326	0.000868444	0.000889085	0.00164225	0.00410057	0.000992903	0.000621786	0.00101037
M161	Hexose-6-phosphate					0.00131452	0.00040681	0.000443297	0.00070174	0.000684028	0.000668641	0.000187185	0.000354138	0.00170856	0.000395572	0.00265649	0.00147039	0.00172928	0.00464746	0.00379999	0.0032786	0.0298317	0.000960821	0.00968556	0.0140479	0.0420034	0.176112	0.0349882	0.0353098	0.0350992	0.0131126	0.00354227	0.0280829	0.0139412	0.0190882
M162	Histidine	Organic acids and derivatives	Carboxylic acids and derivatives	Amino acids, peptides, and analogues	C00768	0.166922	0.0805905	0.0114244	0.0245379	0.00543605	0.0276746	0.00856338	0.0146757	0.00834568	0.00577028	0.0309722	0.151097	0.201132	0.576181	0.811349	0.806397	1.55927	0.376966	1.42778	1.82242	2.42555	2.32001	0.239657	4.55025	5.71688	4.61828	2.84691	3.16553	2.7817	3.96858
M163	Hydrocinnamic acid	Phenylpropanoids and polyketides	Phenylpropanoic acids	Unclassified		0.00174175	0.00132876	0.00132471	0.0012775	0.00152507	0.000849415	0.000830216	0.00186904	0.00118406	0.000932864	0.000874561	0.000340674	0.000539614	0.00116551	0.000331052	0.00022381	0.000337178	0.00143151	0.00117522	0.00102264	0.000149874	0.000319464	0.000560978	0.000147857	0.000494496	0.00247744	0.000910299	0.000330957	0.000126736	0.0016887
M164	Hydroxylamine	Homogeneous non-metal compounds	Homogeneous other non-metal compounds	Unclassified	C00192	0.0064691	0.00621262	0.00624152	0.00546621	0.00580289	0.00478745	0.00354776	0.0063635	0.00368978	0.0053054	0.00494966	0.00579642	0.00702878	0.00424101	0.0099413	0.00972355	0.00760053	0.0042081	0.00802744	0.00862992	0.00672614	0.00676767	0.00704294	0.00770442	0.0183459	0.00767372	0.00799829	0.0076656	0.00630375	0.00722943
M165	Hypoxanthine	Organoheterocyclic compounds	Imidazopyrimidines	Purines and purine derivatives	C00262	0.533571	0.425464	0.222279	0.187991	0.214198	0.355651	0.253248	0.158193	0.210621	0.147086	0.504394	0.621731	0.625711	0.385681	0.498166	0.503372	0.586464	0.609291	0.602255	0.751555	1.36528	1.26089	1.04823	1.26449	1.36451	0.481113	0.370389	1.19212	1.33815	0.54432
M166	Inosine-5'-monophosphate					0.000374756	0.000450602	0.000164325	0.000177501	0.000318627	9.84942e-05	0.000112983	0.000104702	0.000271771	0.000151371	0.000754056	0.000668478	0.000909136	0.00137459	0.00071322	0.00182213	0.00579454	0.00029278	0.000813997	0.00328899	0.0440027	0.00351145	0.00786212	0.0109812	0.0515053	0.00277969	0.00240753	0.0108585	0.0289053	0.00564621
M167	Inositol-4-monophosphate					0.0210585	0.0124615	0.00206572	0.00349005	0.00560905	0.00305204	0.0114726	0.00159145	0.00550418	0.00338359	0.0144393	0.0234553	0.0213373	0.0518749	0.11427	0.120774	0.79706	0.00587449	0.501648	0.519703	1.69708	0.631952	0.129936	1.10915	1.73069	0.184215	0.144871	0.917398	0.619325	0.327659
M168	Inulotriose	Organic oxygen compounds	Organooxygen compounds	Carbohydrates and carbohydrate conjugates		0.0258652	0.0180574	0.0170219	0.0231131	0.0247105	0.05548	0.0120458	0.04066	0.0088574	0.00859814	0.0725505	0.15119	0.145302	0.0386291	0.00749121	0.00605567	0.0063567	0.257864	0.00780672	0.00593324	0.00600904	0.00831319	0.00449508	0.00617283	0.00858537	0.00893508	0.00998761	0.0184813	0.00486495	0.00881151
M169	Isocitric acid	Organic acids and derivatives	Carboxylic acids and derivatives	Tricarboxylic acids and derivatives	C00311	0.000160593	0.00010791	7.28968e-05	0.00012478	0.000281698	8.52343e-05	0.000341177	0.000160013	0.000203849	0.000325479	0.000468578	0.000253877	0.000155153	2.34105e-05	7.44819e-07	9.95033e-05	6.07418e-05	4.53648e-05	7.75146e-05	0.000148072	0.000107308	0.00148039	0.000241457	0.00225425	0.00845823	0.000607463	0.000191051	0.00451262	0.000133694	0.000658251
M170	Isoleucine	Organic acids and derivatives	Carboxylic acids and derivatives	Amino acids, peptides, and analogues	C16434	1.16362	1.01619	0.838939	0.805859	0.838529	0.667845	0.627149	0.809576	0.660985	0.662846	0.371254	0.419564	0.421241	0.895156	0.692843	0.694477	0.911024	0.84927	0.932492	0.994289	1.17392	1.15019	0.761821	1.50395	1.94605	1.6159	1.2868	1.29898	1.15762	1.58765
M171	Isopropylamine				C06748	0.000251381	0.00115274	0.000152851	0.000172885	0.000140005	0.000214759	9.6045e-05	0.000170417	0.00011601	0.000119394	4.51924e-05	0.000103589	0.000100384	0.000181007	0.000183826	0.000202046	0.00219595	0.000800708	0.000955874	0.0311293	0.00238654	0.00185199	0.000191452	0.00502249	0.0253717	0.00696382	0.0171211	0.00348749	0.000714931	0.0228643
M172	Itaconic acid	Lipids and lipid-like molecules	Fatty Acyls	Fatty acids and conjugates	C00490	0.000721557	0.000773356	9.45478e-05	0.00025858	0.000140473	0.000401104	0.000196363	9.18304e-05	0.000105443	0.000106431	0.000274573	0.000428669	0.000343074	0.000370125	0.000704761	0.000749787	0.000990352	0.000187075	0.000976326	0.00138758	0.00127911	0.000757676	0.000625525	0.00179121	0.00671141	0.00113855	0.000759034	0.00154006	0.000991026	0.00115714
M173	L-2-hydroxyglutaric acid	Lipids and lipid-like molecules	Fatty Acyls	Fatty acids and conjugates		0.0143173	0.0114647	0.00968224	0.0104327	0.014587	0.0133513	0.0108318	0.0105804	0.0109135	0.011777	0.0108981	0.00604541	0.00601074	0.0131362	0.00519363	0.0052248	0.00825469	0.0110645	0.00975894	0.00735733	0.00273487	0.0269958	0.00175266	0.00132373	0.0024707	0.0268265	0.024585	0.00176237	0.00208844	0.0226428
M174	Lactic acid	Organic acids and derivatives	Hydroxy acids and derivatives	α hydroxy acids and derivatives	C01432	0.00134754	0.00117305	0.000676145	0.00190719	0.000937308	0.00453711	0.0033581	0.00122495	0.00231961	0.000758772	0.00233046	0.00103893	0.00100544	0.00391173	0.00102399	0.000988683	0.00156832	0.00184187	0.00455083	0.00242225	5.83092e-05	0.00242995	0.00188289	0.00322539	4.53167e-05	0.00448755	0.00154378	0.00282679	0.00290506	0.00295687
M175	Lactobionic acid					0.0252224	0.0213956	0.00845473	0.0158338	0.011509	0.0315798	0.00381638	0.00514018	0.0036016	0.00515284	0.0192108	0.00278943	0.00267295	0.0190509	0.00510001	0.00512366	0.010886	0.0335129	0.017272	0.0719808	0.0089687	0.040047	0.0240645	0.0199928	0.060988	0.0390257	0.0593384	0.0255178	0.00499145	0.0851505
M176	L-aspartic acid	Organic acids and derivatives	Carboxylic acids and derivatives	Amino acids, peptides, and analogues	C00049	0.79498	0.774251	0.633287	0.588519	0.55578	0.680015	0.420272	0.487257	0.3704	0.482229	0.532366	0.527987	0.526587	0.90406	0.634908	0.652642	0.869763	0.712265	0.761235	0.953905	1.39675	1.41009	1.00753	1.75297	1.92317	1.72152	1.30482	1.55748	1.47547	1.7356
M177	L-cysteine	Organic acids and derivatives	Carboxylic acids and derivatives	Amino acids, peptides, and analogues	C00097	0.00600178	0.00629501	0.00358621	0.00299719	0.00303474	0.00332895	0.00245967	0.0029376	0.00294457	0.00280741	0.0148505	0.00943784	0.0092841	0.0194166	0.0233453	0.0259291	0.0369802	0.0157854	0.0311675	0.039572	0.0544523	0.074577	0.0127069	0.0684599	0.163178	0.0686147	0.0287493	0.0503628	0.0417617	0.0671702
M178	L-dopa	Organic acids and derivatives	Carboxylic acids and derivatives	Amino acids, peptides, and analogues	C00355	0.0243693	0.0198236	0.00790241	0.00510708	0.00589241	0.00363496	0.0216288	0.00250169	0.00411525	0.00357212	0.0240585	0.010121	0.00735485	0.0803117	0.00284043	0.00350231	0.0305921	0.00804855	0.0584106	0.0598928	1.93335e-05	0.0109338	0.00414868	1.65213e-05	0.0459961	0.100955	0.0180281	1.9465e-05	0.00334259	0.00315304
M179	Leucine	Organic acids and derivatives	Carboxylic acids and derivatives	Amino acids, peptides, and analogues	C16439	1.53132	1.31288	1.08591	1.10509	9.79383e-05	0.908673	0.861167	1.08817	0.919031	0.924309	0.570605	0.539263	0.533152	1.09462	0.854528	0.87392	1.23337	1.13096	1.31585	1.39318	1.46567	0.438261	0.765374	1.66415	2.38656	1.27264	1.11033	1.36333	1.33209	1.4391
M180	Leucinic acid	Lipids and lipid-like molecules	Fatty Acyls	Fatty acids and conjugates		0.00730282	0.00494344	0.00461732	0.00432826	0.00510166	0.00444639	0.00291757	0.0040528	0.00311974	0.00307358	0.0035886	0.00119541	0.00120029	0.00402822	0.00103391	0.00102616	0.00139237	0.0063362	0.00175235	0.00237441	0.000239376	0.00111606	0.000143734	0.000172195	0.00085875	0.00207257	0.000559872	0.000137413	0.000168752	0.00167312
M181	L-glutamate	Organic acids and derivatives	Carboxylic acids and derivatives	Amino acids, peptides, and analogues	C00025	0.641699	0.612824	0.418521	0.386439	0.475591	0.396175	0.328662	0.310482	0.266752	0.326467	0.287135	0.241666	0.241917	0.555229	0.303795	0.312047	0.444509	0.572396	0.363525	0.658321	0.751199	0.817403	0.435182	1.06582	1.30029	1.06462	0.834177	0.869338	0.782992	1.13134
M182	L-glutamine	Organic acids and derivatives	Carboxylic acids and derivatives	Amino acids, peptides, and analogues	C00064	0.00675896	0.00651629	3.58595e-05	4.54226e-05	0.000152248	0.00462303	0.00018039	0.000134859	0.000172994	6.00226e-05	0.0664876	0.0632804	0.169523	0.212914	0.328504	0.212537	0.941633	0.399161	0.553124	0.537746	1.53093	1.40612	0.918588	2.62566	3.22097	2.54183	1.67466	1.91083	2.15798	2.20574
M183	L-homoserine	Organic acids and derivatives	Carboxylic acids and derivatives	Amino acids, peptides, and analogues	C00263	0.0039084	0.00400482	0.00143661	0.00216167	0.00177476	0.00566395	0.00202812	0.00171622	0.00327996	0.00177313	0.00295105	0.00080037	0.000800888	0.00471729	0.00257713	0.00256004	0.00132849	0.00356926	0.00191942	0.00115379	3.41908e-05	0.00292135	0.000712695	0.000584105	0.00184327	0.0029933	0.00297584	0.00129134	0.00121222	0.00394139
M184	Linoleic acid	Lipids and lipid-like molecules	Fatty Acyls	Lineolic acids and derivatives	C01595	0.0126899	0.00882241	0.0207377	0.0102294	0.0151123	0.00264664	0.00509542	0.0135505	0.00653786	0.00900824	0.0211442	0.0394879	0.0375145	0.00686612	0.0610489	0.0644583	0.0111736	0.00653128	0.00492016	0.0451091	0.0283812	0.0479687	0.0311538	0.004909	0.0046679	0.000840227	0.0141497	0.0182123	0.00650989	0.00132787
M185	L-lysine	Organic acids and derivatives	Carboxylic acids and derivatives	Amino acids, peptides, and analogues	C00047	1.57118	1.4178	0.260126	0.247343	0.175884	0.671883	0.148044	0.186178	0.154196	0.0971103	1.32152	1.80076	1.87749	2.20219	2.35801	2.28738	3.46076	2.3717	3.52207	3.67871	5.8559	5.81183	4.02182	8.05665	10.399	7.5367	5.20119	6.19732	5.9332	6.57334
M186	L-methionine	Organic acids and derivatives	Carboxylic acids and derivatives	Amino acids, peptides, and analogues	C00073	0.390106	0.365898	0.22122	0.230442	0.235471	0.183931	0.16826	0.191432	0.166777	0.174753	0.140375	0.158909	0.159258	0.361018	0.345971	0.353978	0.593493	0.307989	0.553862	0.719335	0.932615	0.850386	0.429412	1.25352	1.78186	1.26624	0.889544	0.990795	0.904507	1.24342
M187	L-phenylalanine	Organic acids and derivatives	Carboxylic acids and derivatives	Amino acids, peptides, and analogues	C00079	0.737346	0.666453	0.422746	0.435039	0.43535	0.342581	0.31528	0.426683	0.34817	0.328815	0.169645	0.216821	0.219136	0.51285	0.364213	0.373819	0.631597	0.491528	0.767513	0.786039	0.979538	0.915551	0.450298	1.38511	2.05303	1.5329	1.09365	1.06546	0.916361	1.47814
M188	L-proline	Organic acids and derivatives	Carboxylic acids and derivatives	Amino acids, peptides, and analogues	C00148	0.00316313	0.00411214	0.000493869	0.00121649	0.000838967	0.00109139	0.000672831	0.000194011	0.00048839	0.000803524	0.000845419	0.000811206	0.00122485	0.00235078	0.00140619	0.00110986	0.0325598	0.00138927	0.0179839	0.0505718	0.0145273	0.0146917	0.0014845	0.0295704	0.100732	0.0512567	0.0132867	0.0071925	0.0174812	0.0935791
M189	L-serine	Organic acids and derivatives	Carboxylic acids and derivatives	Amino acids, peptides, and analogues	C00065	0.550833	0.476571	0.284922	0.3248	0.213925	0.113799	0.147546	0.297762	0.117012	0.156203	0.261941	0.638809	0.638356	0.34364	0.914958	0.924896	1.09686	0.108925	0.654004	0.956619	1.6623	1.26487	1.24635	1.96309	2.23396	1.56395	1.29817	1.76783	1.77107	1.57141
M190	L-threonine	Organic acids and derivatives	Carboxylic acids and derivatives	Amino acids, peptides, and analogues	C00188	0.27418	0.268146	0.184762	0.206594	0.210683	0.162941	0.16739	0.158124	0.149857	0.1822	0.182887	0.269227	0.267424	0.362089	0.447704	0.45121	0.62288	0.316557	0.461846	0.583874	0.866606	0.840071	0.583433	1.06253	1.26984	0.978735	0.714399	0.905298	0.89544	0.952102
M191	L-tryptophan	Organoheterocyclic compounds	Indoles and derivatives	Indolyl carboxylic acids and derivatives	C00078	2.26188	2.16141	0.80742	1.21967	1.06029	0.813215	0.756775	0.892555	0.872459	0.793863	0.43025	0.479136	0.495241	1.9398	1.24033	1.30569	2.47969	1.87738	3.49246	2.88473	3.72748	3.55324	1.56632	5.33765	8.9436	6.33809	4.75536	4.07267	3.35183	6.15364
M192	L-valine	Organic acids and derivatives	Carboxylic acids and derivatives	Amino acids, peptides, and analogues	C00183	1.51756	1.37461	1.15721	1.0893	1.14166	0.925281	0.861951	1.13226	0.926826	0.911689	0.654888	0.750011	0.750572	1.24781	1.11678	1.10936	1.38417	1.20941	1.30693	1.4195	1.73139	1.70491	1.24856	2.07036	2.57275	2.10318	1.7164	1.86673	1.77091	2.09285
M193	Malate	Organic acids and derivatives	Hydroxy acids and derivatives	β hydroxy acids and derivatives	C00149	7.22921e-05	3.57251e-05	2.17826e-05	2.75799e-05	2.74476e-05	2.8734e-05	5.00902e-05	4.20939e-05	3.1489e-05	1.98741e-05	0.000349346	0.000753804	0.000642519	0.000268248	0.00179364	0.00201622	0.00261153	0.00030048	0.00136699	0.00173615	0.00206054	0.00412295	0.0028833	0.00198815	0.00129282	0.000973474	0.00128153	0.00208297	0.0023512	0.00200058
M194	Maleimide				C07272	0.00986228	0.0110307	0.00296703	0.00457406	0.00392058	0.0043705	0.00444296	0.00237402	0.00328532	0.00359402	0.00567492	0.010241	0.0087004	0.00917303	0.0224885	0.0316974	0.0542848	0.00560276	0.0379023	0.0717975	0.0551781	0.0314145	0.020933	0.0604834	0.136966	0.0564709	0.0331603	0.0448124	0.0403462	0.0525911
M195	Malic acid	Organic acids and derivatives	Hydroxy acids and derivatives	β hydroxy acids and derivatives	C00149	0.0466021	0.0399036	0.0153116	0.02112	0.024131	0.0543526	0.0734105	0.0151252	0.0291162	0.0108975	0.165131	0.126332	0.124121	0.106552	0.076299	0.0761605	0.135444	0.0827515	0.0464283	0.119329	0.245834	0.211092	0.260403	0.215114	0.267997	0.120587	0.178574	0.281726	0.197638	0.124603
M196	Maltotriitol					0.120256	0.117656	0.0455564	0.0769739	0.0715092	0.19952	0.0477474	0.0551176	0.136369	0.0730659	0.0287491	0.0413786	0.0336352	0.0323434	0.0143673	0.0119402	0.00985449	0.0269866	0.0325762	0.0211669	0.0122627	0.0181376	0.0141968	0.0158931	1.18373	0.0228514	0.0234154	0.0143295	0.010281	0.0420124
M197	Maltotriose	Organic oxygen compounds	Organooxygen compounds	Carbohydrates and carbohydrate conjugates	C01835	0.00125745	0.00139686	0.00111236	0.00350126	0.000839912	0.00681017	9.39528e-05	0.000862365	1.40898e-05	0.000233608	0.00543343	0.0027443	0.00473342	0.0071599	0.00220953	0.00148097	0.00201584	0.028827	0.00248344	0.0035241	0.00962094	0.00937488	0.0346189	0.0039817	0.105037	0.00577513	0.00447031	0.025391	0.00192378	0.00997645
M198	Melezitose	Organic oxygen compounds	Organooxygen compounds	Carbohydrates and carbohydrate conjugates	C08243	0.0397991	0.0224378	0.0222056	0.0264199	0.0218308	0.0851065	0.000780671	0.022632	0.00930461	0.00663489	0.0459649	0.0229977	0.0295264	0.0477776	0.0126044	0.0104709	0.0141881	0.109531	0.0165748	0.0207362	0.0370213	0.0495866	0.0468008	0.0214352	0.267991	0.0299101	0.028914	0.0690273	0.0226781	0.0416736
M199	Mesalazine	Benzenoids	Benzene and substituted derivatives	Benzoic acids and derivatives		0.00460423	0.00200453	0.00082315	0.00188574	0.00160963	0.000388914	0.00679968	0.00151688	0.00691933	0.000809683	0.00664353	0.00234	0.00204726	0.0294261	0.00357451	0.0036984	0.00276923	0.00221544	0.00685138	0.00316792	0.000548583	0.00621416	0.000530638	0.000742266	0.00113699	0.0201377	0.0154818	0.00230338	0.000716786	0.0522585
M200	Methanephosphonothioic acid					0.00342774	0.00281499	0.00174321	0.00170429	0.00135658	0.00199582	0.00112005	0.00143705	0.00115819	0.00117425	0.00208221	0.00177096	0.00163057	0.00257439	0.00272216	0.00345417	0.00286983	0.00251423	0.00319549	0.00316587	0.0041958	0.00361244	0.00230529	0.00507555	0.00842154	0.00473466	0.00322945	0.00392623	0.00355678	0.0041239
M201	Methanolphosphate	Organic acids and derivatives	Organic phosphoric acids and derivatives	Phosphate esters		0.0421859	0.0416391	0.00671973	0.0143154	0.0145566	0.0236545	0.0351334	0.00835608	0.0277397	0.0193366	0.378892	0.918944	0.928562	0.125549	0.938947	0.93732	0.175131	0.0475942	0.145789	0.457074	0.730769	0.884476	0.830595	0.820181	0.383901	0.631844	0.622668	0.90704	0.771603	0.627439
M202	Metharbital	Organoheterocyclic compounds	Diazines	Pyrimidines and pyrimidine derivatives		0.00459207	0.00373937	0.00289441	0.0030746	0.00293505	0.00383916	0.00150296	0.00230593	0.00236209	0.00269681	0.00826878	0.0148118	0.0101991	0.00518146	0.00626805	0.00585428	0.00349489	0.00305473	0.00275013	0.00637309	0.00549049	0.00759162	0.00908352	0.0163539	0.0120273	0.0179715	0.00806908	0.0138319	0.00380469	0.0117633
M203	Methyl 6-deoxy-α-l-galactofuranoside					0.0499017	0.0514047	0.00324263	0.0199708	0.0145853	0.0221644	0.00957387	0.00784208	0.0103312	0.00856837	0.00337834	0.00548628	0.00526322	0.0160198	0.00764853	0.00804035	0.0292604	0.00677572	0.119285	0.101301	0.0538771	0.0368105	0.0145779	0.102299	0.241701	0.163618	0.0778983	0.0780139	0.0220341	0.195562
M204	Methyl β-d-glucopyranoside	Organic oxygen compounds	Organooxygen compounds	Carbohydrates and carbohydrate conjugates		0.0252872	0.0105687	0.0149824	0.0168818	0.0280057	0.0821228	0.000726812	0.0163398	0.00259239	0.0079518	0.0315252	0.0132494	0.0131808	0.0521501	0.00127284	0.00134505	0.00147734	0.0326552	0.00250625	0.00108835	0.00396165	0.0053683	0.00148778	0.00382366	0.164532	0.00307471	0.00665303	0.00532517	0.000514123	0.00390963
M205	Methyl isoleucinate					0.00950294	0.0133585	0.00228847	0.0046737	0.00332658	0.00527663	0.00189215	0.00269872	0.00147407	0.00169322	0.000435194	0.00047139	0.000562858	0.00153729	0.00183902	0.00171338	0.0238171	0.00513246	0.00570989	0.112092	0.0108796	0.0151452	0.000943859	0.0227569	0.0984383	0.0431805	0.0355631	0.0115589	0.00977212	0.0951329
M206	Methyl n-acetyl-d-galactosamine					0.00966455	0.00747726	0.00999057	0.00700039	0.0232295	0.0132094	0.00519866	0.00618318	0.00266245	0.00680794	0.0627696	0.0321886	0.025268	0.0146461	0.00329045	0.00264462	0.00881744	0.0147409	0.00497939	0.00574672	0.0577614	0.0682939	0.0643959	0.0292839	0.0240454	0.03679	0.0273782	0.0660323	0.0145211	0.0120358
M207	Methylamine	Organic nitrogen compounds	Organonitrogen compounds	Amines	C00218	0.408241	0.393154	0.168122	0.238433	0.204901	0.490628	0.243512	0.200471	0.216351	0.199735	0.477383	0.424909	0.425118	0.650713	0.681375	0.68549	0.781027	0.649704	0.813016	0.932468	0.995678	0.926016	0.80251	1.27365	2.1186	1.16879	0.9837	1.17756	1.10806	1.19638
M208	Methyl-ornithine					0.140246	0.133207	0.0258248	0.0184042	0.012533	0.05983	0.00975913	0.0140589	0.0106259	0.00692349	0.129794	0.265123	0.204802	0.281079	0.22617	0.298684	0.293122	0.194289	0.339223	0.251498	0.797801	0.486963	0.255712	1.0983	2.07233	0.603513	0.297438	0.764187	0.69359	0.485959
M209	Myristic acid	Lipids and lipid-like molecules	Fatty Acyls	Fatty acids and conjugates	C06424	0.0480213	0.0417195	0.0411395	0.10468	0.0405702	0.0734898	0.0452319	0.0440764	0.0265766	0.0414923	0.055194	0.0240106	0.0226727	0.0358494	0.021306	0.0225764	0.0144418	0.0594585	0.0167641	0.0135885	0.0179982	0.0133787	0.00826504	0.021322	0.0335128	0.0141742	0.0110067	0.0222584	0.0158649	0.013807
M210	N-acetyl-5-hydroxytryptamine	Organoheterocyclic compounds	Indoles and derivatives	Hydroxyindoles	C00978	0.000201553	0.00013325	1.83825e-05	6.47847e-05	2.04881e-05	4.09065e-05	2.00523e-05	2.09487e-05	2.41466e-05	1.00441e-05	0.000274387	0.000184492	0.000238989	0.000409128	0.00020488	0.000211637	0.000153679	0.000310092	5.04187e-05	5.58558e-05	0.00117491	0.000757862	0.000589905	0.000401309	0.0316412	0.000268489	9.30367e-05	0.00213274	0.000564331	0.00024659
M211	N-acetylaspartic acid					0.000659284	0.000609066	0.000417892	0.000521864	0.000516019	0.00036835	0.000316406	0.000367556	0.000410382	0.00056594	0.00256573	0.00345734	0.0032386	0.00150163	0.00503477	0.00518183	0.00772786	0.00129545	0.00208223	0.009244	0.00655691	0.00557327	0.00231945	0.00522386	0.00758617	0.00443023	0.00167372	0.00375385	0.00498355	0.00383608
M212	N-acetyl-d-glucosamine	Organic oxygen compounds	Organooxygen compounds	Carbohydrates and carbohydrate conjugates	C00140	0.0776828	0.0955446	0.087687	0.120897	0.143924	0.129338	0.0042514	0.0515667	0.00350284	0.0444535	0.250854	0.151366	0.142135	0.122739	0.0362709	0.0372884	0.0348405	0.100961	0.0148521	0.0334985	0.18304	0.269053	0.364279	0.168015	0.105148	0.380156	0.641565	0.29289	0.0414065	0.210798
M213	N-acetyl-d-mannosamine				C00645	0.0204753	0.025096	0.0206948	0.0293341	0.0260508	0.0333173	0.000966738	0.0136088	0.000966042	0.0118305	0.0241624	0.0241398	0.0359505	0.0289496	0.0108674	0.0110136	0.0119582	0.0272235	0.00529906	0.0107378	0.0584067	0.0960606	0.155743	0.0756104	0.04473	0.146681	0.249081	0.0933213	0.0148918	0.0889696
M214	N-acetylgalactosamine	Organic oxygen compounds	Organooxygen compounds	Carbohydrates and carbohydrate conjugates	C01074	0.0174772	0.0205493	0.0193898	0.0589399	0.0309878	0.0555365	0.0100255	0.0171758	0.00100537	0.00756346	0.412284	0.209128	0.197639	0.235777	0.0190144	0.0193052	0.0444847	0.101147	0.00758605	0.0642366	1.22434	1.59699	2.64704	1.02635	0.683778	1.61081	1.82427	1.78473	0.152362	0.813948
M215	N-acetylglucosylamine					0.00136604	0.00155954	0.000577671	0.00303308	0.00125443	0.00154396	0.00210185	0.00038226	0.000481438	0.000964898	0.00195574	0.00134038	0.00108811	0.0027372	0.00183655	0.00233732	0.00248145	0.00173415	0.00575681	0.00151016	0.0187866	0.0237625	0.0693251	0.0149788	0.042139	0.00604914	0.00475342	0.0781323	0.0116071	0.00621937
M216	N-acetyl-l-aspartic acid	Organic acids and derivatives	Carboxylic acids and derivatives	Amino acids, peptides, and analogues	C01042	0.00296023	0.00441556	0.0035907	0.00382806	0.00244204	0.0019556	0.00238563	0.00332744	0.00282007	0.0017631	0.00113931	0.00132008	0.00152374	0.00321758	0.00275196	0.00240835	0.00469157	0.00347569	0.0043083	0.00344287	0.00395575	0.00478646	0.00168993	0.00802636	0.0201592	0.00985789	0.00841821	0.00867366	0.005005	0.0114269
M217	N-acetylornithine	Organic acids and derivatives	Carboxylic acids and derivatives	Amino acids, peptides, and analogues	C00437	0.0455241	0.0496728	0.0418583	0.0349888	0.0335388	0.0387205	0.0155179	0.044482	0.0206174	0.0396227	0.0331594	0.0506167	0.0748081	0.0216259	0.0628762	0.0632051	0.0576868	0.0178587	0.0666546	0.0703208	0.0282771	0.0353383	0.0353589	0.0281915	0.0341041	0.0380765	0.0550559	0.0312263	0.0246219	0.0330873
M218	N-acetylputrescine	Organic acids and derivatives	Carboximidic acids and derivatives	Carboximidic acids	C02714	0.130759	0.13757	0.122291	0.103217	0.100281	0.11144	0.0471891	0.129874	0.0625303	0.116368	0.104777	0.144805	0.200081	0.0708676	0.166396	0.166882	0.159997	0.0616171	0.179073	0.188302	0.0875978	0.105459	0.10929	0.0854055	0.103089	0.111325	0.15636	0.0975536	0.0765478	0.0970974
M219	N-carbamoylaspartate	Organic acids and derivatives	Carboxylic acids and derivatives	Amino acids, peptides, and analogues		4.30581e-05	0.000868889	0.000708354	0.000785765	0.00084712	6.89543e-05	0.000426387	0.000706496	2.50647e-05	0.000846299	0.000632765	3.8194e-05	2.99571e-05	0.00111154	0.00227187	0.002365	0.00504805	0.00109895	0.00378606	0.00653125	0.0114392	0.0138594	0.00239263	0.00630204	0.011107	0.00232461	0.00081516	0.00400139	0.00849103	0.00382774
M220	N-epsilon-trimethyllysine					0.000789233	0.000684793	0.000619615	0.000310844	0.000495446	0.000288667	8.24123e-05	0.000525379	0.000158517	0.000143672	0.0020832	0.0111609	0.00845142	0.000450197	0.0181039	0.0178355	0.0277814	0.000520758	0.00619281	0.0121628	0.0035106	0.00469601	0.0046072	0.00151727	0.00136947	0.00274002	0.00755282	0.00220765	0.000781689	0.00166774
M221	Nicotinamide	Organoheterocyclic compounds	Pyridines and derivatives	Pyridinecarboxylic acids and derivatives	C00153	3.17603e-05	2.70433e-05	1.88405e-05	1.49932e-05	1.06079e-05	3.28478e-05	1.60424e-05	2.05563e-05	1.84614e-05	8.10046e-06	3.44398e-05	4.48357e-05	0.000135004	6.35206e-05	0.00841554	0.00835886	0.016022	0.000159554	0.00216936	0.0122177	0.0399315	0.0185832	0.0257809	0.0293762	0.0395509	3.66707e-05	1.5902e-05	0.0306762	0.0337301	1.28346e-05
M222	Nicotinic acid	Organoheterocyclic compounds	Pyridines and derivatives	Pyridinecarboxylic acids and derivatives	C00253	0.0166569	0.0158455	0.00943042	0.0104025	0.0111727	0.0127891	0.00952908	0.0091991	0.00833069	0.00704127	0.0138201	0.0188639	0.01879	0.00813747	0.00841201	0.00840735	0.00464523	0.00895772	0.00890049	0.013352	0.000479569	0.0290155	0.00141831	0.000649551	0.000505146	0.0155471	0.0150056	0.00231289	0.000801618	0.0232259
M223	N-methylalanine	Organic acids and derivatives	Carboxylic acids and derivatives	Amino acids, peptides, and analogues		0.270056	0.268612	0.125487	0.0783881	0.105856	0.0755934	0.0347955	0.146386	0.114105	0.034473	0.0284196	0.0217983	0.0225768	0.0817526	0.0189903	0.0197002	0.0292368	0.054589	0.0318998	0.0323591	0.0219894	0.0430934	0.0231136	0.0270675	0.0399204	0.0465556	0.0242687	0.0360926	0.0232294	0.0308083
M224	Octanoate radical	Lipids and lipid-like molecules	Fatty Acyls	Fatty acids and conjugates		0.00467158	0.00489357	0.00511434	0.00493289	0.00468653	0.00475172	0.00424685	0.00437082	0.00451385	0.00422805	0.0042205	0.00413096	0.0041129	0.00426307	0.00398519	0.00410409	0.00421942	0.00400712	0.00395479	0.00409338	0.00395314	0.0038661	0.0036682	0.00373687	0.00391608	0.00398731	0.00387194	0.00389021	0.00376445	0.00391294
M225	Oleic acid	Lipids and lipid-like molecules	Fatty Acyls	Fatty acids and conjugates	C00712	0.014272	0.0179801	0.00133308	0.00809304	0.00453931	0.00706005	0.00336888	0.00442001	0.00261532	0.00203502	0.00159101	0.000766614	0.00054495	0.00454296	0.00146854	0.00141548	0.0272777	0.0062773	0.0112155	0.0950002	0.00674632	0.0146317	0.0015909	0.0103808	0.0489836	0.0590166	0.0334336	0.00652286	0.0110277	0.121032
M226	Ethanolamine phosphate	Organic acids and derivatives	Organic phosphoric acids and derivatives	Phosphate esters	C00346	0.000407231	0.000406863	4.14999e-05	0.000170561	0.000124447	0.000456451	0.000212623	0.000108242	0.000180484	0.00030171	0.000752424	0.00060286	0.000789441	0.00352061	0.00584689	0.00481134	0.177533	0.000583786	0.0695285	0.108392	0.284916	0.0650159	0.0399879	0.153615	0.416489	0.0180948	0.0100814	0.192513	0.274338	0.0173447
M227	Orcinol				C00727	0.000138568	0.000124567	8.23407e-05	8.96206e-05	8.09227e-05	8.30629e-05	6.55939e-05	7.55577e-05	6.46661e-05	6.82059e-05	0.000112687	0.00014202	0.000124591	9.58823e-05	0.000177386	0.000207925	0.000226153	0.000155464	0.000181115	0.000215868	0.000265676	0.000288586	0.000213158	0.000277778	0.000376624	0.000306207	0.000266013	0.000252204	0.000260729	0.000302094
M228	Ornithine	Organic acids and derivatives	Carboxylic acids and derivatives	Amino acids, peptides, and analogues	C01602	1.23191	1.07601	0.207733	0.15364	0.129016	0.235187	0.0966971	0.131525	0.10236	0.0519926	0.193809	0.199858	0.201115	0.365116	0.236278	0.256667	0.356021	0.552662	0.473546	0.744719	0.656074	0.744799	0.36517	0.881534	1.1884	0.693669	0.3878	0.671753	0.538099	0.655248
M229	Orotic acid	Organoheterocyclic compounds	Diazines	Pyrimidines and pyrimidine derivatives	C00295	0.000724601	0.000704699	0.000721738	0.000420467	0.00045671	0.000607236	0.000411915	0.000529461	0.000431232	0.00041093	0.00263308	0.00334116	0.00311081	0.0010336	0.00176262	0.00169031	0.00624398	0.000826827	0.00134682	0.00489273	0.00157507	0.0140901	0.00100424	0.00473997	0.0012915	0.00234194	0.00140458	0.00551784	0.000602961	0.00402111
M230	Oxamic acid				C01444	0.00327632	0.00461927	0.00329911	0.00310913	0.00411116	0.00278911	0.00365567	0.00314075	0.0037898	0.00316809	0.00430269	0.00390364	0.00377556	0.00315909	0.00342324	0.00350778	0.0039203	0.00351114	0.00392241	0.00342821	0.00321107	0.00451387	0.00376039	0.00362178	0.00407934	0.00299721	0.00378692	0.0039327	0.00403545	0.00421384
M231	Palatinitol					0.080669	0.0543972	0.0878172	0.0804186	0.0651786	0.231304	0.000533675	0.0725431	0.000611802	0.00828388	0.0541262	0.0338141	0.043772	0.0469599	0.024617	0.0199519	0.00998014	0.104364	0.0206188	0.0204947	0.0299447	0.030014	0.036955	0.00935297	0.245013	0.017282	0.0205883	0.0522317	0.00374336	0.0264627
M232	Palmitelaidic acid	Lipids and lipid-like molecules	Fatty Acyls	Fatty acids and conjugates		0.00525036	0.00947616	0.0156494	0.0521739	0.0132042	0.0198	0.0221522	0.0178121	0.0113732	0.0213641	0.00219082	0.00239347	0.00217064	0.000755928	0.00727177	0.00740357	0.00334386	0.000582224	0.00276702	0.00280548	0.00230051	0.00370773	0.00101463	0.00260224	0.0041989	0.00183355	0.00198436	0.001116	0.00145991	0.00147586
M233	Palmitic acid	Lipids and lipid-like molecules	Fatty Acyls	Fatty acids and conjugates	C00249	0.114163	0.116072	0.152193	0.363722	0.161547	0.165982	0.244313	0.13441	0.150533	0.164418	0.0714142	0.054741	0.0561531	0.0473317	0.243311	0.246064	0.0778108	0.0373498	0.0772014	0.0707252	0.0525489	0.0756578	0.0523673	0.0709388	0.0592559	0.0568789	0.0551214	0.0493153	0.0513692	0.0563631
M234	Pantothenic acid	Organooxygen compounds	Alcohols and polyols	Polyols	C00864	0.0114017	0.0157091	0.012267	0.010033	0.0108534	0.0237113	0.00828202	0.00871776	0.00723267	0.00813604	0.0136659	0.00864176	0.00809186	0.0181765	0.0115076	0.0118098	0.0146506	0.0254217	0.00753382	0.0189573	0.0126672	0.013608	0.00978814	0.0106026	0.0115546	0.00873249	0.00512047	0.0122178	0.0166847	0.00931104
M235	Pelargonic acid	Lipids and lipid-like molecules	Fatty Acyls	Fatty acids and conjugates	C01601	0.00292501	0.00344841	0.0032973	0.00284166	0.00304987	0.00297257	0.0029663	0.00315928	0.00373456	0.00288538	0.00279617	0.00210209	0.0022247	0.00224871	0.00199427	0.00207843	0.00175645	0.0017377	0.00255219	0.00211457	0.000249199	0.00143881	0.0012271	0.00030188	0.000182526	0.000620705	0.00102782	0.00032507	0.000197133	0.000511517
M236	Pentacosanoic acid	Lipids and lipid-like molecules	Fatty Acyls	Fatty acids and conjugates		0.00419487	0.00557969	0.0090605	0.0250577	0.00626577	0.00575491	0.0102808	0.00751292	0.00507653	0.0084549	0.00204163	0.00362863	0.00332695	0.00130243	0.00969316	0.0094412	0.00376369	0.000824857	0.00356983	0.00337204	0.0043914	0.00416776	0.00204128	0.00628859	0.00536099	0.00307839	0.00185713	0.00416635	0.00290687	0.00294549
M237	Phenylacetic acid	Benzenoids	Benzene and substituted derivatives	Unclassified	C07086	0.00234125	0.00261335	0.00212219	0.00179448	0.00189823	0.00148041	0.00258467	0.00414697	0.00317299	0.00229766	0.0017274	0.000464132	0.000452963	0.00309255	0.000152138	0.000164974	0.000363096	0.00228119	0.00199908	0.00118207	9.68073e-05	0.000757082	8.86399e-05	0.000115023	8.99996e-05	0.00193636	0.000240967	0.000161777	0.000133644	0.00443221
M238	Phenyllactic acid	Phenylpropanoids and polyketides	Phenylpropanoic acids	Unclassified		0.00245992	0.00212241	0.00164708	0.0016714	0.00168535	0.00148911	0.00158548	0.00169327	0.00145162	0.00118697	0.00239607	0.00128081	0.00121826	0.00233762	0.000493018	0.000516437	0.00261493	0.00326356	0.00142642	0.00173453	0.000285032	0.00141752	0.000229425	0.000342953	0.000328552	0.00163438	0.00108603	0.000308969	0.000330499	0.00164268
M239	Phenylpyruvic acid	Benzenoids	Benzene and substituted derivatives	Phenylpyruvic acid derivatives	C00166	0.000208311	0.000150228	0.000138843	0.000163558	0.000173346	0.000138648	0.000255131	0.00023736	0.000206647	0.000102331	0.000193949	6.82987e-05	7.57141e-05	0.000360504	0.000680833	0.00069289	0.000377694	0.000123534	0.000160382	0.000428873	0.000173664	0.000523502	8.09691e-05	0.000160499	0.000295503	0.000292123	0.000436473	0.000220687	7.31098e-05	0.000361037
M240	Phosphohexonic acid					0.000674418	0.000556383	0.000179297	0.00180098	0.000335849	0.000180492	0.0038701	7.9567e-05	0.000361563	0.000202037	0.000524256	0.000464581	0.00052408	0.000821593	0.00185139	0.00203649	0.0133708	0.000342734	0.0176779	0.00657529	0.294551	0.24338	0.00684194	0.0295228	0.187847	0.0588791	0.045715	0.0492171	0.0835088	0.0060898
M241	Phytol	Lipids and lipid-like molecules	Prenol lipids	Diterpenoids	C01389	0.000225158	0.000229376	0.000133677	0.000187181	0.000165811	0.000190417	0.000196645	0.00014722	0.000183379	2.65912e-05	0.000273625	0.000480754	0.000452155	5.06131e-05	0.000788865	0.000817147	0.000853655	9.76553e-05	0.000399991	0.0005299	0.00138328	0.000591735	0.000402382	0.00144205	0.00112167	0.00047097	0.000166591	0.0012027	0.00106737	0.00028312
M242	Phytosphingosine	Organic nitrogen compounds	Organonitrogen compounds	Amines	C12144	0.00828531	0.00891102	0.00195539	0.00453967	0.00225271	0.00523883	0.00203811	0.00278771	0.00197339	0.00144065	0.00263831	0.000289135	0.0141335	0.00530522	0.00773231	0.00753441	0.110103	0.00778712	0.0294106	0.299398	0.102495	0.171894	0.0918265	0.0783905	0.417254	0.110068	0.0885312	0.0567512	0.0841818	0.336643
M243	Pinitol	Organic oxygen compounds	Organooxygen compounds	Alcohols and polyols		0.0609638	0.0226845	0.00684907	0.0310895	0.0147927	0.0900953	0.00879039	0.00683543	0.00723384	0.00443675	0.00969496	0.00669341	0.00601754	0.00226715	0.0243963	0.0253155	0.0499219	0.00386567	0.00596436	0.0591095	0.357522	0.180163	0.0974909	0.252815	0.334439	0.0399741	0.0042992	0.0878735	0.121314	0.128284
M244	Piperidone	Organoheterocyclic compounds	Piperidines	Piperidinones		0.00119512	0.000985083	0.00112557	0.00127215	0.00139204	0.00118587	0.0014532	0.00130199	0.00135399	0.00142869	0.0015402	0.00139857	0.00144392	0.00146592	0.000405289	0.000580095	0.000240524	0.00139142	0.00109432	0.00105341	0.00120161	0.00148394	0.00142546	0.00120407	0.00269275	0.00122484	0.00138436	0.00121711	0.00129662	0.0013282
M245	Proline	Organic acids and derivatives	Carboxylic acids and derivatives	Amino acids, peptides, and analogues	C16435	1.04563	0.883086	0.695372	0.654075	0.746196	0.569773	0.555116	0.524392	0.565112	0.524855	0.643187	0.775605	0.783659	0.836988	0.78408	0.837198	1.12275	0.863139	0.850719	1.14555	1.46328	1.48902	1.19084	1.69858	1.85431	1.58288	1.27432	1.56797	1.57401	1.60809
M246	Propane-1,3-diol				C02457	0.0169063	0.0162157	0.00651948	0.00603403	0.0235514	0.00639346	0.0187421	0.00742603	0.0163585	0.0148647	0.0109289	0.0119877	0.0120542	0.0161332	0.000178655	0.000195519	0.025256	0.0209842	0.0205893	0.0286094	0.0312707	0.0293584	0.0265871	0.0298671	0.0339056	0.0184495	0.0218727	0.0310498	0.0316555	0.02783
M247	Pseudo uridine	Nucleosides, nucleotides, and analogues	Nucleoside and nucleotide analogues	Unclassified		0.1416	0.127876	0.0487152	0.0718147	0.0877353	0.0780731	0.113443	0.0439805	0.110129	0.0656261	0.228163	0.401623	0.382346	0.18167	0.209499	0.214614	0.143862	0.153817	0.183287	0.19358	0.204681	0.426382	0.373698	0.311544	0.580605	0.298875	0.259248	0.282886	0.254112	0.358373
M248	Putrescine	Organic nitrogen compounds	Organonitrogen compounds	Amines	C00134	0.00138531	0.00232986	0.000271296	0.000408278	0.000387804	0.00126389	0.000153605	0.000459199	0.000564896	0.000238014	0.0031807	0.00288575	0.00258347	0.00255513	0.0375487	0.0392212	0.0947144	0.0200062	0.0117681	0.0882441	0.00437686	0.0560067	0.00431554	0.00342663	0.00285179	0.0324055	0.0309444	0.00285756	0.00398806	0.0976506
M249	Pyrazine, 3,6-dihydro-3,6-dimethyl-2,5-dihydroxy-					0.000358493	0.000366808	0.000107119	0.000145676	0.00013382	0.000179952	0.000136663	8.5559e-05	0.000100708	9.41856e-05	0.000171656	0.000127472	0.000126533	0.000119658	0.000178464	0.000193607	0.000609614	0.000216151	0.000373452	0.00161877	0.000473534	0.000521492	0.000169865	0.000669126	0.0012913	0.000640782	0.00048496	0.000424646	0.000323118	0.00119031
M250	Pyroglutamic acid	Organic acids and derivatives	Carboxylic acids and derivatives	Amino acids, peptides, and analogues	C01879	1.23616	1.16374	0.822963	0.767943	0.930965	0.74633	0.653044	0.615704	0.566662	0.647523	0.598439	0.643044	0.617888	1.01258	0.916226	0.949037	1.13817	1.02677	1.00335	1.33774	1.55682	1.56641	0.952757	1.97928	2.54523	2.03767	1.56136	1.68801	1.5046	1.98796
M251	Pyrophosphate	Homogeneous non-metal compounds	Non-metal oxoanionic compounds	Non-metal pyrophosphates	C00013	7.44819e-07	7.44819e-07	7.44819e-07	7.44819e-07	7.44819e-07	7.44819e-07	7.44819e-07	7.44819e-07	7.44819e-07	7.44819e-07	7.44819e-07	7.44819e-07	0.000642281	7.44819e-07	0.00488188	0.00142216	0.00580249	3.87601e-05	0.000337209	0.00263295	0.0122369	0.018582	0.00768237	0.0175153	0.0123556	0.00503723	0.00268654	0.0117345	0.0123375	0.00732733
M252	Pyruvic acid	Organic acids and derivatives	Keto acids and derivatives	α-keto acids and derivatives	C00022	0.0472487	0.0365916	0.0338382	0.0327636	0.0601869	0.0356798	0.0986958	0.0252296	0.0787998	0.041452	0.0421297	0.0147228	0.0145322	0.0480205	0.0277899	0.0283	0.044153	0.0828084	0.0742029	0.0376723	0.0102895	0.0691708	0.00322249	0.0103357	0.00950403	0.0829715	0.0994913	0.0104357	0.00779849	0.102439
M253	Rhamnose	Organic oxygen compounds	Organooxygen compounds	Carbohydrates and carbohydrate conjugates		0.0435376	0.0429771	0.0128551	0.0209887	0.0108149	0.0144337	0.00874086	0.0165873	0.00701475	0.0067228	0.0102212	0.0053763	0.00577972	0.0208718	0.0217542	0.0216248	0.307411	0.0228551	0.0940701	0.478891	0.0525317	0.140513	0.0160656	0.0683585	0.352184	0.309853	0.258969	0.0355449	0.0736206	0.619988
M254	Ribonic acid	Organic oxygen compounds	Organooxygen compounds	Carbohydrates and carbohydrate conjugates		0.00399312	0.00293541	0.00276878	0.0034145	0.00258609	0.0197821	0.00520619	0.00366693	0.00846993	0.00437752	0.00262037	0.00181403	0.00202736	0.00198764	0.00209537	0.00189129	0.00155139	0.00925383	0.00162773	0.0015684	0.00675825	0.00382599	0.00384266	0.00367559	0.00640251	0.00228788	0.00183158	0.00708314	0.00796192	0.00281974
M255	Salicylaldehyde	Benzenoids	Benzene and substituted derivatives	Benzaldehydes	C06202	0.00343776	0.0031721	0.00116876	0.00196794	0.00183584	0.00143378	0.00162988	0.00101758	0.00136018	0.0014793	0.000835426	0.000929417	0.000908317	0.00175646	0.00192576	0.00289538	0.00446571	0.00217919	0.00899597	0.00785397	0.0053125	0.00389024	0.0010724	0.00759058	0.019033	0.00956817	0.00589752	0.0043064	0.00259418	0.00853929
M256	Scyllo-inositol	Organic oxygen compounds	Organooxygen compounds	Alcohols and polyols	C06153	0.00324761	0.00325257	0.00261263	0.00335843	0.00229312	0.00544505	0.00154694	0.00292009	0.00230972	0.00212698	0.020114	0.030542	0.0290997	0.0206242	0.0225073	0.0232669	0.0343099	0.0310812	0.0180504	0.0341263	0.0356332	0.0902655	0.0622155	0.0459786	0.0324258	0.0240522	0.0141286	0.0363398	0.0363478	0.0373918
M257	Sedoheptulose	Organic oxygen compounds	Organooxygen compounds	Carbohydrates and carbohydrate conjugates	C02076	3.94892e-05	3.29674e-05	8.64767e-05	7.10895e-05	4.88804e-05	0.00409814	8.3612e-05	7.69846e-05	0.000270038	2.65981e-05	0.000131267	0.000310292	0.00018812	3.34717e-05	0.00160232	0.00170216	0.00223176	0.00400531	0.000401802	0.00276499	0.00280691	0.00441492	0.000550756	0.00187774	0.00304332	0.0012018	0.00068514	0.00122524	0.00141785	0.00100381
M258	Serotonin	Organoheterocyclic compounds	Indoles and derivatives	Tryptamines and derivatives	C00780	0.000642528	0.00046331	0.00035606	7.04045e-05	0.000196738	0.000453937	0.000264447	0.000204388	0.000260966	5.07275e-05	0.00105083	0.000851142	0.0011069	0.00283267	0.00206217	0.00199964	0.000608244	9.70945e-05	0.00108217	0.00122888	0.00054886	0.000596657	0.000457592	0.000478543	0.000150388	0.00260684	0.000624594	0.000473968	0.000497878	0.000808258
M259	Sophorose				C08250	4.23121e-05	4.50057e-05	0.000949766	4.25222e-05	6.32109e-05	0.00013568	3.43118e-05	0.00110342	0.000220696	0.000421218	9.7699e-05	0.000129753	3.86988e-05	0.000849361	6.19545e-05	6.57809e-05	0.000114573	0.000280948	4.8594e-05	0.000240103	0.00139444	0.00247225	0.00308911	0.001443	0.0012611	0.000296057	0.000210043	0.00322991	0.00126982	0.00053441
M260	Sorbitol	Organic oxygen compounds	Organooxygen compounds	Carbohydrates and carbohydrate conjugates	C00794	0.0264043	0.0250871	0.0111151	0.0238422	0.0183576	0.0367595	0.00682186	0.0109452	0.0252905	0.0103307	0.0123172	0.00553158	0.00519468	0.00890472	0.00158835	0.00160494	0.00181122	0.0281723	0.00291263	0.00244739	1.08373	0.0231114	0.00406718	0.00408446	1.2807	1.36224	0.00920499	0.0024694	0.00417073	1.22785
M261	Spermine	Organic nitrogen compounds	Organonitrogen compounds	Amines	C00750	0.00386532	0.0036881	0.00216353	0.00281673	0.00210861	0.0039161	0.000963987	0.000300867	0.000232751	0.00113723	0.0120506	0.0592683	0.0834529	0.0116017	0.0527364	0.0732567	0.29369	0.00809424	0.0692549	0.256022	0.219633	0.147045	0.160445	0.286593	0.359137	0.0815207	0.0640067	0.242222	0.297258	0.0806523
M262	Stearic acid	Lipids and lipid-like molecules	Fatty Acyls	Fatty acids and conjugates	C01530	0.0352953	0.0284543	0.0336488	0.0568146	0.0315614	0.0296682	0.0423351	0.0312855	0.0321847	0.0312772	0.0227201	0.0204094	0.0224149	0.0207934	0.0860457	0.0879351	0.0411516	0.0191628	0.0328544	0.0466687	0.0376835	0.0520777	0.0168685	0.0377362	0.0574056	0.0318173	0.0200388	0.0265298	0.0303705	0.0419151
M263	Succinic acid	Organic acids and derivatives	Carboxylic acids and derivatives	Dicarboxylic acids and derivatives	C00042	0.00149865	0.00101883	0.00142727	0.00129733	0.00141037	0.00152318	0.00125436	0.00105635	0.00120663	0.00125816	0.000996306	0.00119358	0.00128132	0.00101422	0.000431729	0.000474558	0.00134552	0.000686153	0.000491398	0.00193179	0.00490109	0.00918225	0.00208216	0.00219542	0.000595498	0.000373642	0.000376056	0.000855873	0.00368074	0.000566572
M264	Sulfuric acid	Homogeneous non-metal compounds	Non-metal oxoanionic compounds	Non-metal sulfates	C00059	0.185247	0.317862	0.21484	0.165672	0.172995	0.389584	0.209309	0.12996	0.119119	0.176641	0.294759	0.130052	0.0901249	0.293615	0.175468	0.112736	0.0386279	0.468984	0.0450299	0.0636924	0.0178724	0.053843	0.0296552	0.02445	0.0470508	0.0510253	0.0598309	0.0334106	0.0270325	0.0567448
M265	Talose					0.00551022	0.0039975	0.00244324	0.00911695	0.00214089	0.00478091	0.00168428	0.00341856	0.00276439	0.00148809	0.0161152	0.0105669	0.0100184	0.0108925	0.00938064	0.0103559	0.010002	0.00676249	0.0180933	0.011257	0.00706416	0.0419453	0.0113057	0.0127559	0.0110199	0.027555	0.0185849	0.0100025	0.00569211	0.032906
M266	Taurine	Organic acids and derivatives	Organic sulfonic acids and derivatives	Organosulfonic acids and derivatives	C00245	0.108982	0.10284	0.0366845	0.0216064	0.0185655	0.0358899	0.00378079	0.0212368	0.00571995	0.0154406	0.342198	0.566855	0.341027	0.294915	0.628897	0.808675	0.632649	0.0730519	0.351828	0.614273	1.1284	1.31223	1.10547	0.89357	0.521539	0.361891	0.278662	0.991244	1.00214	0.582277
M267	Tetracosane	Hydrocarbons	Saturated hydrocarbons	Alkanes		0.0051893	0.00534849	0.00567765	0.00568219	0.00545378	0.00580334	0.00574274	0.00578322	0.00580251	0.00558875	0.00555263	0.00553841	0.00542135	0.0056237	0.00542492	0.00559479	0.00558275	0.00564436	0.00545031	0.00537708	0.00581098	0.0053472	0.00534111	0.00564379	0.00543421	0.0054348	0.00541942	0.00559255	0.00550469	0.00520501
M268	Thymidine	Nucleosides, nucleotides, and analogues	Pyrimidine nucleosides	Pyrimidine 2'-deoxyribonucleosides	C00214	0.0175678	0.0204125	0.0128282	0.0157892	0.014638	0.0226932	0.00771828	0.0129762	0.0126355	0.0138892	0.0612295	0.0849149	0.06516	0.0540656	0.0126683	0.0135105	0.00699977	0.0279405	0.0161481	0.0197813	0.00844224	0.0319128	0.025522	0.0123439	0.0106971	0.0581852	0.0287562	0.00994675	0.00459728	0.0497599
M269	Thymidine-5-phosphate	Nucleosides, nucleotides, and analogues	Pyrimidine nucleotides	Pyrimidine deoxyribonucleotides		0.000910747	0.000518119	6.82234e-05	0.000215694	1.91947e-05	9.32251e-05	0.000232532	0.000277727	0.000111357	0.000366109	0.00269574	0.0130852	0.00958888	0.00199328	0.0153805	0.0104698	0.0107896	0.000553816	0.00809517	0.0199012	0.0146946	0.0206862	0.0175653	0.0260809	0.030192	0.0382694	0.0184536	0.0278157	0.0118111	0.027232
M270	Thymine	Organoheterocyclic compounds	Diazines	Pyrimidines and pyrimidine derivatives	C00178	0.119031	0.0938509	0.0565967	0.0504732	0.0517536	0.0578294	0.0408935	0.0578939	0.0429059	0.0455939	0.2167	0.261527	0.227627	0.164268	0.212784	0.182093	0.177034	0.159692	0.0977106	0.18251	0.177422	0.282059	0.245343	0.216203	0.1745	0.24357	0.155427	0.213451	0.138582	0.202064
M271	Tranexamic acid	Organic acids and derivatives	Carboxylic acids and derivatives	Amino acids, peptides, and analogues	C12535	0.00067928	0.000634135	0.000356419	0.000447629	0.000356382	0.00116786	0.000403878	0.000431292	0.000446846	0.000333335	0.000610465	0.000496776	0.000490391	0.00062457	0.000369459	0.000324229	0.000392017	0.000559656	0.000392512	0.000466917	0.0004964	0.00053643	0.000396851	0.000629305	0.000899963	0.000558047	0.000440424	0.000511083	0.00059098	0.00054658
M272	Trisaccharide					0.117011	0.114638	0.0430818	0.0732001	0.0709284	0.0914334	0.0435027	0.0523373	0.131279	0.0699353	0.0511162	0.0309796	0.0256424	0.0439948	0.0145635	0.0120168	0.00977397	0.180506	0.0218972	0.0197024	0.0130316	0.0181807	0.015062	0.0165924	0.124044	0.04268	0.0239475	0.015271	0.00362428	0.0415332
M273	Tromethamine	Organic compounds	Organic nitrogen compounds	Organonitrogen compounds	C07182	0.000163556	0.000165897	0.000182198	0.000259553	0.000124273	0.000106802	9.70076e-05	0.000218831	6.97234e-05	0.000107755	0.000480986	0.00204578	0.00203143	0.000134223	0.000273489	0.000360525	0.00062114	0.000268941	0.00021761	0.000708668	0.000496417	0.000595044	0.000181415	0.000453015	0.000938027	0.000269477	0.000433608	0.000261456	0.000203499	0.000795114
M274	Tyramine	Benzenoids	Benzene and substituted derivatives	Phenethylamines	C00483	0.0091965	0.00625353	0.00168341	0.00235643	0.0019082	0.00140051	0.00051677	0.000706364	0.000750628	0.000230264	0.000837782	0.000516954	0.00048596	0.000941631	0.00030109	0.000357917	0.000364469	0.0151059	0.000493137	0.0139232	0.000432382	0.00167993	0.000292563	0.000346717	0.00032651	0.00551394	0.00123156	0.000435345	0.000375996	0.0270712
M275	Tyrosine	Organic acids and derivatives	Carboxylic acids and derivatives	Amino acids, peptides, and analogues	C00082	0.207685	0.158761	0.150321	0.131242	0.140532	0.0810117	0.107729	0.13504	0.119264	0.126123	0.0374713	0.0421099	0.0350238	0.0943553	0.0653775	0.0815969	0.076172	0.0696561	0.104205	0.0831876	0.15977	0.0940898	0.0334725	0.226573	0.688761	0.195608	0.09637	0.168304	0.111413	0.174508
M276	Udp-n-acetylglucosamine				C00043	0.0497804	0.021688	0.00607166	0.0230369	0.0133024	0.0142921	0.00905726	0.00662106	0.00675372	0.00454286	0.00893275	0.0075966	0.00694978	0.00257446	0.0368667	0.0370857	0.0762131	0.0308698	0.0092991	0.0949005	0.521386	0.268368	0.144064	0.378316	0.502741	0.0612967	0.0081363	0.12662	0.182528	0.19671
M277	Uracil	Organoheterocyclic compounds	Diazines	Pyrimidines and pyrimidine derivatives	C00106	0.205944	0.182939	0.0995693	0.0924916	0.121939	0.068149	0.194722	0.0696681	0.130647	0.086111	0.286018	0.445224	0.428602	0.240299	0.33045	0.335174	0.375137	0.189103	0.241981	0.373899	0.458131	0.598612	0.628106	0.55325	0.40407	0.314069	0.252007	0.583719	0.535971	0.394235
M278	Urea	Organic acids and derivatives	Organic carbonic acids and derivatives	Ureas	C00086	0.000282802	0.000481072	0.000392783	1.00678e-05	0.000294051	0.000398937	0.000239393	0.000266439	1.61884e-05	0.000372672	0.000392341	0.0203511	0.0218881	0.00355103	0.0707017	0.0682089	1.35947e-05	6.51761e-05	0.0166231	1.04015e-05	0.000148434	1.39382e-05	8.26854e-05	0.0129337	0.000367028	8.444e-06	0.00487609	0.0135198	0.000114045	4.93854e-05
M279	Uric acid	Organoheterocyclic compounds	Imidazopyrimidines	Purines and purine derivatives	C00366	0.00967213	0.0101255	0.00948845	0.00796749	0.00987425	0.00625952	0.0072518	0.00333708	0.00454229	0.00510407	0.00581457	0.00659641	0.00646419	0.0102655	0.111168	0.114701	0.101676	0.0126925	0.0542408	0.070978	0.0922896	0.0679255	0.134892	0.110155	0.0829788	0.0649954	0.0399588	0.130044	0.0856718	0.0625173
M280	Uridine	Nucleosides, nucleotides, and analogues	Pyrimidine nucleosides	Unclassified	C00299	0.618344	0.747948	0.295057	0.588767	0.434593	0.519823	0.0968047	0.351641	0.215843	0.233365	0.42623	0.878715	0.797482	0.277636	0.657788	0.679154	0.466877	0.269123	0.447992	1.13619	0.518615	1.30983	0.574427	0.679535	0.642697	1.11924	1.16482	0.586172	0.402345	1.59797
M281	Uridine-5'-monophosphate	Nucleosides, nucleotides, and analogues	Pyrimidine nucleotides	Pyrimidine ribonucleotides		0.000468079	0.000533636	0.000348776	0.000401261	0.000519669	0.000627691	9.51292e-05	0.000284724	0.000166787	0.000325608	0.00253563	0.00540581	0.00454061	0.00161422	0.00471564	0.00489696	0.00147748	0.00158213	0.00196743	0.00445786	0.00406557	0.00437893	0.00725791	0.0044094	0.00363855	0.00363746	0.00441783	0.00449835	0.00265902	0.00362837
M282	Xanthine	Organoheterocyclic compounds	Imidazopyrimidines	Purines and purine derivatives	C00385	0.626291	0.563281	0.328505	0.273241	0.304455	0.249426	0.409323	0.0924826	0.266845	0.199716	0.68728	0.79239	0.800689	0.617688	0.482687	0.484442	0.83684	0.83504	0.915662	0.97638	0.804021	0.943964	0.718422	0.743545	1.02762	0.758813	0.547184	1.10335	1.10005	0.992115
M283	Xanthosine	Nucleosides, nucleotides, and analogues	Purine nucleosides	Unclassified	C01762	0.0485653	0.0548918	0.00247844	0.0295499	0.0222518	0.00562836	0.0405421	0.00114433	0.00313083	0.0016933	0.0155545	0.00804962	0.00638894	0.0267164	0.00446036	0.00496691	0.00983006	0.021748	0.00920489	0.00895001	0.0127635	0.0130747	0.0136472	0.0121316	0.0153821	0.0101612	0.00557685	0.0198839	0.0192286	0.0112625
M284	Xylofuranose					0.000714197	0.000557538	0.000415055	0.000657699	0.000415966	0.00129549	0.000415859	0.000346133	0.000296815	0.000172272	0.00332737	0.0021038	0.0020305	0.00160091	0.00389621	0.00392899	0.00231673	0.00135022	0.000891196	0.00207142	0.00331329	0.00343225	0.00822799	0.00379147	0.00405278	0.00314259	0.00202741	0.0040967	0.0019167	0.0039511
M285	Xylulose	Organooxygen compounds	Carbohydrates and carbohydrate conjugates	Monosaccharides		0.0132869	1.90153e-05	0.0043124	0.0100434	2.39682e-05	0.017186	0.0266139	0.0043713	0.0204241	0.0110289	0.0452952	0.0805851	0.0791976	0.0206346	0.0681037	0.0698383	0.0346701	0.0238932	0.036459	0.0590277	0.119943	0.136305	0.181497	0.205813	0.0606547	0.112983	0.0726424	0.166309	0.1602	0.169853
M286	PE(16:0/0:0)	Unclassified	Unclassified	Unclassified		4.18853	4.25708	0.312238	0.561002	1.37032	3.01512	3.44222	0.479095	6.88124	0.485293	1.89657	0.216573	0.655314	2.4503	2.63555	0.130993	0.856309	2.34997	0.32812	0.996677	2.50403	1.95202	2.70972	4.26409	9.69982	4.30117	7.57905	3.08808	2.75975	6.59467
M287	LysoPC(20:4(8Z,11Z,14Z,17Z))	Unclassified	Unclassified	Unclassified		0.629006	1.37603	0.448021	0.409809	0.627927	0.829535	0.382139	0.34393	0.392899	0.686877	0.771057	3.14277	0.591986	0.75636	1.11036	1.87157	0.556972	0.363475	2.41011	0.626426	2.47808	1.23012	2.22678	3.443	4.76939	1.17105	0.609577	2.60316	1.82892	0.573985
M288	LysoPC(22:5(4Z,7Z,10Z,13Z,16Z))	Unclassified	Unclassified	Unclassified		1.19133	4.86353	0.119077	0.211835	0.518382	2.27888	5.76806	0.0800943	0.480527	0.299565	0.641491	2.47047	0.87923	1.00406	0.981278	8.99531	1.15187	0.417694	6.72928	0.493703	2.89567	1.81678	1.88142	6.37487	10.8439	2.19276	1.61949	3.83546	3.47169	0.951047
M289	LysoPC(20:5(5Z,8Z,11Z,14Z,17Z))	Lipids and lipid-like molecules	Glycerophospholipids	Glycerophosphocholines		0.969751	1.99499	1.14684	1.0622	2.52173	0.456899	0.307698	0.999271	0.379395	0.673998	0.974705	2.84703	0.364969	0.752618	0.616991	0.785942	0.293873	0.325858	1.01489	0.308002	1.97144	0.632212	2.48045	1.46579	4.82753	0.980317	0.472015	2.56231	2.59284	0.777097
M290	5'-Deoxyadenosine	Nucleosides, nucleotides, and analogues	5'-deoxyribonucleosides	Unclassified	C05198	0.91698	1.33297	0.14134	0.208284	0.730029	1.25148	5.27086	0.110991	1.78731	0.381506	1.18374	0.409701	0.03479	0.0815137	0.0380214	0.125387	0.019249	0.0540117	0.046127	0.0737099	0.00917978	0.234357	0.0202189	0.0363238	0.0203185	0.1367	0.102234	0.0220879	0.0049233	0.419275
M291	L-a-Lysophosphatidylserine	Unclassified	Unclassified	Unclassified		0.419283	4.73736	0.101388	0.276843	1.56492	1.05248	4.80529	0.220764	3.15727	0.461061	0.596371	2.62551	3.20196	1.80779	4.35088	0.200014	0.741446	1.41065	0.268725	0.22402	4.40458	2.38462	1.48215	10.0494	7.36686	12.9387	13.8267	3.1393	1.03625	8.315
M292	4-formyl Indole	Unclassified	Unclassified	Unclassified		0.976777	2.35558	0.0689565	0.0627706	0.507434	0.527963	0.928294	0.0400901	0.526369	0.0457711	0.276775	0.00296747	0.0173607	0.117668	0.0446247	0.00632552	0.0118438	0.0609989	0.00994681	0.01125	0.00191077	0.0435873	0.00156705	0.0107088	0.0104793	0.0230879	0.0140522	0.00168157	0.00142921	0.0792407
M293	L-Histidine	Organic acids and derivatives	Carboxylic acids and derivatives	Amino acids, peptides, and analogues	C00135	11.9925	14.5315	0.259976	0.0917306	1.8225	1.40531	2.06507	0.144679	0.947138	0.118973	0.396215	0.245653	1.98373	1.47847	4.69457	0.557037	1.17571	0.806336	1.07856	1.6471	0.293539	3.48955	0.183216	1.51969	1.96451	1.17939	0.854101	0.443882	0.193329	4.67955
M294	UDP-D-galactose	Nucleosides, nucleotides, and analogues	Pyrimidine nucleotides	Pyrimidine nucleotide sugars	C00052	0.42651	1.40858	0.00850855	0.0212217	0.324872	2.05102e-13	2.36413	1.99903e-14	2.0039	0.0544555	7.93622e-14	0.005253	0.888421	4.94751e-14	2.76251	0.0672036	0.930613	3.66974e-14	0.060162	0.403073	0.130877	1.18684	0.126086	0.325759	0.0299322	0.0178783	0.0101278	0.0960452	0.09869	0.162983
M295	D-Biotin	Organoheterocyclic compounds	Biotin and derivatives	Unclassified	C00120	0.189534	0.287375	0.0257027	0.0209411	0.204322	0.146199	0.177142	0.0152287	0.0954435	0.0238841	0.0906326	0.00713105	0.00715027	0.0187082	0.0321833	0.0337469	0.010256	0.0730154	0.00261639	0.00734532	0.0013252	0.0221875	0.00112368	0.00313213	0.0207708	0.00474884	0.0013507	0.000942679	0.000771983	0.0231613
M296	24-methylene-cholest-5-en-3β,17α,22S-triol	Lipids and lipid-like molecules	Sterol Lipids	Sterols		25.1446	37.0072	2.52349	1.46226	13.756	1.88098	2.98023	1.25242	2.41737	1.0163	7.93622e-14	7.70543e-15	3.0772e-14	4.94751e-14	7.7064e-14	0.0270797	0.00450768	0.0451149	0.0930629	0.13932	5.83398e-15	0.00471698	2.28731e-15	2.70536e-14	2.64819e-14	0.0263496	0.00721855	6.53641e-15	2.80094e-15	7.21818e-14
M297	11S,12R-EpETrE	Unclassified	Unclassified	Unclassified		1.79294	6.94033	0.24913	0.15877	0.77096	3.82784	1.51116	0.212068	1.82835	0.141949	2.44885	0.902964	2.76304	2.09411	4.49545	0.643941	1.3158	1.43126	2.50338	1.78076	0.208894	3.336	0.139151	0.826742	0.321681	0.378801	0.821014	0.11972	0.141485	0.419887
M298	LysoPC(20:4(5Z,8Z,11Z,14Z))	Unclassified	Unclassified	Unclassified		4.84737	5.90194	0.849008	0.840521	1.49539	0.981533	0.820201	0.500354	0.743388	0.428357	0.953968	1.38552	0.356784	0.248064	0.721664	1.06958	0.598553	0.211158	0.709906	0.584562	2.73694	1.09188	1.54025	1.75931	3.33001	1.00893	0.577902	1.56	1.29431	0.511443
M299	17-hydroxy-linolenic acid	Lipids and lipid-like molecules	Fatty Acyls	Octadecanoids		207.633	715.9	7.14193	18.4296	75.9837	130.751	85.6526	8.16518	61.0872	7.94072	17.8071	0.20213	0.631086	12.1046	3.73848	0.170823	0.256353	8.33444	0.227227	0.433476	0.0361821	0.615427	0.0394548	0.559464	0.648095	0.234012	0.14618	0.0315893	0.0297741	0.977421
M300	11-deoxy-PGF1a	Lipids and lipid-like molecules	Fatty Acyls	Eicosanoids		1.47863	9.50263	0.112442	0.267958	0.486721	2.42242	2.56937	0.0879925	0.689791	0.118281	0.48034	0.0327675	0.119674	0.256647	0.692091	0.0371024	0.106021	0.28723	0.0765127	0.213034	0.0141567	0.0991162	0.00828428	0.13756	0.0891916	0.0336905	0.0168824	0.00680231	0.00322288	0.0060133
M301	4-Hydroxymethylsalicylaldehyde	Unclassified	Unclassified	Unclassified	C14108	0.096235	0.0923937	0.00922475	0.00677429	0.0626882	0.0937705	0.0465324	0.00766678	0.0301626	0.0040684	0.243134	0.0222427	0.00409498	0.0123469	0.00940825	0.0841494	0.0251768	0.0169426	0.00589896	0.0135871	0.000592894	0.0132	9.71738e-05	0.000513631	0.000115575	0.00113388	0.000750445	0.000303013	0.000128357	0.0123868
M302	11-deoxy-PGE1	Lipids and lipid-like molecules	Fatty Acyls	Eicosanoids		4.28905	19.546	0.588485	0.527865	1.91596	8.442	4.79932	0.562147	5.93095	0.474936	3.26945	0.732702	2.72577	2.1647	4.51679	0.688409	1.56514	1.71308	2.87185	2.43605	0.191542	2.16718	0.0892645	0.77891	0.282464	0.340245	0.753914	0.11525	0.157244	0.389407
M303	LysoPC(18:1(9Z))	Lipids and lipid-like molecules	Glycerophospholipids	Glycerophosphocholines		2.14542	4.78506	0.417987	0.416877	1.24752	0.825014	1.01954	0.470674	1.56055	0.369925	0.827837	2.38469	0.41662	0.266822	0.93643	0.206632	0.578907	0.391692	0.322763	0.65407	4.73597	1.77644	3.10137	4.79092	8.06063	2.58185	1.26305	2.67275	2.39115	1.21395
M304	11-deoxy-PGF2a	Lipids and lipid-like molecules	Fatty Acyls	Eicosanoids		9.82428	31.0675	1.63565	1.34982	6.29198	15.6004	21.5065	1.10306	12.0424	1.96426	9.16666	1.96852	10.955	6.89486	19.8908	2.79069	4.18647	3.36188	5.32642	13.0799	0.648964	12.5304	0.41161	3.09289	1.69381	0.556434	2.18266	0.43814	0.668806	2.81868
M305	Glycerophospho-N-Oleoyl Ethanolamine	Unclassified	Unclassified	Unclassified		0.703604	1.03181	0.0207023	0.0439277	0.0952483	0.606281	0.630655	0.0275108	0.984074	0.0585452	0.53463	0.00553738	3.11806	0.639971	15.5345	0.541828	5.44191	0.367829	1.58221	5.56696	0.0113557	0.305763	0.0107078	0.0469448	0.0512282	0.847043	0.13853	0.0052859	0.0177015	0.700561
M306	MG(18:1(9Z)/0:0/0:0)[rac]	Unclassified	Unclassified	Unclassified		0.43946	0.928569	0.0455364	0.0698756	0.438192	0.167497	0.106995	0.108138	0.36574	0.0265654	0.136576	0.133209	0.286911	0.0285375	0.564797	0.376498	0.73185	0.165103	0.26719	0.914826	0.117356	0.254648	0.0234308	0.10472	0.242242	0.107454	0.110817	0.0284294	0.0214989	0.0963305
M307	diethyltoluamide	Unclassified	Unclassified	Unclassified	C10935	122.364	99.6724	5.88402	5.51972	50.2181	36.6101	69.7825	5.00059	48.5029	4.80891	26.4535	1.46837	6.15086	10.9516	12.1887	4.27322	4.49199	7.647	3.57266	5.6557	0.584007	8.9077	0.616034	2.99884	2.88179	2.08424	2.24152	1.14036	0.553995	14.8834
M308	3-Indolepropionic acid	Organoheterocyclic compounds	Indoles and derivatives	Indolyl carboxylic acids and derivatives		0.189525	0.368974	0.0395755	0.0684579	0.330603	0.087482	0.61764	0.0400596	0.189907	0.0387757	0.264369	7.70543e-15	3.0772e-14	0.15443	7.7064e-14	1.8143e-14	0.000104667	0.0814796	0.000380159	0.000217278	5.83398e-15	0.00890594	2.28731e-15	0.000149552	0.000133049	0.00613554	0.00169403	6.53641e-15	2.80094e-15	0.0361478
M309	16-J1-PhytoP	Lipids and lipid-like molecules	Fatty Acyls	Octadecanoids		28.8838	81.8826	0.7269	1.60303	11.6384	18.0035	4.85482	0.573794	3.93301	0.722043	2.04749	0.004097	0.0257388	0.839654	0.189711	0.000591879	0.00471136	0.687254	0.00223482	0.0120501	0.000766084	0.0278133	0.000253754	0.00219771	0.00130265	0.00769788	0.00243785	0.000201481	0.000444079	0.0977181
M310	LysoPC(18:2(9Z,12Z))	Lipids and lipid-like molecules	Glycerophospholipids	Glycerophosphocholines		1.51769	2.53965	1.49677	1.46995	1.69086	0.68135	0.29162	1.89022	0.910393	1.32054	0.266986	0.917776	0.164515	0.155242	0.414598	0.116407	0.188574	0.288467	0.19006	0.246702	0.776462	0.342794	1.17615	2.21235	5.76703	0.391017	0.225298	0.85743	0.486026	0.211307
M311	8,15-DiHETE	Lipids and lipid-like molecules	Fatty Acyls	Eicosanoids		3.55251	19.9073	0.21143	0.361886	1.63071	4.19338	2.61529	0.226925	1.72938	0.317103	2.32025	0.204339	0.992857	0.917667	6.42839	0.160013	0.475854	0.939084	0.515231	1.07361	0.100965	1.30613	0.0721511	0.522432	0.272474	0.270358	0.331107	0.0475876	0.0726921	0.70619
M312	15-keto-PGF1α	Lipids and lipid-like molecules	Fatty Acyls	Eicosanoids		2.10492	10.3263	0.11455	0.180138	0.878847	2.02896	1.48603	0.114787	1.24793	0.130766	2.08352	0.386596	1.23167	0.487962	8.74945	0.247382	0.578929	0.519615	0.491925	1.68625	0.121967	2.26015	0.0732526	0.598973	0.309439	0.300343	0.277157	0.0725003	0.0876254	0.79031
M313	Glycerophospho-N-Palmitoyl Ethanolamine	Unclassified	Unclassified	Unclassified		0.754587	0.497988	0.0495017	0.0563933	0.254319	0.364421	0.985277	0.0375979	1.59913	0.0647907	0.288186	0.00710553	7.08951	0.0874778	29.4025	2.73549	12.2468	0.063593	5.46967	14.6599	0.00216747	0.00321345	0.0139059	0.0166095	0.0613392	0.0293486	0.148757	0.00905794	0.0226996	0.233441
M314	PC(O-16:0/0:0)	Lipids and lipid-like molecules	Glycerophospholipids	Glycerophosphocholines		1.67627	7.30576	0.344909	0.347568	3.06876	36.6367	25.3456	0.279015	9.61636	1.3393	28.1177	14.5302	169.279	27.6707	360.773	95.2365	291.862	44.6774	172.924	352.6	11.472	127.285	3.99186	67.0101	62.116	45.3803	30.6102	13.1641	4.93053	34.4905
M315	PE(17:0/0:0)	Unclassified	Unclassified	Unclassified		0.555229	2.64959	0.0852394	0.101204	0.296378	0.862002	0.223923	0.0799886	0.280462	0.11505	0.409306	0.0947964	0.132828	0.611948	0.406654	0.0139859	0.142063	0.366512	0.0368115	0.0941599	1.06528	0.414543	0.908167	1.02001	1.59445	1.55978	0.922794	1.24706	1.1608	1.25014
M316	4,4'-Dihydroxydiatoxanthin	Lipids and lipid-like molecules	Prenol lipids	Isoprenoids		9.58027	17.943	0.980955	0.863	3.97739	6.07982	19.1729	0.801477	10.8052	1.62518	0.149893	0.00096261	0.0100242	0.431357	7.7064e-14	1.8143e-14	2.84648e-14	0.614377	3.17873e-14	5.2631e-14	0.000543609	0.136467	2.28731e-15	2.70536e-14	2.64819e-14	0.0544036	0.0150782	0.000278746	2.80094e-15	0.756441
M317	Cer(t18:0/16:0)	Lipids and lipid-like molecules	Sphingolipids	Ceramides		12.856	22.0975	0.945898	0.660038	3.66054	2.69103	4.86588	0.665119	1.73484	0.470762	1.33039	0.183286	0.310115	1.03046	0.198277	0.283892	0.306841	0.599306	0.425676	0.480069	0.0482357	0.422865	0.16325	0.445684	0.245522	0.488316	0.597373	0.165859	0.0835817	0.475241
M318	(±)11(12)-EET	Unclassified	Unclassified	Unclassified		5.53629	23.9103	0.60538	0.51546	2.61648	7.38755	5.10477	0.592301	6.03573	0.439357	1.37341	0.37651	1.50236	0.616567	5.21618	0.769188	0.961973	0.56196	1.52403	2.94085	0.263816	2.6964	0.0493439	0.900899	0.618036	0.286813	0.671739	0.108639	0.156379	0.458793
M319	LysoPE(0:0/22:6(4Z,7Z,10Z,13Z,16Z,19Z))	Lipids and lipid-like molecules	Glycerophospholipids	Glycerophosphoethanolamines		1.10934	7.40628	0.087896	0.232658	1.52936	1.25363	0.903149	0.117517	6.2441	0.0782549	0.307418	0.103479	0.092734	0.489032	0.71534	0.0651928	0.14667	0.112493	0.0976269	0.138597	1.92344	1.0739	0.795266	2.15873	5.2497	0.651528	0.139414	2.1245	1.57762	0.998012
M320	LysoPC(22:6(4Z,7Z,10Z,13Z,16Z,19Z))	Lipids and lipid-like molecules	Glycerophospholipids	Glycerophosphocholines		5.51418e-13	0.372239	2.69855e-14	0.0277047	0.0254891	0.0712677	0.140859	0.0160931	0.795626	0.0244135	0.0380504	0.167135	0.0942639	0.0220694	0.176715	0.373613	0.138012	0.0178337	0.414215	0.0527166	0.841325	0.356427	0.450275	0.751845	3.54993	0.456941	0.226632	0.642244	0.509753	0.215315
M321	LysoPE(0:0/22:5(7Z,10Z,13Z,16Z,19Z))	Lipids and lipid-like molecules	Glycerophospholipids	Glycerophosphoethanolamines		1.00455	1.9456	0.0528858	0.129628	0.55298	0.864707	0.331982	0.0650184	2.0182	0.0316543	0.183318	0.0245248	0.0351132	0.243657	0.23551	0.00340486	0.0722238	0.10602	0.0357688	0.0328718	0.827763	0.672884	0.470879	1.20806	1.98891	0.255814	0.0628786	0.970868	0.662771	0.349323
M322	Ciprostene	Unclassified	Unclassified	Unclassified		2.87692	8.8198	0.336609	0.23309	1.12834	4.08242	2.57706	0.205697	0.964227	0.151825	4.33775	0.412024	1.53299	1.62358	9.86691	0.335952	0.51869	1.88068	0.974651	1.59416	0.161827	10.5998	0.234953	1.60944	0.644169	1.27403	1.07962	0.10352	0.14356	3.30291
M323	LysoPE(0:0/22:4(7Z,10Z,13Z,16Z))	Lipids and lipid-like molecules	Glycerophospholipids	Glycerophosphoethanolamines		0.00742172	8.18941e-13	0.00126852	0.0110897	2.13038e-13	0.0804648	2.90726e-13	0.00965381	0.0368921	0.0104347	0.0169303	0.00268869	0.105546	0.0394669	0.367531	1.8143e-14	0.0714473	0.0116833	0.0133714	0.077868	0.216487	0.303649	0.133206	0.275897	0.427666	0.0352549	0.0150452	0.228715	0.122644	0.0539798
M324	LysoPC(18:0)	Lipids and lipid-like molecules	Glycerophospholipids	Glycerophosphocholines		4.77404	25.7158	0.645126	1.54797	4.43363	5.27223	23.4015	0.778482	18.4945	4.78537	14.3947	26.1517	13.5002	8.41611	16.5716	1.3018	4.7858	4.2349	3.05617	2.76005	24.112	11.6351	20.8621	36.6592	37.0011	26.6478	30.429	21.1261	17.7068	15.0711
M325	Sphingosine	Organic nitrogen compounds	Organonitrogen compounds	Amines	C00319	7.06838	9.99378	0.679999	0.401394	1.43354	1.19732	2.44611	0.667647	0.903022	0.236404	1.30937	0.0963751	15.4105	0.210923	26.5981	6.96816	6.3563	0.142987	12.7038	13.6111	0.0329487	0.256026	0.0653774	0.063786	0.1144	0.0272641	0.0373451	0.0232731	0.0611222	0.0730444
M326	1α-hydroxy-26,27-dimethylvitamin D3 / 1α-hydroxy-26,27-dimethylcholecalciferol	Unclassified	Unclassified	Unclassified		2.65939	6.9806	0.313356	0.310167	1.43266	4.91799	1.92397	0.224825	2.04225	0.489078	0.0206333	0.000592119	0.000335875	0.0374315	0.00262423	0.00211975	0.00279992	0.0379224	0.00211153	0.00158878	6.89797e-05	0.00128805	2.28731e-15	0.000134383	0.000294268	0.0148784	0.0558156	0.00025703	2.5831e-05	0.0434718
M327	Caffeine	Organoheterocyclic compounds	Imidazopyrimidines	Purines and purine derivatives	C07481	0.299751	0.0106987	0.00348968	0.00953375	0.0191819	0.00868816	2.99032	0.00131653	0.026425	0.00217505	0.00579385	0.000289363	0.000876305	0.00647026	0.0204648	0.00272695	0.00181195	0.00371133	3.17873e-14	0.000389133	5.83398e-15	0.00227815	0.000138364	2.70536e-14	2.64819e-14	0.000681604	0.000301765	0.000273494	0.000178148	0.00197277
M328	N-Acetyl-L-phenylalanine	Organic acids and derivatives	Carboxylic acids and derivatives	Amino acids, peptides, and analogues	C03519	1.46034	1.21784	0.0679236	0.0848823	0.449182	0.196254	0.407557	0.0811626	0.253548	0.043308	0.129215	0.00659402	0.0451824	0.124214	0.0354461	0.00512798	0.0167641	0.0708066	0.00558395	0.0128195	0.00107013	0.0368089	0.00194416	0.00790633	0.00685727	0.0115168	0.00785036	0.0028803	0.00188454	0.0841949
M329	15-methyl-15S-PGE1	Lipids and lipid-like molecules	Fatty Acyls	Eicosanoids		0.0621096	0.0322958	0.0136355	0.00666357	0.0271619	0.0398349	0.0163717	0.0109389	0.0471109	0.0121793	0.229999	0.0603457	1.47407	0.0458606	8.34144	0.0256434	0.440118	0.0195568	0.0240185	0.179211	0.176447	0.593132	0.0294313	0.422594	0.38517	0.0201797	0.0240754	0.111418	0.120338	0.0334963
M330	LysoPC(20:0/0:0)	Lipids and lipid-like molecules	Glycerophospholipids	Glycerophosphocholines		0.0125819	0.123001	0.000983999	0.00175693	2.13038e-13	0.252891	0.0445091	0.00441729	0.0231347	0.0172073	0.0192256	0.017792	0.12612	0.0360733	0.568892	0.294109	0.897845	0.0632807	0.676714	1.62106	0.00784288	0.143279	0.000885546	0.0345761	0.0503266	0.0111918	0.00165198	0.0175731	0.0053693	0.0375739
M331	Curlone	Lipids and lipid-like molecules	Prenol lipids	Sesquiterpenoids		0.234221	0.917792	0.015307	0.0148329	0.111497	0.113526	11.0884	0.0118094	0.104397	0.0106045	0.0539028	0.00358651	0.0129286	0.0225349	0.0347901	0.00733733	0.00473321	0.0138338	0.00274352	0.00791965	0.00138115	0.0203361	0.00134769	0.00637474	0.00570136	0.00637693	0.005201	0.0021823	0.00105404	0.0240132
M332	12,13-Epoxy-9,15-octadecadienoic acid	Lipids and lipid-like molecules	Fatty Acyls	Fatty acids and conjugates		15.3082	56.7099	0.595093	1.20615	6.80468	12.5016	11.5056	0.595568	11.0362	1.01028	1.29482	0.0261242	0.0646051	0.834302	0.47962	0.0349667	0.0428394	0.804925	0.0368961	0.0710003	0.00679827	0.0847299	0.00941969	0.123109	0.137856	0.0330896	0.0220568	0.00778954	0.00567248	0.120325
M333	Glycerophosphocholine	Lipids and lipid-like molecules	Glycerophospholipids	Glycerophosphocholines	C00670	3.97508	4.85667	0.222609	0.191599	1.49862	1.16211	9.06955	0.213827	2.37454	0.381873	0.0843498	0.0746005	7.92946	0.194443	14.589	4.56682	2.70429	0.0504594	0.756503	5.96922	0.420517	8.63915	0.0819063	3.98306	2.8838	1.15812	0.155784	1.27362	0.411157	5.3759
M334	4-OH-Retinal	Lipids and lipid-like molecules	Prenol lipids	Retinoids		3.58826	13.1864	0.282757	0.287621	1.71345	2.48083	1.90976	0.200985	0.812673	0.176032	3.2221	2.44232	12.969	1.14528	35.4441	3.01936	6.4722	0.882599	2.74944	10.4866	0.782966	6.17997	0.725802	4.1057	3.13713	0.806618	0.59176	1.29689	0.576712	0.975552
M335	N,N-Diethylbenzeneacetamide	Benzenoids	Benzene and substituted derivatives	Phenylacetamides		643.922	593.75	35.0589	32.6004	268.131	210.575	367.847	26.0397	250.976	27.453	130.954	7.4095	29.9028	64.2539	60.7739	20.633	22.0977	41.4503	17.2995	29.0281	2.90305	48.0673	3.04346	15.1495	13.8063	10.7089	11.9959	5.20109	2.65851	73.4941
M336	Indolelactic acid	Organoheterocyclic compounds	Indoles and derivatives	Indolyl carboxylic acids and derivatives		0.514196	0.518132	0.0338728	0.0333849	0.210813	0.0552048	0.277249	0.0229347	0.146274	0.0183964	0.179452	0.00229918	0.0148519	0.0739906	0.0128251	0.0119796	0.0113435	0.0597499	0.00777655	0.0468951	0.00060448	0.074	0.000225317	0.00111057	0.00069009	0.0123817	0.0134125	0.000559956	0.00057332	0.085632
M337	8,13-dihydroxy-9,11-octadecadienoic acid	Lipids and lipid-like molecules	Fatty Acyls	Octadecanoids		11.9448	29.0917	0.314641	1.08379	8.95469	0.306891	13.8842	0.302963	6.16316	0.877549	0.168361	0.000963691	0.0474381	0.122756	0.178759	0.000889094	0.00233038	0.15903	0.00475815	0.0022477	0.006578	0.147609	0.00292658	0.0229648	0.0701216	0.0134895	0.00711682	0.00287491	0.00180302	0.163403
M338	ADP	Nucleosides, nucleotides, and analogues	Purine nucleotides	Purine ribonucleotides	C00008	5.51418e-13	0.0221808	0.00129806	2.69163e-14	2.13038e-13	2.05102e-13	0.00253885	1.99903e-14	0.027361	0.00041056	0.00136129	0.0237865	0.336799	4.94751e-14	1.15219	0.00812139	0.132486	3.66974e-14	0.0175425	0.0624091	0.0480315	0.0957955	0.0526585	0.0329517	0.0390007	0.00429327	0.00365081	0.059727	0.0839861	0.0172055
M339	1-O-(2-methoxyhexadecyl)-sn-glycerol-3-phosphocholine	Lipids and lipid-like molecules	Glycerophospholipids	Glycerophosphocholines		0.560203	1.20757	0.0897006	0.0677363	0.224203	9.59075	4.92134	0.0759985	1.28254	0.313882	14.3878	3.97362	40.3323	11.9007	79.8825	25.9323	59.7142	14.1316	35.9461	66.4451	2.59666	61.6485	1.02393	15.3472	11.9736	12.8625	12.7406	4.29973	1.53749	12.4363
M340	1a,1b-dihomo-PGE1	Lipids and lipid-like molecules	Fatty Acyls	Eicosanoids		1.59283	5.67725	0.221127	0.11895	0.654579	2.0666	1.28861	0.103582	0.546184	0.0668758	2.58815	0.301853	1.29775	0.649591	9.68687	0.146794	0.355839	1.00467	0.497785	1.40181	0.199226	16.2017	0.269568	1.63109	0.812485	0.934472	0.842241	0.0982644	0.190017	2.68051
M341	8-methoxy-13-hydroxy-9,11-octadecadienoic acid	Lipids and lipid-like molecules	Fatty Acyls	Fatty Acids and Conjugates		6.90418	32.8034	0.173413	0.246727	1.59827	1.68182	1.16767	0.335742	0.962635	0.0800414	0.0885298	0.382754	0.925634	0.0631571	1.67158	0.989087	1.64722	0.0403109	0.783218	1.17395	0.483472	0.0099419	0.0497949	0.776118	0.580385	0.00136468	0.00222039	0.310258	0.14684	0.0214833
M342	N-Acetyl-DL-methionine	Unclassified	Unclassified	Unclassified		5.92128	5.23946	0.16944	0.0847642	1.83343	0.254842	0.918773	0.066494	0.275364	0.054144	0.385207	0.0110891	0.164129	0.521919	0.213069	0.0509289	0.0916644	0.308158	0.0448049	0.117039	0.0145593	0.351136	0.00927544	0.0440353	0.0735945	0.099153	0.0727479	0.0192667	0.0169777	0.634584
M343	N-lactoyl-phenylalanine	Organic acids and derivatives	Carboxylic acids and derivatives	Amino acids, peptides, and analogues		2.17394	1.78554	0.0336954	0.0280564	0.56044	0.0759073	0.207969	0.0209023	0.0785711	0.0133763	0.0501221	0.0189854	0.488666	0.158985	1.19673	0.0276893	0.0529339	0.108572	0.0174845	0.0427295	0.0588111	0.35617	0.034978	0.304543	0.445578	0.0463267	0.0445259	0.0998318	0.049228	0.434162
M344	Corchorifatty acid D	Lipids and lipid-like molecules	Fatty Acyls	Lineolic acids and derivatives		6.06652	17.1735	0.281351	0.405369	3.64139	5.4883	4.55002	0.218964	8.43225	0.586977	0.26881	0.00310562	0.0174761	0.196979	0.0852228	0.0031546	0.00135809	0.155004	0.00225221	0.0027588	0.00103676	0.0173721	0.00228063	0.0130915	0.00810509	0.00474442	0.0017182	0.000685649	0.00190125	0.0324611
M345	N,N'-diacetylchitobiose	Organic oxygen compounds	Organooxygen compounds	Carbohydrates and carbohydrate conjugates	C01674	3.37737	4.51325	0.505631	0.114753	2.22238	0.800005	2.92414	0.178545	0.722685	0.0523338	0.682724	0.00859841	0.150207	0.172314	0.580357	0.0234663	0.00654049	0.105911	0.0568134	0.0677268	0.288492	0.431564	0.482165	1.38523	0.331415	0.0460066	0.05946	1.63771	0.0129113	0.121868
M346	24-Hydroxy-β-amyrin	Unclassified	Unclassified	Unclassified	C19732	0.850947	1.42741	0.106694	0.0761721	0.37984	1.27715	0.62703	0.069555	0.45761	0.0975933	0.0631394	0.0043648	0.0150395	0.0491206	0.0244577	0.00599994	0.00659129	0.0271762	0.00833852	0.0153445	0.00123276	0.0141196	0.000175737	0.00190985	0.00528412	0.00312611	0.00716115	0.0015531	0.000299231	0.00968673
M347	Cer(d18:0/16:0(2OH))	Unclassified	Unclassified	Unclassified		2.08757	7.43982	0.623511	0.540862	3.30485	1.82263	2.9846	0.551173	1.0452	0.363822	0.255981	0.00548667	0.00448288	0.0595062	0.000609862	0.0221696	0.0231673	0.0673305	0.0928522	0.139783	0.0011055	0.479088	0.000822139	0.00241479	0.000644276	0.206863	0.0901819	0.000913629	0.00061621	0.478216
M348	trans-EKODE-(E)-Ib	Unclassified	Unclassified	Unclassified		2.75721	2.28892	0.0462226	0.0613361	0.623707	0.641821	0.582548	0.0286905	0.488515	0.0329316	0.173634	0.025561	0.0173196	0.487406	0.0785061	0.0866669	0.285123	0.307369	0.0351717	0.0424369	0.00119084	0.0208934	0.000336719	0.00474606	0.0132818	0.011681	0.0158536	0.000556734	0.000416506	0.0493826
M349	Pregnanetriolone	Lipids and lipid-like molecules	Steroids and steroid derivatives	Pregnane steroids	C15368	0.18201	0.303659	0.00429221	0.0251546	0.0607704	0.514846	0.601746	0.0180054	0.726591	0.0410717	2.52522	0.181269	3.00922	0.533242	21.8834	0.0124698	0.218519	0.384634	0.0350464	0.169524	0.352933	2.30307	0.116529	1.45342	1.30406	0.291273	0.134253	0.358676	0.436514	0.253558
M350	13-epi-13-J4-NeuroP	Lipids and lipid-like molecules	Fatty Acyls	Docosanoids		0.0246562	0.367195	2.69855e-14	0.00556461	3.93912e-06	0.281669	0.233263	0.00363177	0.161669	0.0137477	1.18101	0.156238	1.41954	0.26469	9.32075	0.117736	0.444546	0.207124	0.171014	1.00624	0.167782	1.28817	0.0335606	0.468398	0.46618	0.164736	0.104389	0.130433	0.126421	0.143552
M351	Soyasaponin I	Lipids and lipid-like molecules	Prenol lipids	Terpene glycosides	C08983	150.161	93.2256	2.29011	4.0354	46.0632	2.05102e-13	29.479	2.68371	5.66053	0.954604	7.93622e-14	7.70543e-15	3.0772e-14	4.94751e-14	0.000100532	1.8143e-14	2.84648e-14	3.66974e-14	3.17873e-14	5.2631e-14	5.83398e-15	5.91028e-14	0.00149623	0.0294566	0.262778	0.00192375	0.0009709	6.53641e-15	2.80094e-15	7.21818e-14
M352	2,5-Dimethylbenzaldehyde	Unclassified	Unclassified	Unclassified		4.49038	5.23155	0.269583	0.235694	2.05852	1.65682	2.96959	0.199752	1.95738	0.209593	0.95064	0.0612248	0.243782	0.479912	0.610601	0.14472	0.172931	0.321212	0.1242	0.213576	0.0250311	0.396009	0.0232791	0.119122	0.0996321	0.0895628	0.0964068	0.0379839	0.0242075	0.521317
M353	17a,20a-Dihydroxycholesterol	Lipids and lipid-like molecules	Steroids and steroid derivatives	Cholestane steroids		241.964	278.54	10.9261	12.932	134.719	27.87	75.1537	12.122	41.3212	9.14941	22.1596	2.39552	0.899931	2.24891	2.71381	19.0884	11.6651	6.31721	11.0387	15.1342	0.265866	3.93722	0.0425149	0.748364	0.146803	1.32729	1.34986	0.142135	0.0127069	6.03851
M354	9S-hydroxy-10S,11S-epoxy-12Z,15Z-octadecadienoic acid	Lipids and lipid-like molecules	Fatty Acyls	Octadecanoids		5.14112	24.3566	0.27562	0.67861	3.01129	6.8046	4.25057	0.31097	11.6241	0.390168	0.114673	0.00458313	0.0128187	0.0768062	0.0336278	0.0044832	0.0131254	0.145767	0.0106533	0.0100247	0.00112953	0.0197977	0.0148852	0.091613	0.0299879	0.0142199	0.0115847	0.00186135	0.000892294	0.0363811
M355	Nε-Acetyl-L-lysine	Unclassified	Unclassified	Unclassified		5.88885	8.02266	0.221974	0.189158	2.264	1.29282	2.58672	0.203227	1.36137	0.197189	1.8628	0.143412	1.06133	1.01839	2.03193	0.301952	0.633929	0.652671	0.239344	1.12369	0.125184	1.32664	0.095184	0.415173	0.377717	0.208221	0.151035	0.152828	0.109662	1.37329
M356	LysoPC(22:4(7Z,10Z,13Z,16Z))	Lipids and lipid-like molecules	Glycerophospholipids	Glycerophosphocholines		0.0400771	0.0586216	0.0108711	0.0158726	2.13038e-13	0.0880156	0.239504	0.00884021	0.00270679	0.031337	7.93622e-14	0.0640873	0.0045399	0.00861027	0.00182219	0.00116274	0.00337716	0.00579325	0.00516409	3.07205e-05	0.13145	0.00727888	0.122441	0.109156	0.16492	0.0287747	0.0144299	0.0906612	0.0659665	0.00669415
M357	Asp-Phe	Unclassified	Unclassified	Unclassified		9.38399	17.679	0.436943	0.276511	3.08183	14.3851	3.84381	0.225214	1.15234	0.212116	2.05383	0.000963314	0.016656	3.64788	0.039898	0.00888902	0.0332342	2.06105	0.369373	0.395898	0.012122	0.123627	0.00154148	0.0392328	0.237307	0.651972	0.146515	0.00811205	0.00258156	2.08198
M358	15(R)-PGF2α	Unclassified	Unclassified	Unclassified		0.393589	0.382202	0.00647187	0.0234377	0.103679	0.27528	0.237195	0.012637	0.15046	0.0118339	0.371531	0.174623	0.139921	0.0561144	0.896753	0.0888607	0.106796	0.0634958	0.166289	0.459596	0.0159192	0.390285	0.00386966	0.0867017	0.0614552	0.0360151	0.018779	0.00923083	0.00812379	0.133087
M359	13,14-dihydro-15-keto-PGA2	Unclassified	Unclassified	Unclassified		1.91318	8.6972	0.0726472	0.188335	0.949153	2.81334	2.19502	0.125683	1.73646	0.189586	5.32782	1.22573	6.25411	1.80102	26.6128	0.487127	1.49558	1.15906	0.557729	2.42211	0.677109	4.18625	0.330188	2.26596	1.44404	0.405631	0.331386	0.57362	0.516314	0.5302
M360	PGB1	Lipids and lipid-like molecules	Fatty Acyls	Eicosanoids	C00959	3.00111	6.28564	0.0950659	0.21285	0.973697	3.57408	3.24488	0.0964007	2.09873	0.178571	7.85594	2.69349	8.28793	1.51744	40.938	1.4405	3.40908	0.722736	2.06219	7.58836	1.04595	6.44315	0.359406	4.27276	2.25876	0.734936	0.556141	0.937604	0.642905	0.460435
M361	(24R)-1α,24-dihydroxyvitamin D3 / (24R)-1α,24-dihydroxycholecalciferol	Unclassified	Unclassified	Unclassified		1224.31	1387.51	72.8213	41.6434	369.004	326.54	388.79	47.8527	162.487	31.0047	80.5609	6.99131	0.260403	27.9067	0.353639	14.7144	15.0104	38.2773	11.8773	41.2976	0.0470985	23.9129	0.0185964	0.124058	0.0211492	9.52397	1.76583	0.0337311	0.00766914	48.5074
M362	N-(1-Deoxy-1-fructosyl)leucine	Organic acids and derivatives	Carboxylic acids and derivatives	Amino acids, peptides, and analogues		60.1089	20.3307	4.75587	2.12006	13.5807	89.1236	0.532809	6.29983	0.538966	0.0906522	9.24242	0.0109069	0.156407	0.919972	0.270627	0.00286981	0.0768974	2.76075	0.0515046	0.22681	0.0058902	0.0185335	0.110401	0.0769067	0.726251	0.0176654	0.00429618	0.0296978	0.0094946	0.286298
M363	Ethisterone	Lipids and lipid-like molecules	Steroids and steroid derivatives	Androstane steroids	C14487	4.9198	5.11723	0.29634	0.297416	2.12207	1.86931	3.41427	0.237309	2.15667	0.242106	0.897104	0.0485125	0.254099	0.467931	0.491551	0.152018	0.170004	0.339455	0.155349	0.223095	0.0132873	0.393056	0.0160648	0.120793	0.0897163	0.0827965	0.0943014	0.0350154	0.0134425	0.588442
M364	PC(P-20:0/0:0)	Lipids and lipid-like molecules	Glycerophospholipids	Glycerophosphocholines		0.0754562	0.276115	0.0188174	0.00639734	0.0352959	4.84511	0.731417	0.0188669	0.54589	0.0515946	0.622538	0.234554	2.27284	0.741263	8.88809	1.54094	3.25611	1.05851	3.62483	5.69566	1.17119	13.8116	0.213284	2.44335	2.15169	1.97749	4.7191	0.670639	0.546347	3.06196
M365	LysoPC(O-18:0)	Lipids and lipid-like molecules	Glycerophospholipids	Glycerophosphocholines		0.0010674	8.18941e-13	2.69855e-14	0.00767356	2.13038e-13	1.72938	1.6481	0.0121813	0.558458	0.115842	1.4371	0.646041	5.04635	1.63851	8.7921	1.85655	9.0319	1.27225	4.26501	14.0892	0.35984	1.98885	0.120341	1.96355	2.10674	0.697939	0.399641	1.01431	0.161583	1.4954
M366	25-Hydroxytachysterol3	Lipids and lipid-like molecules	Steroids and steroid derivatives	Vitamin D and derivatives		0.455836	1.09233	0.049624	0.0417265	0.148229	0.438775	0.333473	0.037989	0.180579	0.0319707	0.145974	0.148263	0.509935	0.0594131	1.09152	0.0686353	0.21637	0.0699082	0.143357	0.277556	0.0894426	0.196381	0.0854622	0.189274	0.117168	0.0665349	0.0846526	0.0177403	0.033696	0.0632861
M367	3α,7α,12α,24-tetrahydroxy-24-methyl-5β-cholestan-26-oic acid	Lipids and lipid-like molecules	Sterol Lipids	Bile acids and derivatives		5.51418e-13	8.18941e-13	0.00193267	2.69163e-14	2.13038e-13	0.0207552	0.00358186	1.99903e-14	1.70639e-13	0.000657965	0.00102123	0.0317784	0.0442727	0.0199939	0.0593637	0.0348419	0.018648	0.00623822	0.0688757	0.100862	0.0154131	0.521831	0.0115115	0.0369953	0.0117299	0.0013082	0.0211303	0.00404294	0.00983803	7.21818e-14
M368	3,4-dimethyl-5-carboxyethylene-2-furanpentanoic acid	Lipids and lipid-like molecules	Fatty Acyls	Fatty Acids and Conjugates		0.117264	0.230864	0.0100595	0.030539	0.0828958	0.0056464	0.142536	0.00461242	0.103273	0.0139579	0.302219	0.253466	0.0256418	0.00053428	0.0725932	1.02585	0.220564	0.00145722	0.0215171	0.00173133	0.000400857	0.00670648	0.000126539	2.70536e-14	2.64819e-14	0.000849022	1.75395e-14	5.85156e-05	0.00146564	0.0418203
M369	LysoPC(22:5(7Z,10Z,13Z,16Z,19Z))	Lipids and lipid-like molecules	Glycerophospholipids	Glycerophosphocholines		1.67218	4.62984	0.278661	0.383455	1.01485	1.82231	3.27371	0.223295	0.484804	0.447746	0.357664	1.2338	0.28623	0.188592	0.539449	1.54662	0.436797	0.180087	1.44866	0.228529	2.08831	1.22307	1.65888	2.29529	4.90703	1.33176	0.618485	1.67678	1.49095	0.7147
M370	6α-Hydroxy-5β-cholan-24-oic Acid	Unclassified	Unclassified	Unclassified		3.384	19.3754	2.66525	1.47187	2.4335	15.5345	12.7319	1.25651	3.79493	1.47661	0.316231	0.14257	0.0337607	1.15742	0.0615155	0.225673	0.0216693	0.290298	0.402836	0.018886	0.00689801	0.773829	0.00986313	0.0400208	0.00583806	0.0598037	0.125013	0.0144326	0.0139365	0.0546615
M371	PE(19:1(9Z)/0:0)	Unclassified	Unclassified	Unclassified		0.0183809	0.127926	2.69855e-14	0.00111172	2.13038e-13	0.0773831	0.0332283	0.00241161	0.000782045	0.001701	0.0357966	0.00200833	3.0772e-14	0.0523581	7.7064e-14	1.8143e-14	0.000647375	0.0368536	3.17873e-14	5.2631e-14	0.116395	0.0407464	0.101643	0.0852749	0.107839	0.117752	0.186101	0.127426	0.0817369	0.134608
M372	17-hydroxy-heptadecanoic acid	Lipids and lipid-like molecules	Fatty Acyls	Fatty Acids and Conjugates		0.639275	2.39863	0.0525886	0.0813568	0.163674	0.482897	0.175068	0.0654878	0.0868966	0.0244423	0.00977678	0.000133495	0.000687744	0.00547151	0.000266828	0.000190065	0.000516487	0.00664623	0.000127321	0.00153786	0.000623849	0.000571662	4.78657e-05	6.06807e-06	1.11719e-07	0.00156082	0.0021737	6.39767e-05	6.5806e-05	0.00344981
M373	Hydroxyphenyllactic acid	Phenylpropanoids and polyketides	Phenylpropanoic acids	Unclassified		2.38792	2.87675	0.177571	0.136018	0.968963	0.063065	1.66757	0.145559	0.588616	0.137921	0.373558	0.0228453	0.0760049	0.427595	0.159935	0.0668079	0.0499626	0.14026	0.0222881	0.18699	0.00431613	0.224781	0.00326685	0.0153809	0.00798898	0.0274532	0.0258332	0.00391593	0.00459641	0.243352
M374	20S-Hydroxycholestane-3,16-dione	Lipids and lipid-like molecules	Sterol Lipids	Sterols		3643.32	3742.59	260.688	124.259	1249.51	1032.28	823.729	134.492	390.993	71.0171	167.278	17.4855	29.9437	46.0488	120.803	288.853	267.382	95.4773	235.516	320.345	10.1886	128.813	3.76404	14.0911	7.35366	34.2623	23.3384	4.68034	0.490262	109.019
M375	1α,22-dihydroxy-23,24,25,26,27-pentanorvitamin D3 / 1α,22-dihydroxy-23,24,25,26,27-pentanorcholecalciferol	Unclassified	Unclassified	Unclassified		0.111179	1.0526	0.029277	0.0190466	0.072911	0.923096	0.283717	0.014271	0.290304	0.0143284	3.26565	0.374468	1.05274	0.617604	7.83677	0.20184	0.558517	0.339517	0.324553	0.83126	0.270931	1.63627	0.0339113	1.0069	0.499007	0.315155	0.171367	0.19006	0.102138	0.0887479
M376	3β-hydroxy-5α-cholest-8(9),14(15)-dien-23-one	Lipids and lipid-like molecules	Sterol Lipids	Sterols		20.0128	36.059	2.19811	1.3027	17.0622	23.7701	7.93332	1.85126	5.50912	1.39689	4.18821	0.46652	0.562762	0.569649	1.98168	0.399934	0.420501	1.66195	0.566441	1.36195	0.241913	2.09529	0.0276344	0.264946	0.159061	0.563475	0.360076	0.0947258	0.0123917	2.1089
M377	PC(18:4(9E,11E,13E,15E)/0:0)	Lipids and lipid-like molecules	Glycerophospholipids	Glycerophosphocholines		0.00030913	0.0630523	0.0866361	0.157238	0.0701813	1.71457e-06	2.90726e-13	0.0763928	1.70639e-13	0.0332424	0.0381717	0.0683556	0.0838469	4.94751e-14	0.0927749	0.256483	0.0149932	0.011907	0.0223297	0.0225915	0.0345969	0.0198277	0.137546	0.0574233	0.0783129	0.0298012	0.0382402	0.0444114	0.108984	0.110755
M378	LysoPC(18:3(9Z,12Z,15Z))	Lipids and lipid-like molecules	Glycerophospholipids	Glycerophosphocholines		0.592848	0.558082	1.32969	1.26857	0.579377	0.390104	0.13613	1.09621	0.152294	0.579881	0.154556	0.474563	0.0817208	0.0656661	0.189411	0.139426	0.130663	0.122067	0.118382	0.127306	0.476287	0.103122	0.42169	0.347661	0.735177	0.118631	0.10539	0.298835	0.470226	0.183678
M379	Tetracosahexaenoic acid	Lipids and lipid-like molecules	Fatty Acyls	Fatty acids and conjugates		2.08447	2.45684	0.170487	0.179548	1.57926	2.62855	0.736772	0.289697	0.308103	0.0901829	0.276524	0.0271679	0.0177417	0.0604757	0.173751	0.062841	0.112243	0.178919	0.188034	0.572594	0.00534648	0.0284601	0.00110064	0.0181433	0.00496488	0.105396	0.0200539	0.00401312	0.00278311	0.093362
M380	N-(α-Linolenoyl) Tyrosine	Unclassified	Unclassified	Unclassified		15.1528	40.4253	0.426692	0.476042	2.3158	0.827468	0.591955	0.210225	0.0796529	0.0720748	0.0341756	0.00206717	0.00239364	0.127489	0.00212926	1.8143e-14	2.84648e-14	0.0128145	0.011096	5.2631e-14	0.000209397	5.91028e-14	2.28731e-15	2.70536e-14	2.64819e-14	0.00213526	0.000333416	6.53641e-15	2.80094e-15	0.00569721
M381	12R-hydroxy-9Z,15Z-octadecadienoic acid	Lipids and lipid-like molecules	Fatty Acyls	Octadecanoids		13.885	34.5789	0.706662	1.4994	6.25945	5.49909	7.1291	0.911356	3.37638	0.594498	1.51375	0.121813	0.333146	1.05398	2.42981	0.116961	0.200965	0.618543	0.123637	0.288972	0.0346623	0.383223	0.0340993	0.307785	0.198927	0.210431	0.11364	0.0213923	0.0218957	0.356844
M382	Sclareol	Lipids and lipid-like molecules	Prenol lipids	Diterpenoids	C09183	11.4531	13.1188	0.670988	0.52151	1.65905	1.01191	2.32448	1.13644	1.10394	0.25276	1.81483	0.100697	9.74789	0.15952	15.9409	3.74934	5.40993	0.0778095	8.25126	8.33997	0.0405413	0.202463	0.0401762	0.0894886	0.132847	0.0296685	0.0349776	0.0309186	0.0376851	0.0271088
M383	Taurocholic acid	Lipids and lipid-like molecules	Steroids and steroid derivatives	Bile acids, alcohols and derivatives	C05122	125.761	195.338	5.16704	6.13408	58.1961	30.3342	39.7645	1.60724	8.91729	1.46149	0.912396	0.0530544	0.919115	1.81659	0.61744	3.31644	0.73497	8.0787	3.87268	6.75311	0.0417832	5.54974	0.0193006	0.127612	0.083155	2.13168	1.85196	0.0406102	0.027993	5.28775
M384	3,4-dimethyl-5-carboxyethyl-2-furanacrylic acid	Lipids and lipid-like molecules	Fatty Acyls	Fatty Acids and Conjugates		1.87206	0.574629	0.0440598	0.0153989	0.874959	0.977333	0.0567258	0.0492872	0.23863	0.0129255	7.00946	0.22524	0.160173	0.0690392	0.15685	0.643975	0.583331	0.486087	0.19478	0.642144	0.0124723	0.260701	0.000206668	0.00145237	0.00151559	0.0163566	0.00661667	0.00144123	8.14268e-05	0.591684
M385	3β,12α-Dihydroxy-5β-cholestan-26-oic acid	Lipids and lipid-like molecules	Sterol Lipids	Bile acids and derivatives		3694.26	4173.65	153.257	135.272	1354.66	1302.84	442.358	88.9615	292.015	60.5678	48.2063	1.38265	2.1848	21.5815	1.07222	50.7404	4.02909	80.7142	72.3811	98.0063	0.0876501	62.9883	0.111626	0.193521	0.0701612	31.5903	37.2734	0.220435	0.025316	37.9592
M386	23,24-didehydro-25-hydroxyvitamin D3 / 23,24-didehydro-25-hydroxycholecalciferol	Lipids and lipid-like molecules	Sterol Lipids	Secosteroids		105.394	122.582	7.29048	3.14989	32.1598	31.7638	28.5065	3.63024	10.8065	2.1454	5.23832	3.1008	0.054676	1.84077	0.0449162	15.0437	12.6213	2.80557	8.58458	17.5999	0.0644996	1.59859	0.00395927	0.0555221	0.00265947	0.74403	0.219387	0.0104003	0.000962486	3.13234
M387	PE(O-16:0/0:0)	Lipids and lipid-like molecules	Glycerophospholipids	Glycerophosphoethanolamines		0.271962	0.401363	0.0411795	0.0444001	0.218938	1.40565	0.303178	0.0467436	0.177058	0.0607628	2.98151	0.088459	3.30111	5.83135	17.2993	0.0508791	17.0304	5.51057	3.88426	18.2296	0.702295	11.9189	0.328752	4.51187	4.55051	5.48431	0.9604	1.04928	0.423314	5.5279
M388	PC(O-16:0/3:0)	Lipids and lipid-like molecules	Glycerophospholipids	Glycerophosphocholines		0.00482456	8.18941e-13	2.69855e-14	2.69163e-14	2.13038e-13	0.0106522	2.90726e-13	1.99903e-14	1.70639e-13	2.34079e-14	0.0639718	0.0220555	0.358849	0.0416757	1.13078	0.164559	0.632455	0.123948	0.378304	1.01957	0.0239796	0.870726	0.00424575	0.0992386	0.10773	0.0628885	0.0819923	0.0234523	0.00973166	0.061238
M389	β-Micropteroxanthin	Lipids and lipid-like molecules	Prenol lipids	Sesterterpenoids		7.45357	8.27655	1.14125	0.35696	2.34102	3.08771	0.923251	0.554583	0.886768	0.18012	0.210767	0.0277409	0.0014158	0.0311742	0.00349525	0.530475	0.273639	0.184188	0.211101	0.183279	0.00177446	0.0385792	0.000504458	0.000763958	0.000360243	0.0181639	0.0149872	0.000515124	0.000624775	0.0592186
M390	LysoPC(20:1(11Z))	Lipids and lipid-like molecules	Glycerophospholipids	Glycerophosphocholines		0.766975	2.30069	0.18121	0.202514	0.521254	2.80727	3.55874	0.200785	1.27259	0.549653	0.3114	0.732356	0.635615	0.203015	3.76422	0.858745	1.80437	0.319255	1.38031	1.93311	1.4487	1.74352	1.37693	2.0122	2.99147	1.03735	1.23045	1.29506	0.793132	0.581518
M391	5-Androstene-3b,16b,17a-triol	Lipids and lipid-like molecules	Steroids and steroid derivatives	Androstane steroids		18.047	79.093	0.143388	0.456554	3.56721	6.95376	0.899003	0.297689	0.989595	0.0897722	0.605888	0.00930395	0.0339103	0.0635326	0.212287	0.0114574	0.016753	0.280394	0.019912	0.0980152	0.00950494	0.162407	0.00453395	0.0232788	0.0223445	0.0199074	0.0333101	0.00314624	0.00602658	0.10418
M392	(-)-Cladielline	Lipids and lipid-like molecules	Prenol lipids	Isoprenoids		3.37311	11.4753	0.559717	0.592208	0.664265	2.48334	4.72532	0.69449	0.91555	0.558006	3.28299	0.861527	8.15057	5.58472	9.38776	4.43514	8.26988	1.56516	7.06873	13.6875	0.450749	6.58392	0.126214	1.89002	1.50098	1.51839	1.16438	0.41301	0.241237	1.67525
M393	Acetyl-DL-Leucine	Unclassified	Unclassified	Unclassified		1.50154	1.28197	0.0595073	0.0478809	0.419074	0.176728	0.437712	0.0576335	0.295486	0.033866	0.176522	0.00607387	0.0459842	0.25155	0.0579116	0.00826437	0.0154543	0.0824755	0.00897795	0.026184	0.00132646	0.0394474	0.00190505	0.00879738	0.0355697	0.0269579	0.0243402	0.00316981	0.00185949	0.0920057
M394	(25S)-1α,25,26-trihydroxyvitamin D3 / (25S)-1α,25S,26-trihydroxycholecalciferol	Unclassified	Unclassified	Unclassified		63.1774	92.4978	5.2683	4.12096	33.3258	31.7704	13.2355	2.94451	10.1683	2.67388	2.17074	0.0892669	0.105738	0.310822	0.258965	0.974201	0.663428	1.47374	1.08048	1.79633	0.0155889	1.52736	0.00544305	0.0139873	0.00206752	0.731376	1.3862	0.00395639	2.80094e-15	2.61356
M395	25-hydroxy-23-oxovitamin D3 / 25-hydroxy-23-oxocholecalciferol	Lipids and lipid-like molecules	Sterol Lipids	Secosteroids		229.208	266.524	17.9445	8.59519	85.5688	70.2465	51.9133	10.185	34.2217	6.56364	9.36253	1.11563	1.1914	3.75401	3.9822	5.8518	6.8092	5.80223	6.34453	8.58061	0.394177	5.70577	0.173266	0.488242	0.37757	1.74594	1.94935	0.2617	0.0186615	7.37368
M396	PS(12:0/12:0)	Lipids and lipid-like molecules	Glycerophospholipids	Glycerophosphoserines		0.0163751	0.173197	0.00196806	0.00252193	0.0310107	0.00952046	0.0103209	1.99903e-14	1.70639e-13	0.0069617	7.93622e-14	0.0659852	3.0772e-14	4.94751e-14	7.7064e-14	0.00250762	2.84648e-14	0.00530827	0.0085208	0.00184261	0.0136497	0.00218834	0.254596	0.0438852	0.0406975	0.00163699	0.00429744	0.0156367	0.0553329	0.0044623
M397	4-oxo-Retinoic acid	Lipids and lipid-like molecules	Prenol lipids	Retinoids		5.51418e-13	0.0956745	0.0806478	0.0018727	0.00891047	0.389614	0.0149622	0.0449771	0.187283	0.0451425	0.0533523	0.0108641	0.0512424	0.00840938	0.282949	0.0168144	0.0261319	0.0124703	0.00984202	0.0504225	0.00568577	0.0347831	0.00275199	0.0170921	0.017413	0.00576561	0.00229623	0.0033598	0.00642324	0.00736687
M398	(25S)-24S,26-cyclo-5α-cholestan-3β-ol	Lipids and lipid-like molecules	Sterol Lipids	Sterols		0.245398	0.672911	0.033452	0.0423486	0.115792	0.454645	0.267049	0.0361771	0.0366257	0.0190985	0.127452	0.0441902	0.413119	0.0291803	0.238238	0.121461	0.470165	0.0311401	0.526933	0.753415	0.32892	4.75189	0.109669	0.152662	0.153988	1.46766	1.19692	0.137012	0.142697	1.14829
M399	α-Micropteroxanthin B	Lipids and lipid-like molecules	Prenol lipids	Sesterterpenoids		10.7982	11.1116	0.677457	0.540799	4.3911	5.0023	1.66674	0.400791	1.26658	0.26744	0.263126	0.0149648	0.00274433	0.042554	0.00876261	0.148981	0.0360869	0.159697	0.0964414	0.101577	0.00174851	0.0167063	6.08491e-05	0.00119662	0.000249604	0.0240992	0.0208832	6.75233e-05	5.63965e-05	0.0785953
M400	D-Pipecolic acid	Organic acids and derivatives	Carboxylic acids and derivatives	Amino acids, peptides, and analogues		39.3435	56.1291	0.473277	0.399642	4.96688	7.69744	9.74908	0.37616	6.15888	0.420411	7.65586	1.88051	11.3249	9.65364	25.513	3.43242	5.79153	5.4779	4.82295	7.94878	1.58504	18.9885	1.02556	8.07218	9.71091	5.35337	4.26389	2.30122	1.10889	22.882
M401	Ribose 1-phosphate	Organic oxygen compounds	Organooxygen compounds	Carbohydrates and carbohydrate conjugates	C00620	0.0601902	0.151526	2.84893e-07	2.69163e-14	2.13038e-13	0.409637	0.0161059	4.12236e-05	1.70639e-13	2.34079e-14	0.0954368	0.0213817	0.302504	0.0438565	0.536915	0.0596074	0.184245	0.0212014	0.0866283	0.239533	0.0478373	0.298651	0.0280064	0.118854	0.248535	0.0664132	0.0931072	0.0445349	0.0305813	0.350544
M402	Aplidiasphingosine	Lipids and lipid-like molecules	Sphingolipids	Sphingoid bases		2.94786	3.96944	0.154369	0.463594	0.791612	0.730291	3.86458	0.137883	0.977725	0.256544	0.71954	0.0816418	0.881732	0.155743	0.956126	0.550418	0.627829	0.236546	1.03478	0.667059	0.0107418	0.132576	0.0107012	0.071089	0.0747663	0.0442187	0.0558481	0.023342	0.0446171	0.136428
M403	Methyl linoleate	Lipids and lipid-like molecules	Fatty Acyls	Lineolic acids and derivatives		2.38637	6.97924	0.121786	0.376412	0.629837	0.660011	1.43604	0.204671	0.202814	0.0976488	0.0325294	0.000125323	0.000957909	0.0196283	0.000446062	1.8143e-14	0.000765425	0.0145384	0.000898662	0.000374438	0.000663705	0.000368394	0.000343626	0.00180304	0.00444095	0.00319198	0.000923172	0.000343714	0.000198079	0.00434471
M404	Cer(t18:0/16:0(2OH))	Unclassified	Unclassified	Unclassified		2.31502	4.59544	0.176971	0.15991	0.712274	0.492584	1.19994	0.154357	0.4856	0.15599	0.0566318	0.0248504	0.0447337	0.0599192	0.00995558	0.0385286	0.0279361	0.0661797	0.0569704	0.0471969	0.00784047	0.0807773	0.0208967	0.0437054	0.0341901	0.0517354	0.116623	0.0185647	0.0203527	0.0848674
M405	Cer(d18:0/15:0)	Unclassified	Unclassified	Unclassified		1.40633	4.31126	0.285768	0.126849	0.679654	0.209875	0.984329	0.156278	0.39104	0.16277	7.93622e-14	0.000403729	0.00396109	0.00268477	7.7064e-14	0.0112952	0.0155259	0.0197557	0.0557231	0.0693255	0.000170351	0.000472112	0.000464916	2.70536e-14	0.000228396	0.00319196	0.00203458	0.000198707	0.000751836	7.21818e-14
M406	Glu Leu	Unclassified	Unclassified	Unclassified		23.7704	43.0531	0.71667	0.778083	7.03429	9.29766	10.1683	0.474958	5.08463	0.665595	0.274929	0.00998054	0.106687	1.4511	0.49788	0.0259966	0.270949	0.430616	1.09369	1.88768	0.0816824	0.636186	0.00579022	0.168675	0.743995	1.4215	0.887079	0.0295969	0.0175644	6.50191
M407	ORTHOTHYMOTINIC ACID	Unclassified	Unclassified	Unclassified		0.0155312	0.114595	0.00376645	0.00452767	0.0117265	0.0500225	0.0295133	0.00378706	0.0401463	0.005755	0.0211414	0.00139666	0.0138366	0.0149743	0.0679662	0.00149316	0.0118956	0.00667494	0.00421111	0.00367137	0.00102383	0.0116164	0.00858658	0.00943232	0.00232024	0.00423558	0.00551984	0.000903295	0.00212267	0.00546968
M408	Psychosine	Unclassified	Unclassified	Unclassified	C01747	0.400096	1.83775	0.0856486	0.0671504	0.116243	2.68473	0.280819	0.051529	0.00383399	0.0189437	1.32854	0.0360157	0.0246329	0.854865	7.7064e-14	0.00265111	0.0122908	0.657205	0.00749312	0.0270933	0.00898405	0.117175	0.00117968	0.00897281	0.0165714	0.133866	0.0978325	0.00284491	0.00411121	0.220395
M409	25-Hydroxyvitamin D3-26,23-lactol	Lipids and lipid-like molecules	Steroids and steroid derivatives	Vitamin D and derivatives		1.1694	2.25189	0.224099	0.192404	2.19	0.926667	0.998097	0.144504	2.96054	0.469691	0.444314	0.0116435	0.00823716	0.022139	0.0107458	0.00303447	9.11467e-05	0.112581	0.0524011	0.0708847	0.0017769	0.0495828	0.000799778	0.00215921	0.00353556	0.021213	0.0213238	0.00155984	0.0013982	0.0360326
M410	ent-13-E4t-NeuroP	Lipids and lipid-like molecules	Fatty Acyls	Docosanoids		1.06425	8.01234	0.0807035	0.135503	0.362029	3.63192	0.626063	0.100294	0.252323	0.0636823	4.61807	0.0395476	0.613187	2.98425	6.97795	0.050876	0.263748	3.88256	0.161989	0.593221	0.0359513	0.49116	0.0381525	0.3114	0.283372	0.376728	0.0949555	0.0519235	0.0418132	0.270079
M411	9-Deoxy-delta12-PGD2	Lipids and lipid-like molecules	Fatty Acyls	Eicosanoids		3.58414	18.0683	0.176115	0.362164	1.59397	5.11122	2.58159	0.196627	1.34911	0.254863	1.90054	0.27789	1.5351	1.04653	11.202	0.406892	0.582885	0.716473	0.710352	1.38439	0.247088	2.14955	0.0823585	0.801984	0.727359	0.351215	0.188827	0.184313	0.142055	0.243407
M412	PS(22:6(4Z,7Z,10Z,13Z,16Z,19Z)/0:0)	Lipids and lipid-like molecules	Glycerophospholipids	Glycerophosphoserines		0.200175	1.56261	0.0896468	0.14809	0.809957	0.551331	2.06433	0.133722	0.909235	0.193091	0.610365	1.74248	4.23782	3.20541	3.7035	7.10705	2.62574	1.11233	4.6143	0.268412	2.13371	5.72848	0.574563	8.72979	5.17383	7.60427	3.77248	3.0014	1.02802	8.59597
M413	5-Hydroxy-L-tryptophan	Organoheterocyclic compounds	Indoles and derivatives	Tryptamines and derivatives	C00643	5.53329	10.5028	0.245746	0.160227	1.48609	1.80989	2.66296	0.195471	1.85448	0.292059	0.400822	0.0331077	0.0909452	0.517507	0.578359	0.0285244	0.13015	0.399393	0.183707	0.253557	0.0130227	0.218424	0.0376189	0.140062	0.0811617	0.11356	0.110916	0.0193168	0.0130604	0.671386
M414	gamma-Glutamylvaline	Organic acids and derivatives	Carboxylic acids and derivatives	Amino acids, peptides, and analogues		90.2823	153.978	2.67806	3.29729	40.8493	35.1978	76.842	1.55915	27.5746	2.89453	6.41618	0.336344	0.506469	4.92175	1.12006	1.51059	0.385595	3.61067	0.519572	1.29356	0.0425231	1.36895	0.0504934	0.233712	0.22852	0.638342	0.231131	0.0627119	0.05682	3.55616
M415	LysoPC(P-18:1(9Z))	Lipids and lipid-like molecules	Glycerophospholipids	Glycerophosphocholines		0.00687712	0.0757562	0.00218093	0.00371383	0.0511396	0.533268	0.553654	0.0011529	0.139253	0.0190504	0.0572618	0.0448497	2.13607	0.0625649	4.66228	0.964875	3.8803	0.367712	2.21541	4.43325	0.127613	1.44275	0.0725489	1.70035	2.0711	0.641389	0.302868	0.25705	0.0595462	0.369232
M416	LysoPC(20:3(5Z,8Z,11Z))	Lipids and lipid-like molecules	Glycerophospholipids	Glycerophosphocholines		0.0583478	0.027974	0.0755751	0.0706576	0.0359373	0.0307252	2.90726e-13	0.0569893	0.0105232	0.0964852	0.00420399	0.0754384	0.00850534	0.00755484	0.0204371	0.0128599	0.0239352	0.00961058	0.0191493	0.0170157	0.0602564	0.268119	0.0669073	0.260053	0.180563	0.0392981	0.017115	0.106002	0.0382844	0.00577071
M417	24-Nor-5β-cholane-3α,7α,12α,22,23-pentol	Lipids and lipid-like molecules	Sterol Lipids	Bile acids and derivatives		0.257745	0.561567	0.0383091	0.0251308	0.091025	0.313963	0.180597	0.011015	0.136191	0.0143598	0.968025	0.00925444	0.341462	0.0767206	1.14863	0.00216784	0.00250461	0.157601	0.0149737	0.266756	0.0122123	10.627	0.0759989	0.213564	0.121217	0.139307	0.131558	0.0107278	0.0616076	1.19265
M418	Lycopersiconol	Lipids and lipid-like molecules	Steroids and steroid derivatives	Pregnane steroids		1.06687	2.84783	0.0245941	0.0253598	0.200239	0.307673	0.0746184	0.0476816	0.243252	0.00842778	0.360355	0.0451691	0.207337	0.0430778	0.38248	0.0253923	0.10434	0.143196	0.200538	0.231537	0.124924	0.0728997	0.0323499	0.0879732	0.0708321	0.00402686	0.026665	0.021698	0.0581693	0.0264382
M419	16,16-dimethyl-PGA1	Lipids and lipid-like molecules	Fatty Acyls	Eicosanoids		1.72919	5.61629	0.175908	0.122376	0.486099	2.50866	1.70809	0.14429	0.535	0.0887303	2.28879	0.548033	0.746238	1.04238	3.53354	0.527392	1.12154	1.1754	1.77612	1.36174	0.334615	3.03142	0.0689141	0.702454	0.503183	0.664151	0.630797	0.131326	0.134526	1.04844
M420	Indole-3-carboxaldehyde	Organoheterocyclic compounds	Indoles and derivatives	Indoles	C08493	0.544687	0.29683	0.0182636	0.0279347	0.275085	0.0596541	0.222982	0.0358025	0.121628	0.0155194	0.0344871	0.000689008	0.00367727	0.0131822	0.00742269	0.0012776	0.00128682	0.0101028	0.00224738	5.2631e-14	0.000171524	0.00638814	0.000390585	0.00119236	0.0020564	0.00307509	0.00239404	0.000611458	0.000396103	0.0155542
M421	2-[4,6-dihydroxy-2-methoxy-3-(3-methylbut-2-en-1-yl)phenyl]acetic acid	Benzenoids	Benzene and substituted derivatives	Phenylacetic acids		3.47009	2.27454	0.0431106	0.020011	3.07649	6.09929	0.211474	0.0864282	0.506832	0.00489289	7.86288	0.202029	0.0904281	0.222521	0.218403	1.67542	0.635902	1.13417	0.157109	3.06289	0.0241368	0.868825	0.000929813	0.00418089	0.00560622	0.0846389	0.0405229	0.0026907	0.000441882	0.666092
M422	1,11-Undecanedicarboxylic acid	Lipids and lipid-like molecules	Fatty Acyls	Fatty acids and conjugates		1.85309	6.7154	0.133489	0.131163	0.783264	0.70464	1.43174	0.0767827	0.562751	0.102055	0.354617	0.0046831	0.0555389	0.232156	0.0409637	0.019254	0.0152948	0.475826	0.0525217	0.025728	0.0125766	0.108556	0.0108352	0.0211887	0.0221186	0.0588685	0.0572801	0.00872583	0.00579671	0.388571
M423	Prostaglandin B1	Lipids and lipid-like molecules	Fatty Acyls	Eicosanoids	C00959	5.23796	18.3552	0.288048	0.431981	2.54459	4.00311	4.18514	0.297715	2.80598	0.355636	5.46108	1.42794	9.85082	1.79698	34.0688	0.569734	3.62553	1.10848	1.06576	5.23884	1.00888	7.74157	0.368781	4.14226	2.13848	0.615892	0.84396	0.669259	0.465174	1.02327
M424	(24R)-6,19-epidioxy-1α,24-dihydroxy-6,19-dihydrovitamin D3 / (24R)-6,19-epidioxy-1α,24-di hydroxy-6,19-dihydrocholecalciferol	Unclassified	Unclassified	Unclassified		3.47484	2.76958	0.254184	0.299449	4.61357	1.94189	0.968894	0.198056	4.29834	0.676169	8.66824	0.231918	0.0187249	1.06098	0.0521693	0.304889	0.310738	2.41765	0.642339	0.665127	0.0283076	0.14146	0.00257226	0.0691803	0.00644152	0.0773556	0.0391841	0.00946329	0.00123826	0.0661206
M425	9S,11R,15S-trihydroxy-2,3-dinor-13E-prostaenoic acid-cyclo[8S,12R]	Lipids and lipid-like molecules	Fatty Acyls	Eicosanoids		6.11471	24.2371	0.327226	0.560805	3.39633	4.93897	7.81822	0.268199	12.0257	0.599119	0.310184	0.0118456	0.0964948	0.158303	0.241807	0.0140667	0.0222822	0.148387	0.0185402	0.0602241	0.00279017	0.0894189	0.00722694	0.0483822	0.0246413	0.0126537	0.0183391	0.00359674	0.00543515	0.0706441
M426	13,14-Dihydro-15-keto PGF2a	Lipids and lipid-like molecules	Fatty Acyls	Eicosanoids		8.91923	61.9815	0.571395	1.02578	3.40735	25.71	7.50018	0.62037	4.48841	0.881839	9.41475	0.489493	3.70145	5.13681	24.6516	0.625647	1.43781	3.73708	1.72155	3.77509	0.388847	3.48866	0.155355	1.59493	1.36927	0.696261	0.312609	0.314292	0.292655	0.557911
M427	16-F1-PhytoP	Lipids and lipid-like molecules	Fatty Acyls	Octadecanoids		4.78368	16.6885	0.169377	0.407946	2.58417	5.18796	2.07426	0.291055	8.38885	0.182305	0.143395	0.0026698	3.0772e-14	0.0658355	0.0110074	0.00167002	2.84648e-14	0.202159	0.00184955	5.2631e-14	5.83398e-15	5.91028e-14	0.00297675	0.027522	0.011387	0.0037342	0.000610629	6.53641e-15	2.80094e-15	0.0219808
M428	LysoPC(P-16:0)	Lipids and lipid-like molecules	Glycerophospholipids	Glycerophosphocholines		0.013926	0.100282	0.00366719	0.00365259	0.0360898	0.775766	0.422905	0.0019533	0.108998	0.0372684	2.11397	0.853897	6.76153	1.61892	15.4649	1.89747	3.11917	2.00338	2.10186	5.18525	0.367803	7.07282	0.315101	2.44971	1.49189	1.01337	1.06879	0.680725	0.311934	4.50471
M429	L-Ornithine	Unclassified	Unclassified	Unclassified	C00077	3.88945	3.39041	0.0193889	0.0110468	0.209951	0.141592	0.151195	0.0193166	0.0844642	0.00967506	0.0661823	0.0166807	0.0466641	0.106184	0.0979139	0.0177187	0.036787	0.100537	0.044785	0.094581	0.00167424	0.0873392	0.00234685	0.0151266	0.0302355	0.0168593	0.0136143	0.00573109	0.00279798	0.0870317
M430	Lysyl-Phenylalanine	Organic acids and derivatives	Carboxylic acids and derivatives	Amino acids, peptides, and analogues		1.19101	1.67576	0.00738747	0.0179617	0.177116	0.137853	1.07448	0.0117066	0.396361	0.0304512	0.0403854	0.00611576	0.135992	0.295421	0.414209	0.000645632	0.0455655	0.0801798	0.067609	0.467092	0.0489221	0.234105	0.00963832	0.181314	0.47297	0.319772	0.166868	0.0415165	0.0154845	1.26067
M431	LysoPE(18:0/0:0)	Lipids and lipid-like molecules	Glycerophospholipids	Glycerophosphoethanolamines		3.73395	6.93885	0.206577	0.754691	2.54817	3.38358	2.69914	0.223717	4.49941	0.249553	5.98939	1.1133	1.82187	6.53253	5.81805	0.135899	1.69511	2.42396	0.254598	0.605993	10.4741	7.59054	10.2898	18.0689	26.1465	16.8069	11.0224	10.1154	8.75197	15.1979
M432	2-(2,5-dihydroxy-4-methoxyphenyl)acetic acid	Benzenoids	Benzene and substituted derivatives	Phenylacetic acids		0.0956297	0.216249	0.00570784	0.0105376	0.0258292	2.05102e-13	0.0685884	0.00390267	0.0400383	0.00637411	0.220459	0.000776487	3.0772e-14	0.398853	7.7064e-14	0.0448225	0.0348202	0.928784	0.0476652	0.00911072	5.83398e-15	5.91028e-14	2.28731e-15	2.70536e-14	2.64819e-14	1.85148e-14	1.75395e-14	6.53641e-15	2.80094e-15	7.21818e-14
M433	1-AG	Unclassified	Unclassified	Unclassified		0.634073	2.13965	0.0691098	0.0595014	0.304684	0.315862	0.384688	0.0507634	0.153899	0.0363028	0.389771	0.510992	3.69771	0.196421	4.0406	1.78208	4.55191	0.576091	1.38785	3.51237	1.09113	6.72812	0.0876263	0.930295	1.62273	1.21215	1.03501	0.324151	0.0813034	1.83375
M434	Eicosapentaenoic acid	Lipids and lipid-like molecules	Fatty Acyls	Fatty acids and conjugates	C06428	12.0722	26.1226	1.432	1.88477	4.15015	4.64033	9.4302	1.58401	2.46741	1.28008	5.56818	1.15145	8.79909	9.01597	13.4013	5.04878	9.94496	2.01379	6.80098	17.808	0.50169	7.03395	0.167742	1.78096	1.56842	1.75545	1.35008	0.616548	0.465872	3.89532
M435	(6β,22E)-6-Hydroxystigmasta-4,22-dien-3-one	Lipids and lipid-like molecules	Steroids and steroid derivatives	Stigmastanes and derivatives		2.47384	6.22187	0.419337	0.356246	1.4351	4.90187	1.89029	0.342621	1.81335	0.530334	0.0766388	0.00114198	3.0772e-14	0.124785	0.00152475	0.00306789	0.00198197	0.15663	0.00492918	0.00178169	0.00180521	0.00459026	4.16925e-06	0.000178775	0.000236499	0.0600951	0.00232279	0.000100018	2.80094e-15	0.128238
M436	Aragusteroketal	Lipids and lipid-like molecules	Sterol Lipids	Sterols		0.452402	1.11982	0.0958019	0.0601059	0.16535	0.496567	0.505236	0.139708	0.374438	0.159094	0.0105737	0.00566359	0.0337787	0.047436	0.17189	0.0461205	0.0741639	0.115014	0.321427	0.178899	0.0188995	0.0181545	0.00195532	0.0145238	0.0443042	0.0267105	0.035143	0.00322165	0.00290294	0.00969233
M437	19-hydroxy-nonadecanoic acid	Lipids and lipid-like molecules	Fatty Acyls	Fatty Acids and Conjugates		0.968858	5.13871	0.0641144	0.145716	0.269037	0.442388	1.02035	0.118652	0.133229	0.0563179	0.0271744	0.000486229	0.00221066	0.0164652	0.000863056	9.07183e-05	0.000586571	0.0120201	0.000732027	0.000699288	0.0019122	0.00203688	0.000486756	0.00155087	0.0013596	0.00470008	0.00269591	0.000601064	0.000979704	0.00810049
M438	3,4-Dihydroxyphenylvaleric acid	Benzenoids	Phenols	Benzenediols		0.0727561	0.0229699	0.0207906	0.00842162	0.072005	0.532047	0.0292213	0.0142004	0.0489097	0.00712805	0.473478	0.0177815	0.010239	0.0167198	0.015379	0.0696606	0.0210638	0.0372475	0.00351642	0.0150719	0.000222913	0.023428	7.24924e-05	2.70536e-14	2.64819e-14	0.00261588	0.000226794	0.00015533	0.000110299	0.0249836
M439	Scytalone	Unclassified	Unclassified	Unclassified	C00779	0.542019	0.107997	0.0221179	0.0181876	0.398034	0.0221373	0.116881	0.0297647	0.0561577	0.00719963	0.0358677	0.00273391	0.000758995	0.00347516	0.000443687	0.00991169	0.00310639	0.00281507	3.17873e-14	0.00110719	5.83398e-15	0.00341093	1.40181e-05	2.70536e-14	2.64819e-14	1.85148e-14	8.44166e-05	5.39865e-05	2.80094e-15	0.00462247
M440	N-(2-Phenylethyl)-acetamide	Unclassified	Unclassified	Unclassified	C06746	2.56462	3.79636	0.0531116	0.0686093	0.465605	0.10444	0.509399	0.0203186	0.69594	0.0234495	0.150924	7.70543e-15	0.000219512	0.133776	7.7064e-14	0.000423488	2.84648e-14	0.152249	3.17873e-14	0.000101083	1.76117e-05	0.000188282	2.28731e-15	2.70536e-14	2.64819e-14	0.000642441	7.53898e-05	3.90068e-05	1.08392e-05	0.0142122
M441	3b,15b,17a-Trihydroxy-pregnenone	Lipids and lipid-like molecules	Steroids and steroid derivatives	Pregnane steroids		0.109187	0.691989	0.0120499	0.0272484	0.0283448	0.763045	1.1389	0.0268933	1.14083	0.069284	4.61675	0.470208	9.0665	1.17225	69.4867	0.088835	1.12707	0.751466	0.217469	1.32742	1.0349	6.71765	0.298822	3.72542	3.43339	0.706527	0.446639	0.989749	1.13869	0.677425
M442	5E-Tetradecen-1-ol	Lipids and lipid-like molecules	Fatty Acyls	Fatty alcohols		15.7242	29.9626	1.48902	1.26669	3.4782	8.17553	12.0794	2.16565	3.84638	1.84739	1.62547	0.195126	0.854695	0.967758	0.751361	0.805509	1.48864	0.96553	0.904539	1.53212	0.0667281	0.696586	0.0604254	0.37979	0.236482	0.377377	0.522715	0.108742	0.0635005	0.983729
M443	LysoPC(14:0/0:0)	Lipids and lipid-like molecules	Glycerophospholipids	Glycerophosphocholines		0.0636803	0.14833	0.0450221	0.0456312	0.188556	0.0965087	0.0243695	0.0292547	0.0105766	0.023948	0.0598078	0.0751999	0.18884	0.018601	0.327508	0.111217	0.193481	0.0414803	0.112569	0.161702	0.183999	0.187493	0.0901662	0.148405	0.282163	0.112656	0.0774487	0.104938	0.102092	0.130037
M444	Jasmolone	Organic oxygen compounds	Organooxygen compounds	Alcohols and polyols		1.6313	3.64926	0.156285	0.137502	0.737266	1.45997	1.17928	0.137777	0.553886	0.125337	0.559631	0.0841729	0.183074	0.395593	0.308739	0.244692	0.22588	0.367324	0.700768	0.376257	0.0168214	3.45773	0.0200192	0.0749423	0.0848128	0.513605	0.627631	0.0353681	0.0132991	0.730998
M445	8-iso-PGA1	Lipids and lipid-like molecules	Fatty Acyls	Eicosanoids		5.02689	26.906	0.36147	0.420658	2.1401	12.9692	3.49599	0.348802	2.63329	0.38727	11.7104	2.19861	3.3889	3.54012	38.3678	1.68152	2.60396	2.42695	2.50572	7.8121	0.502934	6.42619	0.13617	1.93994	1.12399	1.09715	0.473008	0.329045	0.237977	0.50433
M446	12,15-Epoxy-13,14-dimethyleicosa-12,14,16-trienoic acid	Lipids and lipid-like molecules	Fatty Acyls	Fatty acids and conjugates		0.561238	2.80633	0.12073	0.0834959	0.158168	1.56484	0.726921	0.0874266	0.277261	0.0451723	0.427331	0.160895	0.304293	0.542866	0.466991	0.167095	0.158318	0.211932	0.420614	0.154752	0.031656	1.43447	0.0244702	0.195936	0.0487226	0.120261	0.17174	0.0263532	0.0274697	0.0756188
M447	15-hydroxy-pentadecanoic acid	Lipids and lipid-like molecules	Fatty Acyls	Fatty Acids and Conjugates		13.6559	13.8036	0.876782	0.613717	5.89762	4.80523	8.21926	0.617991	6.73004	0.749976	2.52137	0.151756	0.731254	1.67258	1.15565	0.443554	0.495059	0.950395	0.424036	0.680432	0.0556742	0.953508	0.0647872	0.368686	0.252305	0.245541	0.285834	0.114765	0.083012	1.94548
M448	LysoPE(22:5(7Z,10Z,13Z,16Z,19Z)/0:0)	Lipids and lipid-like molecules	Glycerophospholipids	Glycerophosphoethanolamines		0.106541	0.19177	0.00270746	0.037359	0.10776	0.365451	0.0855438	0.0157882	0.808088	0.00930193	0.217318	0.04037	0.0729493	0.888997	0.37197	0.00671053	0.28139	0.245118	0.294652	0.125225	1.15472	1.09496	0.499824	3.59065	4.7405	0.581977	0.136073	2.32093	1.69485	0.382463
M449	1-Monopalmitin	Unclassified	Unclassified	Unclassified		0.264679	0.169698	0.0618934	0.115298	0.178747	0.146147	0.253964	0.0960521	0.290147	0.111632	0.475246	0.0247364	0.030686	0.17081	0.0331957	0.00285842	0.00429003	2.25052	0.00658718	0.00269469	0.00244504	0.01832	0.00394878	0.00753044	0.0141484	0.0301682	0.0129394	0.0092003	0.00909245	0.164402
M450	Ganoderic acid F	Lipids and lipid-like molecules	Prenol lipids	Triterpenoids		46.9583	105.528	8.66221	6.17107	32.0225	59.1512	52.0761	7.99343	40.2865	6.2568	47.9723	0.00161685	0.00201137	15.1502	7.7064e-14	0.27051	0.0182108	14.405	0.522006	0.994167	5.83398e-15	0.493126	0.00127274	0.000663198	0.00284722	0.643235	0.0309769	0.00361712	0.00365818	1.03826
M451	19,20-DiHDPA	Lipids and lipid-like molecules	Fatty Acyls	Fatty acids and conjugates		0.64057	1.44667	0.0537858	0.0622102	0.209353	0.778732	0.691058	0.0825852	0.19053	0.0425475	0.928895	0.0272191	0.0218568	0.352136	0.0629627	0.0667608	0.0375321	0.402412	0.244137	0.0426622	0.00550825	0.310107	0.00366668	0.0214185	0.0158564	0.16233	0.210671	0.00761578	0.00341002	0.316781
M452	Annosquamosin B	Lipids and lipid-like molecules	Prenol lipids	Diterpenoids		4.55937	20.5908	0.0579686	0.141245	0.850396	1.26081	0.0835267	0.272228	0.712051	0.00847586	0.00116706	0.000600269	3.0772e-14	4.94751e-14	7.7064e-14	0.000426201	0.00233715	0.002698	3.17873e-14	0.000453035	0.00121613	5.91028e-14	2.28731e-15	2.70536e-14	0.000198365	1.85148e-14	1.75395e-14	0.000155369	6.12445e-05	7.21818e-14
M453	1α,25-dihydroxy-26,27-dimethylvitamin D3 / 1α,25-dihydroxy-26,27-dimethylcholecalciferol	Lipids and lipid-like molecules	Sterol Lipids	Secosteroids		1.07958	2.57139	0.200015	0.206026	0.671031	5.08967	1.74849	0.273797	0.77124	0.230241	0.632891	0.242914	0.0141574	0.354442	0.0263414	0.603591	0.303036	0.672125	0.68552	0.769266	0.0111892	0.498514	0.00125845	0.0152151	0.0158417	0.348789	0.348769	0.00860503	0.000104756	0.250083
M454	(22E)-1α,25-dihydroxy-26,27-dimethyl-22,23-didehydrovitamin D3 / (22E)-1α,25-dihydroxy-26,27-dimethyl-22,23-didehydrocholecalciferol	Lipids and lipid-like molecules	Sterol Lipids	Secosteroids		7.64407	18.5525	0.794811	0.65851	3.16421	8.96132	6.04947	0.542065	4.91452	0.807291	0.670585	0.000733248	0.00137968	0.994118	0.00345422	0.000531901	0.000943684	0.854967	0.00694874	0.00684224	0.000160793	0.00555213	1.43853e-05	8.9499e-05	4.64663e-05	0.053052	0.00373851	4.82072e-05	2.30494e-05	0.156727
M455	1α-hydroxy-24-methylvitamin D2 / 1α-hydroxy-24-methylergocalciferol	Lipids and lipid-like molecules	Sterol Lipids	Secosteroids		2.16545	5.95936	0.284867	0.187488	0.905244	2.69852	1.38838	0.204673	1.69102	0.318802	0.118155	0.000310253	3.0772e-14	0.171947	0.0030432	0.000181255	0.00231341	0.235703	0.00113099	0.0124787	0.000939398	0.002352	2.28731e-15	0.000181982	0.00103069	0.0119757	1.75395e-14	6.53641e-15	0.000128933	0.0362898
M456	N-Acetyl-D-phenylalanine	Unclassified	Unclassified	Unclassified	C05620	2.37844	2.20049	0.112908	0.147909	0.651415	0.316222	0.741243	0.146315	0.490195	0.0727036	0.160832	0.00778812	0.0931329	0.205476	0.0719118	0.00651212	0.0322043	0.118411	0.0120807	0.0300656	0.00257007	0.0759207	0.00433875	0.01581	0.0142607	0.0190146	0.0139442	0.00603194	0.00441755	0.140786
M457	Limonoate D-ring-lactone	Unclassified	Unclassified	Unclassified	C16717	0.0155285	8.18941e-13	2.69855e-14	4.36409e-06	0.00289357	2.05102e-13	2.90726e-13	0.000367371	0.0022331	9.09282e-06	0.179947	0.479055	3.0772e-14	4.94751e-14	2.79401e-05	0.945751	0.110503	3.66974e-14	0.00497492	2.53026e-08	0.00149744	5.91028e-14	2.28731e-15	2.70536e-14	2.64819e-14	5.81916e-06	1.75395e-14	6.53641e-15	1.41132e-05	0.0354791
M458	3-methyl-5-carboxypropyl-2-furanpropanoic acid	Lipids and lipid-like molecules	Fatty Acyls	Fatty Acids and Conjugates		5.51418e-13	8.18941e-13	0.000476478	0.00261846	0.0019885	0.00826221	0.00233952	0.000120095	1.70639e-13	2.34079e-14	0.0602878	0.0470617	0.00161482	0.00331807	0.00917674	0.236635	0.00975214	0.00187244	0.00339284	0.00530899	0.0026727	0.00152307	1.81066e-05	2.70536e-14	0.000198419	0.00296696	0.00148682	0.000175962	0.000364557	0.0209323
M459	CMPF	Unclassified	Unclassified	Unclassified		0.165714	8.18941e-13	0.00571294	0.0397266	0.102811	1.22087	0.124605	0.0149595	0.136783	0.00408674	3.09656	4.30855	0.259405	1.34987	2.23689	0.606263	0.432331	0.559368	0.107869	0.898812	0.252831	0.748674	0.00117846	0.00852645	0.0152078	0.0364656	0.178475	0.0164273	0.0110796	0.391265
M460	(1R,2R)-3-oxo-2-pentyl-cyclopentanehexanoic acid	Lipids and lipid-like molecules	Fatty Acyls	Octadecanoids		4.27762	11.0196	0.204338	0.313429	1.65492	4.2376	1.52262	0.185663	1.39432	0.183453	0.301355	0.00886222	0.0235976	0.878697	0.154829	0.00590913	0.00345838	0.480619	0.0047032	0.00802273	0.000176546	0.0118279	0.000563671	0.00659253	0.0027503	0.0106475	0.00641194	0.000228967	0.000499887	0.048926
M461	Lysyl-Arginine	Organic acids and derivatives	Carboxylic acids and derivatives	Amino acids, peptides, and analogues		5.51418e-13	8.18941e-13	2.69855e-14	2.69163e-14	2.13038e-13	0.000371468	2.90726e-13	1.99903e-14	1.70639e-13	2.34079e-14	0.000362381	3.87636e-05	0.000102757	0.00212859	0.000888185	1.8143e-14	0.00184675	9.5421e-05	0.00307577	0.0149873	0.00019128	0.000187886	7.13855e-05	0.000860439	0.00657491	0.00180271	0.0022689	0.000173903	3.87163e-05	0.00656042
M462	L-Arginine	Organic acids and derivatives	Carboxylic acids and derivatives	Amino acids, peptides, and analogues	C00062	1.49889	2.04694	0.0290833	0.0172559	0.191402	14.403	0.34849	0.0326713	0.0712347	0.0138947	11.4518	0.655785	8.59739	10.2402	28.4969	1.14368	3.59962	6.45448	5.30601	7.20378	1.54314	12.7253	0.944822	8.9822	14.9937	6.35407	5.35074	2.06462	1.17569	25.6594
M463	5α-Cholestane-3α,7α,16α,26-tetrol	Lipids and lipid-like molecules	Sterol Lipids	Bile acids and derivatives		463.253	538.106	31.2481	15.6024	156.377	18.7865	64.3743	34.1248	26.4806	9.71748	15.036	0.384867	0.00799083	1.4978	7.7064e-14	0.98419	0.702489	3.11151	1.15124	5.47851	5.83398e-15	0.994078	2.28731e-15	0.0023375	2.64819e-14	0.200711	0.128066	6.53641e-15	2.80094e-15	2.1994
M464	8E-Hydroxy-4,8-dimethyl-4,9-decadienal	Lipids and lipid-like molecules	Fatty Acyls	Fatty aldehydes		1.01843	3.60992	0.0928785	0.0702604	0.477626	1.36504	0.759963	0.0807849	0.36496	0.0684616	0.117268	0.0171253	0.0587705	0.0811632	0.554436	0.0111008	0.0341136	0.146049	0.066368	0.199223	0.0173507	1.54429	0.0148261	0.0803703	0.0313814	0.118167	0.116105	0.00659723	0.0135021	0.257388
M465	Misoprostol	Lipids and lipid-like molecules	Fatty Acyls	Eicosanoids		5.2583	14.2027	0.227651	0.218519	1.28643	2.09601	0.700083	0.263481	0.265373	0.063239	0.0227751	0.003411	0.00960192	0.00702722	0.0906857	0.00312376	0.0125102	0.0521423	0.0152769	0.0452986	0.00594657	0.182364	0.00231875	0.00873566	0.00457265	0.0334378	0.022996	0.00169071	0.00360102	0.0444865
M466	Stearoylethanolamide	Organic nitrogen compounds	Organonitrogen compounds	Amines		2.52031	3.06853	0.209461	0.163701	0.706637	1.48284	0.759856	0.324732	0.35243	0.0943458	1.65422	0.219393	14.6408	0.174206	25.3921	6.11384	7.7711	0.0789832	14.8465	14.6393	0.0429183	0.300859	0.0716907	0.0758849	0.137243	0.0299824	0.0448271	0.0587589	0.140303	0.0763294
M467	6-(3-ethylphenoxy)-3,4,5-trihydroxyoxane-2-carboxylic acid	Organic oxygen compounds	Organooxygen compounds	Carbohydrates and carbohydrate conjugates		1.95715	0.27434	0.90494	0.0758357	0.340451	2.39424	0.169186	0.488872	0.195314	0.367799	15.037	1.4301	1.37915	0.40291	0.828162	1.8039	0.72366	0.276413	1.22024	0.625585	0.0233312	5.80682	0.00110873	0.0205756	0.00076052	0.0236956	0.220189	0.0321172	0.000424116	2.25161
M468	(±)-(E)-13-Hydroxy-10-oxo-11-octadecenoic acid	Lipids and lipid-like molecules	Fatty Acyls	Lineolic acids and derivatives		12.0792	31.5149	0.307834	0.727305	3.74033	7.31008	9.89656	0.378268	5.80622	0.429078	1.05412	0.0230422	0.117681	0.710699	0.674956	0.000699763	0.00573217	0.655889	0.00245065	0.0122325	0.0116081	0.129037	0.00715601	0.115202	0.183885	0.0570141	0.026222	0.00884379	0.00633341	0.2881
M469	11(12)-EpETE	Unclassified	Unclassified	Unclassified		1.67394	11.7664	0.0689345	0.17069	0.657402	6.04122	3.20534	0.087388	1.54624	0.157834	5.56009	0.598641	1.52118	2.61286	7.98415	0.755375	0.737054	1.27201	0.52719	1.60775	0.145453	1.59803	0.0394104	0.618425	0.49504	0.182271	0.159712	0.100305	0.0976656	0.315563
M470	delta12-8-NeuroF	Lipids and lipid-like molecules	Fatty Acyls	Docosanoids		0.0367908	0.778414	0.00327321	0.0119819	0.0496314	0.526322	0.331759	0.00511217	0.523302	0.0182149	1.85166	0.0898393	1.96203	0.402274	15.5235	0.0698117	0.635109	0.164121	0.161294	0.914772	0.164289	1.45535	0.124676	0.912178	0.739238	0.218959	0.134987	0.149165	0.277406	0.179591
M471	1a,1b-dihomo-PGD2	Lipids and lipid-like molecules	Fatty Acyls	Eicosanoids		0.500227	3.03367	0.0261076	0.0594438	0.19108	2.06393	1.15024	0.0482902	0.765641	0.062271	11.8989	1.54699	9.13024	2.47765	63.3197	0.109798	1.9113	0.619752	0.607914	4.49735	1.60946	9.78565	0.244569	5.7938	3.59181	1.56512	0.864705	1.41586	1.10189	0.385541
M472	(Z)-3-Oxo-2-(2-pentenyl)-1-cyclopenteneacetic acid	Organic oxygen compounds	Organooxygen compounds	Carbonyl compounds		0.112038	0.0794001	0.00299839	0.00880127	0.0458775	0.683542	0.0186141	0.00369504	0.0516309	0.00268533	0.860895	0.438104	0.022336	0.571883	0.344998	1.49466	0.386863	0.194329	0.172133	4.27622	0.0353605	0.278217	0.00109213	0.00601324	0.00599385	0.0256813	0.0839287	0.00361328	0.0035209	0.0471019
M473	16,16-dimethyl-PGA2	Unclassified	Unclassified	Unclassified		0.402291	0.814367	0.0187322	0.0216392	0.163162	0.225209	0.210811	0.0269965	0.116184	0.0127048	1.42663	0.155529	1.06694	0.284142	4.58978	0.0511936	0.401414	0.145069	0.096778	0.372167	0.139422	0.766773	0.0240405	0.44905	0.353657	0.127005	0.083903	0.108892	0.0788789	0.0884681
M474	9-hydroxy-16-oxo-hexadecanoic acid	Lipids and lipid-like molecules	Fatty Acyls	Fatty Acids and Conjugates		10.609	29.359	0.906745	0.742686	3.73833	16.5308	3.60159	0.935333	7.64569	0.864513	1.75797	0.0327863	0.0651838	5.88705	0.388464	0.0197178	0.0189332	3.28813	0.0458107	0.0328265	0.00134649	0.0447416	0.0019666	0.0188281	0.00961422	0.032396	0.0190744	0.00124918	0.00146739	0.131975
M475	Phenylacetaldehyde	Benzenoids	Benzene and substituted derivatives	Phenylacetaldehydes	C00601	2.91746	4.05074	0.129701	0.106364	1.11223	0.566936	1.35253	0.10108	0.86204	0.0970281	0.212896	0.0146588	0.0483387	0.139229	0.121628	0.0522093	0.0639689	0.127877	0.0491513	0.405621	0.00504591	0.113929	0.00518534	0.028791	0.0265006	0.0351428	0.0424088	0.0125477	0.00674362	0.248925
M476	Ribothymidine	Nucleosides, nucleotides, and analogues	Pyrimidine nucleosides	Unclassified		11.1553	12.1904	0.480285	0.496791	4.55946	1.40129	0.971769	0.402069	0.554558	0.0931866	2.26628	0.147454	0.168396	0.856016	0.100214	0.0448572	0.0727322	0.369383	0.0622488	0.15043	0.00977525	0.522856	0.0124138	0.0384398	0.015298	0.0477316	0.0622085	0.0203427	0.00530525	0.276612
M477	PC(16:0/0:0)[U] / PC(16:0/0:0)[rac]	Unclassified	Unclassified	Unclassified		7.89826	19.8589	3.16866	3.61923	7.42075	7.01987	4.67664	2.91824	8.75049	4.99411	8.80482	29.2206	17.9613	6.33668	30.9565	2.47601	7.10869	5.62002	7.26384	4.36259	25.3658	14.5095	24.6264	50.629	84.6672	25.7862	28.6807	24.5988	21.2254	22.6033
M478	PS(18:1(9Z)/0:0)	Unclassified	Unclassified	Unclassified		0.00261503	0.0937053	0.00464229	0.00469448	0.00802599	0.0175273	0.0254841	0.0171134	0.0406606	0.00919627	3.76032e-08	0.100463	0.0644611	0.0180213	0.118268	0.0277515	0.0102476	0.0177623	0.0142682	0.0120512	0.190787	0.0803465	0.0519264	0.457795	0.514668	0.33262	0.307876	0.195139	0.0603014	0.159037
M479	Sagittariol	Lipids and lipid-like molecules	Prenol lipids	Diterpenoids		26.7237	22.5071	1.004	1.40949	4.43107	1.12978	5.55292	1.75012	2.02571	0.494109	1.25703	0.0704254	3.07661	0.239061	4.09863	1.15439	1.29378	0.186493	2.91027	1.70686	0.00775096	0.156055	0.00787556	0.0735647	0.0770664	0.0329289	0.0431946	0.0156713	0.0223951	0.235832
M480	2-Linoleoyl Glycerol	Unclassified	Unclassified	Unclassified		1.81858	0.917014	0.0967009	0.157288	0.644996	0.317286	1.04776	0.140348	1.33636	0.0328564	0.214101	0.0811152	0.149737	0.150604	0.307246	0.247366	0.334749	0.0740873	0.151945	0.463072	0.0417357	0.368977	0.012327	0.142192	0.206871	0.0582825	0.0760005	0.0523866	0.0143047	0.304356
M481	11E,17-Octadecadien-9-ynoic acid	Lipids and lipid-like molecules	Fatty Acyls	Fatty Acids and Conjugates		1.38023	7.70722	0.0677356	0.10403	0.252654	1.94425	0.890981	0.0607918	0.681032	0.0670006	0.359489	0.00252579	0.0131058	0.165167	0.211373	0.0388099	0.0820409	0.336705	0.204505	0.32928	0.0489702	0.281775	0.000783697	0.00921775	0.0444299	0.0743588	0.0302581	0.00360336	0.00355819	0.0173899
M482	Ethyl icosapentate	Lipids and lipid-like molecules	Fatty Acyls	Fatty acid esters	C13364	0.298713	1.03995	0.102356	0.0828677	0.065184	0.376567	0.699354	0.076249	0.128085	0.119826	0.679304	0.319271	1.41769	1.11028	1.634	0.764223	1.96386	0.282475	1.23081	1.87369	0.121839	1.41171	0.0469101	0.273157	0.28145	0.536462	0.315673	0.133355	0.07916	0.323203
M483	Cer(d18:1/14:0)	Lipids and lipid-like molecules	Sphingolipids	Ceramides		6.13867	3.23078	0.263901	0.285364	1.12227	1.42447	0.998268	0.201749	0.341378	0.170346	0.32276	0.0706375	0.651046	0.219835	0.66528	0.738594	0.47355	0.128852	0.306812	0.593865	0.0472488	0.169611	0.1334	0.100641	0.0802316	0.0256053	0.0384463	0.0433027	0.0619403	0.162853
M484	Pyrophaeophorbide a	Organoheterocyclic compounds	Tetrapyrroles and derivatives	Chlorins		23.782	13.9075	0.234902	0.121986	3.8394	3.68373	1.49251	0.195286	3.14695	0.0545017	5.30037	0.00582261	0.00729392	2.34532	0.0471073	0.0262951	0.0116887	3.26933	0.0129229	0.00597418	0.00605409	0.0364268	0.000225735	0.017745	0.00111069	0.0174082	0.00448242	0.0110176	0.000117419	0.0654724
M485	δ-Valerolactam	Unclassified	Unclassified	Unclassified		2.7945	8.41865	0.188929	0.146443	1.35915	1.07152	3.00287	0.133559	3.45415	0.219057	0.530712	0.0576254	0.0719702	0.471539	0.372141	0.162424	0.0537698	0.198032	0.060104	0.0778987	0.00489409	0.265943	0.00527189	0.0309811	0.028303	0.0345244	0.0333665	0.012876	0.0081866	0.232372
M486	L-β-aspartyl-L-leucine	Organic acids and derivatives	Peptidomimetics	Hybrid peptides		10.2902	14.5994	0.197724	0.245856	3.33802	23.9636	3.81956	0.118573	0.895888	0.0900306	3.65543	0.00287832	0.0390591	4.60439	0.10268	0.00721095	0.0201613	3.34946	0.0773987	0.086313	0.00702773	0.0451573	0.00287921	0.0238739	0.0510151	0.0316593	0.0216354	0.00621849	0.00291868	0.102289
M487	Sinapic acid	Phenylpropanoids and polyketides	Cinnamic acids and derivatives	Hydroxycinnamic acids and derivatives	C00482	0.906343	0.0996622	0.0244672	0.0186381	0.266199	0.0163836	0.149438	0.0538398	0.0453678	0.0136223	0.0102802	3.78848e-05	0.000321998	0.00880615	7.7064e-14	1.8143e-14	2.84648e-14	0.00400784	3.17873e-14	0.000179373	5.83398e-15	0.000376965	3.77281e-05	2.70536e-14	2.64819e-14	1.85148e-14	8.34824e-05	6.53641e-15	0.000104285	0.000460226
M488	(±)-Octanoylcarnitine	Unclassified	Unclassified	Unclassified		0.252177	0.265822	0.0310267	0.0143769	0.170298	0.138986	0.198158	0.016741	0.142031	0.0256762	0.00848114	0.322547	0.149029	0.00901791	0.135119	0.317905	0.0349407	0.0310634	0.000215047	0.00866033	0.00532313	0.0805331	0.000447544	0.00184429	0.00539424	0.0025292	0.0126368	0.00767359	0.000884478	0.0482823
M489	delta10-12-PhytoF	Lipids and lipid-like molecules	Fatty Acyls	Octadecanoids		1.97914	5.30459	0.0380481	0.132206	0.848929	3.73964	3.85687	0.0492166	5.43153	0.234554	1.12898	0.0286041	0.168838	1.10819	1.21956	1.8143e-14	2.84648e-14	0.790325	3.17873e-14	5.2631e-14	0.0140982	0.0578264	0.00182648	0.0333269	0.043961	0.0112059	0.0105403	0.00478889	0.00796169	0.0832703
M490	(25S)-5α-cholestan-3β,6β,15α,16β,26-pentol	Lipids and lipid-like molecules	Sterol Lipids	Sterols		576.238	508.998	35.6141	28.2859	280.615	205.604	279.289	20.4244	130.388	20.3683	58.487	4.65206	7.53206	16.486	22.14	26.3897	27.5062	26.8059	21.2486	31.9512	1.605	31.5053	0.794985	3.77437	1.98188	8.51218	4.97545	1.16747	0.160922	40.6618
M491	Taurodeoxycholic acid	Lipids and lipid-like molecules	Steroids and steroid derivatives	Bile acids, alcohols and derivatives	C05463	0.965195	1.39214	0.00184078	0.0528399	0.604896	0.348808	0.248796	0.035849	0.056102	0.0150843	0.26975	0.663323	0.486498	0.0131948	0.356105	0.000366021	1.66758e-05	0.149841	0.000218636	0.00112483	0.0745102	0.790579	0.0403857	1.29234	0.159779	0.306938	0.445448	0.194169	0.0222244	1.05846
M492	2-isopropoxyphenol	Benzenoids	Phenol ethers	Unclassified		0.378034	0.580332	0.0360978	0.0298078	0.179742	0.19466	0.259901	0.0329522	0.189317	0.0342634	0.128213	0.0233965	0.0393196	0.0954448	0.0913378	0.0692439	0.074645	0.0636417	0.225588	0.0853123	0.00254389	0.337891	0.00306059	0.0142476	0.0147028	0.0546408	0.0985455	0.00541784	0.00258838	0.0959648
M493	LysoPE(0:0/20:4(8Z,11Z,14Z,17Z))	Lipids and lipid-like molecules	Glycerophospholipids	Glycerophosphoethanolamines		0.670527	0.65867	0.0857304	0.101004	0.259559	0.595494	0.250996	0.0738656	1.02134	0.0435563	0.320945	0.066784	0.579753	0.498648	3.03654	0.0581222	0.634053	0.19922	0.348678	0.60278	1.12	0.661394	0.680353	1.89176	3.55612	0.375712	0.0690571	1.47448	0.871064	0.198037
M494	Creatine	Organic acids and derivatives	Carboxylic acids and derivatives	Amino acids, peptides, and analogues	C00300	10.2	16.5436	0.655818	0.693267	5.09907	4.51358	7.10971	0.740794	6.23499	0.349707	15.3935	2.31556	12.3349	3.60222	33.3495	6.92533	10.9906	3.75059	5.71699	9.56787	1.07982	25.591	1.27103	4.79632	3.95635	2.12608	3.56651	1.75808	1.17988	22.7612
M495	LysoPE(18:1(11Z)/0:0)	Lipids and lipid-like molecules	Glycerophospholipids	Glycerophosphoethanolamines		2.36164	5.11935	0.181404	0.268779	0.684432	1.73436	0.945119	0.257331	2.09562	0.193926	0.542486	0.0622674	0.0539781	0.674967	0.19635	0.11699	0.0845959	0.50892	0.0846623	0.140536	1.28178	0.419544	1.23748	1.71892	4.03117	1.16393	0.978536	1.39055	1.07596	1.75966
M496	LysoPE(20:2(11Z,14Z)/0:0)	Lipids and lipid-like molecules	Glycerophospholipids	Glycerophosphoethanolamines		0.0685224	0.45949	0.0173876	0.00606831	0.0571452	0.0176536	0.0827264	0.0144693	1.70639e-13	0.00417011	0.00212434	7.70543e-15	3.0772e-14	0.00961092	7.7064e-14	0.00423618	2.84648e-14	0.00110497	9.81646e-06	5.2631e-14	0.0476235	0.000341058	0.0972831	0.156403	0.36425	0.0270944	0.00290764	0.091149	0.0265415	0.00554859
M497	PC(O-18:1(11Z)/0:0)	Lipids and lipid-like molecules	Glycerophospholipids	Glycerophosphocholines		0.763116	9.56711	0.297409	0.250472	3.42123	18.3977	19.5586	0.301699	6.87741	0.836284	8.32924	5.09761	70.1888	6.54205	205.023	45.3658	109.726	15.4006	66.7504	155.778	10.2125	96.6881	2.92302	50.4486	58.4518	27.561	23.907	11.505	3.92912	14.9616
M498	Anandamide (22:6, n-3)	Unclassified	Unclassified	Unclassified		0.127957	0.301612	0.0167883	0.0119675	0.0349538	0.0539991	0.0848099	0.0124032	0.0132396	0.00905485	0.225547	0.00428893	1.52422	0.0391529	1.19226	0.328663	0.522079	0.0190756	0.957133	0.645768	0.00047483	0.0166311	0.00145184	0.00632175	0.00383574	0.00500639	0.00409346	0.00108929	0.0013084	0.00363112
M499	N-Oleoyl-L-Serine	Unclassified	Unclassified	Unclassified		0.0946998	0.163008	0.0110031	0.00442553	0.0308186	0.0396013	0.0850146	0.0142949	0.0171632	0.0033778	0.00434055	0.00252803	0.0040952	0.00706456	0.00488716	0.0525305	0.00426564	0.00108795	0.0126365	0.00977147	0.000450593	0.0160098	0.000470221	0.00392075	0.00292684	0.000437909	0.000913657	0.000295584	0.000833106	7.21818e-14
M500	10-F2-dihomo-IsoP	Lipids and lipid-like molecules	Fatty Acyls	Eicosanoids		6.28582e-05	0.00540865	2.69855e-14	2.69163e-14	2.13038e-13	0.0028811	2.90726e-13	0.00065218	7.41356e-06	1.40232e-06	0.0149425	0.0654981	0.223866	0.00150849	0.204852	0.13046	0.269692	0.0236305	0.0971466	0.151249	0.121617	0.401105	0.0176319	0.0414654	0.04482	0.062997	0.0368141	0.0116666	0.0113182	0.0630618
M501	N-Palmitoylsphingosine	Lipids and lipid-like molecules	Sphingolipids	Ceramides		1.47693	0.325315	0.0796313	0.0636671	0.177526	0.102874	0.0085574	0.0791531	0.00293272	0.0297493	0.0795099	0.0196072	0.424791	0.0689414	0.27264	0.159665	0.213394	0.00866266	0.145501	0.404235	0.0622346	0.128239	0.154435	0.0755129	0.0573707	0.0110051	0.0276742	0.0266029	0.0543043	0.0315142
M502	Leu-Leu-Leu	Organic acids and derivatives	Carboxylic acids and derivatives	Amino acids, peptides, and analogues		0.184558	0.173139	0.0177865	0.0135258	0.106439	0.0533107	0.152162	0.0126407	0.0827453	0.0141534	0.0529452	0.00175175	0.0082012	0.0152637	0.0143949	0.00545108	0.00175457	0.0118649	0.00012527	0.000999807	0.026108	0.00917697	0.000757961	0.00372555	0.00106899	0.00221826	0.00381501	0.0011368	0.000618726	0.0165378
M503	15R-PGE2 methyl ester, 15-acetate	Lipids and lipid-like molecules	Fatty Acyls	Eicosanoids		0.473847	1.31918	0.0825337	0.0819474	0.290504	0.297325	0.424032	0.0849076	2.99141	0.142312	7.93622e-14	7.70543e-15	3.0772e-14	4.94751e-14	7.7064e-14	0.00126009	2.84648e-14	3.66974e-14	3.17873e-14	5.2631e-14	7.91687e-05	0.000114534	2.28731e-15	0.000302367	0.000219029	0.000488218	1.75395e-14	6.53641e-15	6.2874e-05	0.000891751
M504	Oleandolide	Lipids and lipid-like molecules	Polyketides	Macrolides and lactone polyketides	C11990	0.0404209	0.392973	0.00216382	0.00880704	0.0126008	0.194343	0.260523	0.00859542	0.346682	0.0216123	0.317439	0.0855134	2.29674	0.0984587	10.4001	0.0236884	0.522315	0.0664697	0.0584523	0.321144	0.171724	0.595589	0.0981696	0.576642	0.409922	0.0368964	0.0397709	0.129779	0.178621	0.0521096
M505	PGE3 1,15-lactone	Lipids and lipid-like molecules	Fatty Acyls	Eicosanoids		0.244332	1.12533	0.000828808	0.000385602	0.0307237	0.0364369	0.00821097	0.00146834	0.00388597	0.000174939	1.33101	7.70543e-15	0.00566956	0.0272093	0.0111658	0.000447609	0.000787757	0.284468	0.000673971	0.00113152	9.0134e-05	0.00164918	0.000417522	0.00179462	0.000361751	0.00229884	0.000195245	5.10503e-05	6.71346e-05	7.21818e-14
M506	4,5-Dihydrovomifoliol	Lipids and lipid-like molecules	Prenol lipids	Sesquiterpenoids		1.60149	3.34326	0.110086	0.094	0.761933	0.354135	0.814132	0.0763657	0.256739	0.0581356	0.0335186	0.000997574	0.00306703	0.0353101	0.00483833	0.00145181	0.00144821	0.047304	0.00727936	0.00247935	0.00061843	0.042535	0.000198497	0.0021405	0.00151652	0.0153553	0.00868256	0.00111519	0.000696256	0.105527
M507	5,6-epoxy-18R-HEPE	Lipids and lipid-like molecules	Fatty Acyls	Fatty alcohols	C18175	2.02355	7.99041	0.310737	0.152617	1.08447	2.60662	1.74473	0.197614	2.58768	0.216508	3.34434	0.65031	4.68561	0.635889	16.3547	0.431146	1.37623	0.5956	0.517703	1.75286	0.435892	2.6878	0.300487	1.30427	1.21468	0.345714	0.335312	0.408693	0.47761	0.512944
M508	3-(4-hydroxy-3-methoxyphenyl)oxirane-2-carboxylic acid	Benzenoids	Phenols	Methoxyphenols		1.9328	1.88973	0.121804	0.146601	1.42493	21.3438	0.845277	0.137101	1.24561	0.011113	11.0394	1.69199	0.0967016	1.33031	0.906358	3.88133	1.74935	1.93136	0.190951	5.21802	0.313975	10.0824	0.00672166	0.120509	0.0935256	1.04223	1.38922	0.0155773	0.00330669	6.5348
M509	9S-hydroxy-12R,13S-epoxy-10E,15Z-octadecadienoic acid	Lipids and lipid-like molecules	Fatty Acyls	Octadecanoids		8.20639	19.3618	0.25293	0.524269	4.58626	1.43094	7.74373	0.205092	4.89542	0.480995	0.688138	0.00731986	0.0559474	0.298715	0.193969	0.0120054	2.84648e-14	0.300072	0.00167453	5.2631e-14	0.00589006	0.122761	0.00283829	0.0304206	0.0252406	0.0171354	0.0123787	0.0028349	0.00436265	0.254057
M510	1α,25-dihydroxy-2α-hydroxymethyl-19-norvitamin D3 / 1α,25-dihydroxy-2α-hydroxymethyl-19-norcholecalciferolcholecalciferol	Lipids and lipid-like molecules	Sterol Lipids	Secosteroids		4.21578	3.03715	0.780996	0.0985127	0.743791	0.246841	0.395264	0.192512	0.238409	0.0940522	0.00410241	0.000247303	3.0772e-14	4.94751e-14	7.7064e-14	1.8143e-14	2.84648e-14	3.66974e-14	3.17873e-14	5.2631e-14	5.83398e-15	5.91028e-14	4.55281e-05	0.0100365	2.64819e-14	0.00118416	0.000208122	2.14917e-05	2.80094e-15	0.00186492
M511	Homoavicholic acid	Lipids and lipid-like molecules	Sterol Lipids	Bile acids and derivatives		0.00673002	0.092897	0.000695678	0.000421692	0.000568863	0.0212179	0.00717857	0.00102183	1.70639e-13	0.000405758	0.0247349	0.131811	0.0280852	0.0599714	0.0203002	0.123344	0.00999195	0.0167766	0.091615	0.0107667	0.010605	0.134845	0.0154239	0.0246138	0.00277018	0.00631494	0.0739572	0.00293	0.00281771	0.0112052
M512	(+/-) 5-iPF2α-VI	Lipids and lipid-like molecules	Fatty Acyls	Eicosanoids		2.3862	15.2937	0.196456	0.26326	0.930594	8.44028	2.03333	0.209785	1.58072	0.224034	8.40516	2.54555	4.92113	2.11726	51.0015	1.96022	3.79715	1.81168	3.5777	11.2123	1.07881	9.15617	0.276174	3.33002	1.91265	1.69672	0.682576	0.692067	0.477637	0.431154
M513	PC(O-15:0/0:0)	Lipids and lipid-like molecules	Glycerophospholipids	Glycerophosphocholines		0.0518725	0.236482	0.0153641	0.0194052	0.279624	0.458322	0.30867	0.00788852	0.136483	0.0450469	0.287395	0.142835	3.36836	0.262455	6.15877	1.25435	6.08642	0.534784	3.32255	6.41988	0.21609	3.31798	0.0818424	1.14557	1.06704	0.78448	0.596841	0.275743	0.0926731	0.788803
M514	LysoPC(16:0)	Lipids and lipid-like molecules	Glycerophospholipids	Glycerophosphocholines		6.6676	3.48066	0.282907	0.221134	1.39688	0.538968	0.790424	0.267734	0.656677	0.137993	0.206215	0.576797	0.414003	0.111846	0.751787	0.291542	0.283656	0.158989	0.37661	0.355457	0.624308	0.49779	0.770729	1.4122	2.07037	0.581972	0.605833	0.670563	0.558818	0.577199
M515	Stearoylcarnitine	Lipids and lipid-like molecules	Fatty Acyls	Fatty acid esters		0.722016	2.88863	0.181012	0.0555113	0.335582	1.59762	0.702069	0.115761	0.136699	0.0774535	1.30417	2.00135	4.76544	0.441779	12.7976	8.74033	20.9167	0.550808	7.71494	10.6975	0.445776	1.62189	0.161394	0.536482	0.377441	0.349873	1.07899	0.10868	0.0365032	0.550176
M516	PS(22:4(7Z,10Z,13Z,16Z)/0:0)	Lipids and lipid-like molecules	Glycerophospholipids	Glycerophosphoserines		5.51418e-13	8.18941e-13	0.00292868	0.00378643	0.00667424	2.05102e-13	2.90726e-13	0.00209153	0.0057849	0.00898555	0.00255797	0.0583187	0.0318397	0.0178882	0.0396666	0.00159686	0.000469842	0.000865252	0.00511547	5.2631e-14	0.137246	0.0534562	0.0509158	0.346018	0.254379	0.209214	0.0848239	0.15721	0.0428606	0.0921323
M517	PC(O-17:0/0:0)	Lipids and lipid-like molecules	Glycerophospholipids	Glycerophosphocholines		0.00621394	0.130265	0.00751654	0.00980135	0.00813093	1.70735	1.48652	0.0096862	0.837155	0.108212	1.15051	0.516048	6.4481	1.1582	13.6294	2.79486	13.1088	1.78099	8.47567	16.3502	0.646816	5.17828	0.161065	2.06777	1.74913	1.78497	1.37611	0.842977	0.224903	0.98662
M518	Arachidyl carnitine	Lipids and lipid-like molecules	Fatty Acyls	Fatty acid esters		0.560886	1.26333	0.145864	0.0358219	0.220299	1.57777	0.309156	0.0657976	0.103538	0.0576245	0.565707	0.600595	3.40323	0.20819	6.75892	3.88074	11.1457	0.256291	3.46616	6.30556	0.137333	0.995277	0.0988164	0.297524	0.347881	0.195684	0.375049	0.113452	0.0646697	0.33864
M519	anhydroretinol	Lipids and lipid-like molecules	Prenol lipids	Sesquiterpenoids		0.00862779	0.0226589	0.00301264	0.00149261	2.13038e-13	0.00370694	2.90726e-13	0.00129635	1.70639e-13	0.000800178	0.0145851	0.0068474	0.054842	0.0282846	0.0621772	0.524478	0.0815627	0.0072579	0.496343	3.39012	0.00289828	0.0397951	0.000697798	0.0109497	0.00982051	0.009714	0.00627422	0.00228543	0.00189417	0.00977385
M520	α-Tocopherolquinone	Lipids and lipid-like molecules	Prenol lipids	Diterpenoids		0.831112	1.73052	0.222073	0.183945	0.485265	1.08913	1.02846	0.178942	0.504997	0.206344	0.0935737	0.00726344	0.018196	0.131494	0.028185	0.0165633	0.0301145	0.190695	0.0364868	0.0213277	0.00400017	0.0218228	0.00141627	0.00673155	0.0150226	0.0202255	0.0255479	0.00580448	0.00113492	0.0466051
M521	Phenethylamine glucuronide	Organic oxygen compounds	Organooxygen compounds	Carbohydrates and carbohydrate conjugates		9.43893	17.6442	0.245408	0.430077	5.24736	7.59796	3.19692	0.372388	1.52679	0.26463	5.15238	0.0290559	0.743107	0.956028	0.169967	0.00579331	0.391331	2.16244	0.475222	1.44623	0.00988556	0.0369432	0.0461822	0.441122	0.161982	0.256324	0.0126007	0.0514678	0.0173691	2.19958
M522	2-Phenylethanol glucuronide	Organic oxygen compounds	Organooxygen compounds	Carbohydrates and carbohydrate conjugates		0.897879	0.135939	0.280269	0.0651516	0.222467	2.34429	0.143855	0.171457	0.143543	0.139029	5.5659	1.68452	0.498312	0.194026	0.372121	2.34397	0.823834	0.159907	0.934657	0.460391	0.0398213	1.87831	0.000130589	0.0025104	0.000297376	0.0158224	0.0439211	0.00555667	6.24194e-05	1.91648
M523	19(R)-hydroxy-PGE1	Unclassified	Unclassified	Unclassified		3.28491	5.0092	0.0819619	0.24878	1.28705	2.0379	4.94217	0.134174	3.32239	0.228475	2.54505	0.345489	4.42907	0.78224	18.4343	0.095512	0.402332	0.556916	0.127947	0.706065	0.418147	3.17649	0.306279	1.81618	1.20303	0.277337	0.241511	0.321651	0.345477	0.477896
M524	2-Deoxycastasterone	Lipids and lipid-like molecules	Steroids and steroid derivatives	Bile acids, alcohols and derivatives	C15793	29.2713	39.2502	5.07197	1.26593	16.4631	2.67752	6.20041	2.09665	3.8784	1.23783	0.0172077	0.00870166	0.000773557	0.00379927	0.00296478	0.182012	0.109187	0.0595278	0.261644	0.169496	0.00626507	0.0325537	0.00460645	0.0245226	0.00091045	0.0238314	0.00819648	0.00287086	2.80094e-15	0.0163339
M525	Germacrenone	Lipids and lipid-like molecules	Prenol lipids	Sesquiterpenoids		2.89701	3.47312	0.176677	0.290356	2.05516	0.620868	3.69645	0.102027	1.84765	0.224859	0.858251	0.0479236	0.176684	0.265098	0.172098	0.178636	0.145835	0.250996	0.089224	0.0996165	0.00722405	0.188371	0.00522966	0.0758712	0.0675096	0.0526071	0.0572856	0.028289	0.0182836	0.324357
M526	7S,8S-DiHOTrE	Unclassified	Unclassified	Unclassified		1.79455	4.37121	0.0995366	0.119747	0.947586	3.18938	1.66833	0.103528	1.51383	0.149041	0.138871	0.00379084	0.0275607	0.0471226	0.070546	0.00566843	0.0112119	0.0396687	0.00604723	0.0242645	0.0010364	0.032559	0.000820943	0.00477234	0.00561211	0.00272154	0.00450956	0.00118454	0.00148487	0.0330774
M527	PC(P-15:0/0:0)	Lipids and lipid-like molecules	Glycerophospholipids	Glycerophosphocholines		0.27776	1.10145	0.030851	0.0326292	0.437448	0.536727	0.257943	0.0302631	0.147758	0.0285781	0.174816	0.0657385	2.25675	0.0945318	5.28741	0.494499	3.09372	0.203573	1.11965	3.57572	0.446759	9.68875	0.111921	1.12107	1.07496	1.22796	0.69819	0.345734	0.154085	1.06459
M528	1a,1b-dihomo-15-deoxy-delta-12,14-PGD2	Lipids and lipid-like molecules	Fatty Acyls	Eicosanoids		3.70324	24.7475	0.308435	0.360851	0.960257	19.0143	2.50857	0.367206	1.56736	0.279348	10.5027	0.574595	2.58843	4.7864	28.063	1.08403	2.24336	4.16229	2.42756	5.55442	0.313482	3.85028	0.100444	1.31482	0.88489	1.29052	0.348566	0.290784	0.232491	0.41538
M529	PHENACYLAMINE	Unclassified	Unclassified	Unclassified		27.7676	36.0999	1.40376	1.26254	11.4939	4.23495	17.5287	1.00113	10.0304	1.08112	2.48711	0.158092	0.885321	2.39065	2.09326	0.392796	0.808329	1.35822	0.786038	0.961307	0.125983	1.83572	0.0877745	0.657464	0.475164	0.583748	0.598197	0.199925	0.0981153	3.31915
M530	Guanidylic acid (guanosine monophosphate)	Unclassified	Unclassified	Unclassified		5.51418e-13	8.18941e-13	2.69855e-14	2.69163e-14	2.13038e-13	2.05102e-13	2.90726e-13	1.99903e-14	1.70639e-13	2.34079e-14	0.175478	0.0389556	0.238592	4.94751e-14	0.412337	0.123442	0.414215	3.66974e-14	0.527653	0.371167	0.044789	0.476189	0.0332228	0.291153	0.870142	0.207468	0.0778389	0.0781965	0.0368437	0.280101
M531	Linoelaidic Acid	Lipids and lipid-like molecules	Fatty Acyls	Lineolic acids and derivatives		18.9196	75.5154	1.94508	1.99475	8.997	22.0616	9.07739	1.6099	6.54852	1.37468	11.0531	1.45871	14.9937	5.36519	27.8887	2.12319	4.19478	4.7565	3.05226	5.09189	1.02389	10.6934	0.882755	5.86116	2.33658	1.00639	0.94312	0.913378	0.634225	1.74206
M532	LysoPC(P-18:0)	Lipids and lipid-like molecules	Glycerophospholipids	Glycerophosphocholines		0.0731607	0.69497	0.0258602	0.0226867	0.276863	3.20858	3.13212	0.0297395	0.921659	0.139225	1.2181	0.639366	12.2241	1.0744	34.6396	6.63687	19.3801	2.70024	13.1536	27.2964	1.87527	16.3427	0.590053	10.3403	10.3678	4.34447	3.70709	2.16956	0.670852	2.53261
M533	8,9,16-trihydroxy palmitic acid	Lipids and lipid-like molecules	Fatty Acyls	Fatty Acids and Conjugates		0.191905	0.213847	0.00395335	0.0101054	0.0870791	0.0877841	0.0553461	0.00791053	0.116928	0.00642286	0.0485919	0.0102251	0.0299654	0.0452033	0.0407332	0.0138961	0.00437428	0.0232516	0.0114063	0.0241085	0.0024078	0.0292449	0.0178974	0.00921842	0.00396886	0.00911289	0.0113255	0.00254259	0.00167224	0.0525429
M534	5,8-Epoxy-5,8-dihydro-3-hydroxy-8'-apo-b,y-carotenal	Lipids and lipid-like molecules	Prenol lipids	Triterpenoids		0.45343	0.922701	0.0384741	0.0545501	0.102534	0.686987	1.63677	0.023865	0.254379	0.0508246	0.782354	0.000562179	3.0772e-14	0.597925	7.7064e-14	1.8143e-14	2.84648e-14	1.17192	3.17873e-14	5.2631e-14	5.83398e-15	5.91028e-14	2.28731e-15	2.70536e-14	2.64819e-14	1.85148e-14	1.75395e-14	6.53641e-15	2.80094e-15	7.21818e-14
M535	DG(22:6(4Z,7Z,10Z,13Z,16Z,19Z)/22:6(4Z,7Z,10Z,13Z,16Z,19Z)/0:0)	Lipids and lipid-like molecules	Glycerolipids	Diradylglycerols		0.083344	1.49948	0.00053148	0.0119294	0.0216435	0.255584	0.42306	0.00678107	0.00745798	0.00225754	0.241922	0.0346884	1.88901	0.263689	0.486969	0.185975	0.585363	0.0576287	0.246423	0.179385	0.0653309	0.674605	0.0054637	0.130618	0.0227926	0.106018	0.0716785	0.0970113	0.038737	0.286371
M536	Thromboxane B3	Lipids and lipid-like molecules	Fatty Acyls	Eicosanoids		1.08548	3.80142	0.0702716	0.108327	0.458919	0.719971	1.81883	0.0801791	2.14535	0.174041	2.29812	0.504267	6.68292	0.824002	26.2042	0.144939	1.77492	0.613747	0.286857	1.2008	0.647062	1.92606	0.47123	2.01129	1.57628	0.205245	0.181416	0.684916	0.85772	0.38518
M537	4-Hydroxy-2,6,6-trimethyl-3-oxo-1,4-cyclohexadiene-1-carboxaldehyde	Organic oxygen compounds	Organooxygen compounds	Carbonyl compounds		0.12627	0.0793329	0.00498289	0.00885616	0.0578916	0.228198	0.0660257	0.00481119	0.0506962	0.00211661	0.50253	0.918635	0.0446622	0.207509	0.312048	0.933955	0.593602	0.0905187	0.16604	1.18902	0.0314217	0.104198	0.00112383	0.00659851	0.00587068	0.00710502	0.0246928	0.00311264	0.00261622	0.0612586
M538	5β-cholestan-3α,4α,11β,12β,21-pentol-3,21-disulphate	Lipids and lipid-like molecules	Sterol Lipids	Sterols		292.071	303.364	27.5658	4.94553	49.8266	59.8095	8.68813	11.5663	5.64252	1.53114	2.04206	2.05068	1.41104	0.422052	9.4661	41.8978	45.1427	2.94798	40.3824	50.0774	1.32482	5.80403	0.309054	0.977674	0.273998	1.66886	1.91231	0.275671	0.00502046	2.29948
M539	(22E)-1α,25-dihydroxy-26-methyl-22,23-didehydrovitamin D3 / (22E)-1α,25-dihydroxy-26-methyl-22,23-didehydrocholecalciferol	Unclassified	Unclassified	Unclassified		13.8498	22.6632	1.97183	0.549412	5.63412	2.12084	1.51696	0.829109	0.687755	0.283422	0.0622063	0.0462186	3.0772e-14	4.94751e-14	0.00235398	0.621984	0.289388	0.0255596	0.28844	0.45795	0.0105031	0.0436735	0.000599	0.0331716	0.00130026	0.0191397	0.0278006	0.00416449	0.000218005	0.0215658
M540	13-cis-retinoic acid, Isotretinoin	Unclassified	Unclassified	Unclassified		0.176093	1.58013	0.00858207	0.0334065	0.121989	0.302863	0.180695	0.00849387	0.0936055	0.0325222	0.0380233	0.00128014	0.0275622	0.0193017	0.0813248	1.8143e-14	0.00435828	0.00237841	0.00176943	0.0112195	6.50556e-05	0.00238556	5.69355e-05	0.00399672	0.00264428	0.00180981	0.000206848	0.000822429	0.00060831	0.0219539
M541	omega-hydroxy myristic acid	Lipids and lipid-like molecules	Fatty Acyls	Fatty Acids and Conjugates		5.23958	10.1486	0.199817	0.235741	2.0097	2.88409	1.26924	0.219954	1.849	0.200043	0.129929	0.00267659	0.0158884	0.0508286	0.0353546	0.0101632	0.00206413	0.0438362	0.00190504	0.00787112	7.11937e-05	0.0665656	8.44748e-05	0.00145904	0.000274847	0.00655826	0.00769696	0.000151993	2.80094e-15	0.0903441
M542	PC(17:1(10Z)/0:0)	Lipids and lipid-like molecules	Glycerophospholipids	Glycerophosphocholines		5.51418e-13	1.72782	0.0147296	0.0465304	0.234075	0.290567	1.27285	0.0420683	1.42479	0.0532273	0.0116639	0.191176	0.0344025	0.018344	0.0108663	0.120601	0.0445976	0.00812731	0.112497	0.0726284	0.247573	0.106239	0.299188	0.200502	0.246649	0.117674	0.127578	0.214096	0.21014	0.0693658
M543	sn-3-O-(geranylgeranyl)glycerol 1-phosphate	Lipids and lipid-like molecules	Glycerophospholipids	Glycerophosphates		5.51418e-13	0.00013294	0.00137004	1.64886e-05	0.00108286	0.0610869	0.00921181	0.000496311	0.0854867	0.00154227	0.0920355	0.00939254	0.0816495	0.0998915	2.84209	0.0531494	1.5181	0.439272	0.418107	1.45262	0.106006	0.693959	0.0293266	0.673205	1.59422	0.338007	0.0179496	0.159164	0.0338222	0.157385
M544	4-Pyrimidine Methanamine (hydrochloride)	Unclassified	Unclassified	Unclassified		1.07128	1.28451	0.0238805	0.00738583	0.166102	0.112178	0.17996	0.0130569	0.0901244	0.0107925	0.0326765	0.0205578	0.185872	0.130653	0.425096	0.0481035	0.10949	0.0700362	0.0994878	0.148378	0.0273374	0.313798	0.0166527	0.143956	0.186941	0.112315	0.0803143	0.0405857	0.0173383	0.441272
M545	dTMP	Nucleosides, nucleotides, and analogues	Pyrimidine nucleotides	Pyrimidine deoxyribonucleotides	C00364	0.0671954	0.67934	0.00148721	0.00693053	0.0261414	0.0653579	0.905023	0.000814632	0.350244	0.018365	1.0778	0.253876	0.689224	0.541825	1.06347	0.287473	0.493601	0.0847506	0.480525	0.79285	0.4211	1.47258	0.115378	1.98148	2.31388	1.66811	0.452542	0.465465	0.0456628	5.06872
M546	3-Deoxyguanosine	Unclassified	Unclassified	Unclassified		19.2887	28.2254	2.05088	1.76118	13.4717	13.122	11.5877	1.22534	2.13233	0.632314	15.7675	2.0786	1.37025	4.63427	1.79279	0.900232	0.581297	1.79642	0.586467	1.528	0.296613	4.5633	0.181431	1.3275	0.755788	1.79071	1.03087	0.264197	0.0773874	7.05597
M547	8,20-DiHETE	Lipids and lipid-like molecules	Fatty Acyls	Eicosanoids		5.77141	27.4669	0.521704	0.720365	2.49587	7.85174	1.50853	0.467516	0.885342	0.286474	7.56694	0.10794	1.00823	4.16644	4.66567	0.168353	0.576693	3.47317	0.356341	0.969544	0.0597317	1.3458	0.0604161	0.40247	0.209931	0.213856	0.102094	0.0499237	0.0401035	0.292194
M548	8,11,14-Docosatriynoic acid	Lipids and lipid-like molecules	Fatty Acyls	Fatty Acids and Conjugates		1.57236	6.98602	0.124769	0.124559	0.637011	3.05142	0.962989	0.123928	0.546417	0.0878182	2.99535	0.621117	4.44247	1.16199	18.8185	2.49497	5.39165	0.783807	3.75604	8.75117	0.575484	6.58347	0.0971924	2.5773	1.53607	0.997995	0.53968	0.513321	0.231972	1.06124
M549	1α-hydroxyvitamin D3 / 1α-hydroxycholecalciferol	Unclassified	Unclassified	Unclassified		0.382634	0.709002	0.0406102	0.0389074	0.212806	0.806842	0.169979	0.0287464	0.130924	0.0361846	0.0693376	0.00380038	0.00428963	0.0346176	0.0342513	0.00261784	0.0128112	0.0560674	0.0093885	0.0171223	0.00332285	0.00516011	0.00128013	0.00395719	0.00169641	0.0228387	0.00459179	0.000534735	0.000783727	0.0213003
M550	13'-Hydroxy-α-tocopherol	Lipids and lipid-like molecules	Prenol lipids	Quinone and hydroquinone lipids		2.83043	7.17714	0.429183	0.377058	1.08149	1.97755	2.13102	0.310573	0.88956	0.288428	0.266589	0.0742583	0.163718	0.265039	0.436349	0.372091	0.533654	0.348844	0.576832	0.735218	0.0762345	0.241875	0.0157798	0.111802	0.160043	0.164412	0.140056	0.0686643	0.0240529	0.188548
M551	Cortisol 21-sulfate	Lipids and lipid-like molecules	Steroids and steroid derivatives	Sulfated steroids	C02822	0.100551	0.0527762	0.0323399	0.00621726	0.103789	0.399498	0.0581608	0.018422	0.107377	0.0147242	0.317786	3.49412	1.47582	0.10328	1.37239	8.72352	3.11316	0.0826715	2.02079	5.79581	0.0737912	5.6228	0.015809	0.417246	0.130698	0.0693029	0.806672	0.0636026	0.00313685	1.49068
M552	Prostaglandin E3	Lipids and lipid-like molecules	Fatty Acyls	Eicosanoids	C06439	0.147436	0.266898	0.0134753	0.0100593	0.114722	0.0214798	0.0291417	0.0105877	0.0502291	0.00838752	0.140599	0.107427	0.875994	0.0211732	1.72488	0.0351584	0.215616	0.0175234	0.0119601	0.116232	0.0610849	0.264663	0.0546902	0.185726	0.13766	0.0109593	0.0285791	0.0755537	0.0785397	0.0319953
M553	Traumatic Acid	Lipids and lipid-like molecules	Fatty Acyls	Fatty acids and conjugates	C16308	0.742344	1.3624	0.0525123	0.054576	0.493367	0.344894	1.62906	0.0367804	1.26606	0.0905874	0.201563	0.00754943	0.0580803	0.0870475	0.130718	1.8143e-14	0.00413172	0.0821261	0.000550173	0.00858341	0.00642187	0.05337	0.00304937	0.0200505	0.0214011	0.0094797	0.00831134	0.00451723	0.00484335	0.0558293
M554	8-iso-16-cyclohexyl-tetranor Prostaglandin E2	Unclassified	Unclassified	Unclassified		5.92535	16.6148	0.225715	0.428619	2.13037	14.1799	8.44966	0.347312	4.7571	0.470003	49.4079	3.71583	19.5347	19.5328	123.108	4.91254	10.4929	9.73271	6.07032	21.4173	2.34096	19.5341	0.56796	8.59971	7.26769	3.51042	1.9409	3.10167	2.35252	1.95075
M555	LysoPC(15:0)	Lipids and lipid-like molecules	Glycerophospholipids	Glycerophosphocholines		0.536099	0.894492	0.216397	0.251163	0.432481	0.233037	0.153369	0.181961	0.510698	0.2732	0.262099	1.02409	0.45298	0.159797	0.880798	0.11074	0.347784	0.207672	0.299061	0.255893	1.23978	0.474692	1.14494	1.29345	1.69131	0.973089	0.658659	1.27581	1.03483	0.465564
M556	1α-1-Hydroxy-2,4(18),11(13)-eudesmatrien-12-oic acid	Lipids and lipid-like molecules	Prenol lipids	Sesquiterpenoids		0.381663	1.57039	0.0258988	0.0345284	0.134239	0.908245	0.223708	0.0315337	0.121336	0.0304767	1.93839	0.0123216	0.0466554	1.18067	0.27232	0.00939707	0.0252918	0.948969	0.027182	0.0558835	0.00136146	0.0333521	0.000736004	0.0142384	0.00719722	0.0138404	0.0052775	0.00187614	0.00121525	0.0327405
M557	5-HEPE	Lipids and lipid-like molecules	Fatty Acyls	Eicosanoids		42.2062	188.215	3.39686	4.41895	20.2597	34.6688	11.3515	2.51791	7.52399	2.89504	15.2712	2.89147	25.9933	9.66637	59.6888	4.4804	14.0061	8.80208	5.76467	20.7706	1.82934	12.5032	1.33298	7.84021	5.58024	1.89859	1.39253	2.55835	1.15107	3.62943
M558	Triethylamine	Organonitrogen compounds	Amines	Tertiary amines	C14691	24.6789	29.6581	0.59207	1.00347	14.3208	6.14911	3.63398	0.836641	8.2447	0.441647	5.50749	2.47434	5.74473	10.182	16.7574	9.62738	4.23057	8.07353	3.48171	5.15368	0.450406	5.8829	0.87729	2.83619	1.63925	1.87355	3.24977	1.28849	0.676865	7.32154
M559	L-Isoleucine	Organic acids and derivatives	Carboxylic acids and derivatives	Amino acids, peptides, and analogues	C00407	1443.68	1979.09	70.7155	55.9752	567.82	379.474	695.26	54.2984	374.598	49.0873	131.936	13.6361	82.0621	155.492	189.234	36.1796	58.116	99.5362	54.2387	81.8178	11.1498	136.99	8.04258	58.4726	59.046	47.5996	44.2538	16.3288	7.85177	240.253
M560	Amasterol	Lipids and lipid-like molecules	Steroids and steroid derivatives	Ergostane steroids		4.00854	9.44535	0.888446	0.385174	3.40553	2.31738	3.18427	0.864256	1.73356	0.585089	0.0575746	0.00460275	3.0772e-14	0.0212945	7.7064e-14	0.0067782	2.84648e-14	0.0304135	0.000859205	5.2631e-14	0.00142638	0.0092296	0.00257814	0.00857076	0.00392624	0.00614129	0.0126417	0.000688481	0.000572792	0.0279752
M561	Annosquamosin A	Lipids and lipid-like molecules	Prenol lipids	Diterpenoids		0.0551985	0.0857837	0.0556683	0.0999724	0.039811	0.180973	0.0633	0.0942086	0.0260492	0.0562196	0.227492	0.216859	0.0368056	0.233612	0.0850275	0.163315	0.170381	0.464246	0.978917	0.229547	0.158358	0.462291	0.0604428	0.147305	0.202089	1.28072	0.867564	0.135016	0.0641441	0.299013
M562	24-Nor-5β-cholane-3α,7α,12α,23-tetrol	Lipids and lipid-like molecules	Sterol Lipids	Bile acids and derivatives		0.852156	1.71475	0.238803	0.610863	0.295112	1.18422	0.0990949	0.70083	0.30531	0.123672	0.653513	1.28595	0.775755	0.190762	1.12742	0.212119	0.789434	1.19455	1.95147	1.47877	16.4988	0.609437	6.73676	3.09628	4.72038	0.237849	0.882207	3.59702	9.14141	0.218001
M563	4-Ketonostoxanthin	Lipids and lipid-like molecules	Prenol lipids	Isoprenoids		1.16351	1.4525	1.30755	1.26008	0.555787	3.45221	1.01614	0.995302	0.633651	1.07776	1.30359	0.0556717	0.00288746	3.36665	3.56997e-14	0.0206565	0.0117339	4.82929	0.0268922	0.0209512	0.0417586	0.240825	2.02113e-14	0.002775	5.27693e-05	0.856547	0.0706979	0.296665	0.000520022	1.22229
M564	Cer(d18:2/14:0)	Lipids and lipid-like molecules	Sphingolipids	Ceramides		0.202755	0.790338	0.612751	0.233356	0.18311	1.01564	0.0538701	0.346191	0.0276709	0.099894	0.0161594	0.0461486	0.0148209	0.0272301	0.00951619	0.317387	0.212582	0.0835105	0.80184	0.539731	0.0389548	0.00697843	0.0192963	0.0098959	0.0152684	0.0691864	0.0276372	0.0128127	0.0271606	0.0155591
M565	Epinephrine glucuronide	Organic oxygen compounds	Organooxygen compounds	Carbohydrates and carbohydrate conjugates		0.0115971	0.020822	0.00414028	0.00649738	0.00463803	0.30604	0.000866282	0.00260602	0.00142806	0.000514886	0.0145806	0.000124973	0.00202311	0.00857112	3.56997e-14	0.00059426	0.00849618	0.0510814	0.000983667	0.0073489	0.00552767	0.00717364	0.0164359	0.022023	0.00180136	0.00529228	0.00738639	0.0516344	0.00470186	3.48301e-14
M566	Flavin adenine dinucleotide (FAD)	Unclassified	Unclassified	Unclassified		0.126458	0.230533	0.0105965	0.0376451	0.0487258	0.102606	0.208114	0.00806008	0.0835706	0.029416	0.12081	0.984173	1.86282	0.234663	1.51411	0.464978	1.29586	0.0081846	0.732798	1.45581	2.02529	1.59653	2.68613	1.49435	2.40545	0.629748	0.447296	2.4256	2.64602	0.492925
M567	Cyrneine A	Lipids and lipid-like molecules	Prenol lipids	Isoprenoids		0.0108837	0.0213026	0.0594652	0.0797089	0.0386741	0.00838891	0.057275	0.0378193	0.012449	0.0958151	0.0116599	0.166325	0.00443003	0.00294915	0.00648108	2.36237e-14	0.152928	0.0145797	0.102085	0.0623305	0.00302366	0.00848667	0.0271493	0.0446058	0.102807	0.466009	0.458698	0.12202	0.0257294	0.0555868
M568	3α,7α,12α,26-tetrahydroxy-5α-cholestan-27-oic acid	Lipids and lipid-like molecules	Sterol Lipids	Bile acids and derivatives		3.18173	1.29474	1.35255e-14	1.87348	1.36268	2.88998	0.69796	0.820044	2.0374	1.84677	1.75801	0.31288	0.0238446	0.266705	0.00134315	2.36237e-14	3.77962e-14	2.02259	5.86834e-14	8.78558e-14	0.016676	1.99528	0.00935177	0.0245736	1.08049e-13	8.04796	4.31364	0.0246933	0.00425205	1.8471
M569	16,16-dimethyl-PGD2	Unclassified	Unclassified	Unclassified		0.10554	0.521495	0.0556458	0.179384	0.0591077	1.48572	0.215053	0.103418	0.154926	0.116596	3.81428	6.14624	3.46231	2.495	12.4926	1.56854	3.83088	2.35213	2.42656	6.58	8.01862	3.29905	1.92928	5.81126	6.77277	3.99629	1.19433	6.70091	5.25753	0.244723
M570	25-hydroxy-16,17,23,24-tetradehydrovitamin D3 / 25-hydroxy-16,17,23,24-tetradehydrocholecalciferol	Lipids and lipid-like molecules	Sterol Lipids	Secosteroids		0.955242	0.861044	0.901371	0.652817	0.688504	0.538583	0.200306	0.904693	0.198639	0.326779	0.0917145	0.831319	0.00815523	0.039797	0.0127068	0.726874	0.496398	0.222493	0.555738	0.96654	0.193703	0.142529	0.0125471	0.0157668	0.00495087	0.182815	0.0993624	0.0330154	0.000601314	0.0890537
M571	7-F4-NeuroP	Lipids and lipid-like molecules	Fatty Acyls	Docosanoids		0.0348796	0.206809	0.047725	0.0856602	0.0428611	0.328272	0.080465	0.0571615	0.106128	0.0716217	2.49051	8.03387	12.1985	1.62777	40.7075	0.163459	3.58529	0.734295	0.918286	6.98296	25.7926	7.2156	3.99497	19.8587	19.7823	4.82718	3.18172	13.7594	12.9269	0.312355
M572	5-cis Iloprost	Unclassified	Unclassified	Unclassified		0.643307	2.10959	0.445985	0.95086	0.458592	5.19608	0.510771	0.749909	0.558705	0.684096	10.806	10.5028	4.81815	9.98036	37.913	5.97091	8.66674	11.1029	14.3113	32.8842	7.80455	8.89151	1.81696	8.47007	11.0362	13.1622	3.07624	5.78925	5.2244	0.965308
M573	Uridine diphosphate-N-acetylglucosamine	Nucleosides, nucleotides, and analogues	Pyrimidine nucleotides	Pyrimidine nucleotide sugars		0.048622	0.068399	0.010433	0.0388364	0.0276148	0.00868793	0.0822838	0.000288332	0.0700456	0.0464898	0.000611384	0.711154	2.73204	0.00241894	34.4685	4.37989	28.4692	2.3785e-14	2.22869	17.1926	48.2617	44.3343	57.9671	43.2005	4.48385	3.48607	0.675538	30.3493	21.6383	10.7974
M574	12-oxo-PDA	Lipids and lipid-like molecules	Fatty Acyls	Octadecanoids		1.88587	4.09952	0.641535	2.16402	1.352	4.9963	0.65017	0.891406	0.871434	1.03383	1.25877	0.132858	0.0445857	1.2382	0.306116	0.0605488	0.0595958	1.14668	0.0445158	0.140869	0.0673954	0.0364937	0.0351477	0.0476288	0.0488631	0.15034	0.0254658	0.00484444	0.0209086	0.0694595
M575	11-deoxy-16,16-dimethyl-PGE2	Lipids and lipid-like molecules	Fatty Acyls	Eicosanoids		0.0274414	0.101784	0.0275012	0.04749	0.0239282	0.239571	0.0303461	0.0307448	0.024057	0.0245001	0.490777	0.691458	0.371357	0.234062	1.95065	0.418476	0.340583	0.382578	0.642429	1.14903	0.811412	1.72998	0.278498	0.998074	0.830484	1.09167	0.300486	0.373258	0.4039	0.146067
M576	5Z,8Z,14Z-Eicosatrien-11-ynoic acid	Lipids and lipid-like molecules	Fatty Acyls	Fatty Acids and Conjugates		0.0864686	0.299263	0.0878597	0.149207	0.0965795	0.30794	0.0544181	0.105058	0.0664021	0.0808287	1.20531	19.0432	17.3937	0.586353	32.6019	9.22784	23.5021	0.738928	13.7297	45.8576	30.5448	16.0003	12.0675	31.7712	28.4198	6.62221	3.67632	18.4636	7.32328	0.499314
M577	Ineketone	Benzenoids	Phenanthrenes and derivatives	Hydrophenanthrenes	C09110	1.50003	5.28569	1.07144	3.13976	1.27568	5.11441	0.583699	1.63682	0.52514	1.16143	9.01875	2.21207	2.05104	7.80366	6.3964	0.832438	1.99002	10.1172	1.98344	4.15708	1.97706	2.62438	1.20436	2.61138	2.59999	2.98097	0.907663	1.02471	1.1308	0.676145
M578	4E,6E,10Z-Hexadecatrien-1-ol	Lipids and lipid-like molecules	Fatty Acyls	Fatty alcohols		0.0383569	0.144435	0.0353679	0.0801623	0.0275262	0.0376888	0.0287258	0.0395938	0.0135278	0.0271758	0.0170642	0.0319679	0.0240513	0.0172537	0.0123675	0.0305904	0.0356275	0.0165431	0.0446258	0.0637031	0.0801657	0.0391774	0.00990226	0.0402007	0.0730269	0.0506344	0.0682796	0.0256674	0.0183807	0.0187596
M579	Methyl linolenate	Unclassified	Unclassified	Unclassified		0.669756	1.52076	0.344862	1.19048	0.30488	0.562854	0.222988	0.644397	0.100038	0.232706	0.0670432	0.00461683	0.00660641	0.044203	0.00483132	0.00139401	0.0111776	0.103394	0.0158084	0.0295462	0.0462123	0.00643993	0.0041067	0.00430255	0.00930467	0.0375994	0.0149868	0.00564801	0.0155358	0.0337382
M580	Wuhanic acid	Lipids and lipid-like molecules	Fatty Acyls	Fatty Acids and Conjugates		0.000554869	0.000319865	0.000310183	0.000401615	0.000393024	0.000333279	0.000283155	0.000252703	0.000344218	0.000320632	0.000517942	0.0713337	0.0433907	0.00044709	0.0363089	0.132412	0.231704	0.000326341	0.169605	0.0895405	0.78637	0.000475663	0.0346893	0.166153	0.358632	0.000703729	0.000381202	0.3757	0.208166	0.000750008
M581	1α,25-dihydroxy-3α-methyl-3-deoxyvitamin D3 /1α,25-dihydroxy-3α-methyl-3-deoxycholecalciferol	Lipids and lipid-like molecules	Sterol Lipids	Secosteroids		0.0489593	0.0774954	0.140379	0.120998	0.0413164	0.0746736	0.0324266	0.120359	0.0477834	0.103766	0.0119769	3.26746e-14	0.000409267	0.0191008	0.000385797	0.000769078	0.00215312	0.0553651	0.00980733	8.78558e-14	6.70061e-14	0.0110297	5.71266e-06	6.72301e-14	1.08049e-13	0.0693904	0.0061917	0.000392467	2.55097e-14	0.0126519
M582	Phenylalanyl-Gamma-glutamate	Organic acids and derivatives	Carboxylic acids and derivatives	Amino acids, peptides, and analogues		0.081091	0.106861	0.0418312	0.0349303	0.0362906	0.0133202	0.0142575	0.0284382	0.00779148	0.0236652	0.00437298	0.00356945	0.0103819	0.0284631	0.056574	0.00780701	0.118428	0.0115392	0.341249	1.18662	0.0822561	0.0740481	0.00333526	0.0224532	0.203991	0.222455	0.0866508	0.019459	0.0208545	0.267499
M583	Coriandrone A	Organoheterocyclic compounds	Benzopyrans	2-benzopyrans		11.4769	0.694024	1.41714	1.65808	8.91048	0.00435736	0.66848	5.93313	0.750136	0.167942	0.00346059	3.26746e-14	0.00265411	0.00669021	0.0147617	0.00233796	3.77962e-14	0.00681739	0.0200127	0.0034991	0.0155464	0.00476205	0.00151729	0.00717841	0.0318352	0.00226	8.22085e-07	0.00280548	0.0021745	0.0031722
M584	Benzenemethanol, 2-(2-hydroxypropoxy)-3-methyl-	Unclassified	Unclassified	Unclassified		0.125511	0.193577	0.134258	0.206055	0.129984	0.259325	0.0963513	0.159318	0.172072	0.16703	0.127427	0.0233429	0.0107384	0.129418	0.0168514	0.0122861	0.0096444	0.264127	0.0165415	0.0116607	0.011483	0.0264514	0.00870164	0.0120948	0.0169887	0.0966055	0.0263839	0.0154261	0.0114519	0.0886414
M585	(20S)-1α,20,25-trihydroxy-24a-homovitamin D3 / (20S)-1α,20,25-trihydroxy-24a-homocholecalciferol	Unclassified	Unclassified	Unclassified		0.542276	0.821124	0.329464	0.581914	0.546136	0.104491	0.0543441	0.204207	0.0354948	0.143101	0.0101854	0.0011004	0.00410383	0.0075414	0.00370926	0.00170406	0.000968708	0.0110349	0.0016599	0.0176316	0.00251886	0.0793456	0.00287871	0.00518526	0.00972339	0.0226312	0.0141047	0.00733685	0.00383595	0.0112558
M586	Cibaric acid	Lipids and lipid-like molecules	Lineolic acids and derivatives	Unclassified		0.290739	0.785952	0.076266	0.250738	0.158478	0.822574	0.0954353	0.0827111	0.237198	0.111518	0.268515	0.132754	0.010924	0.196583	0.0639334	0.10558	0.0743419	0.555094	0.0865305	0.189798	0.0333324	0.032504	0.0361848	0.0468727	0.0599604	0.340808	0.218902	0.0099279	0.0326702	0.0942288
M587	5,7,9,11,13-tetradecapentaenoic acid	Lipids and lipid-like molecules	Fatty Acyls	Fatty Acids and Conjugates		0.00855761	0.0203011	0.00694994	0.0143698	0.0109832	0.0260986	0.0159908	0.00776125	0.0283656	0.015096	0.121705	0.112087	0.113735	0.173106	0.426209	0.0151893	0.0710821	0.0866216	0.0330144	0.101186	0.137907	0.0709789	0.0524481	0.124743	0.152365	0.0648408	0.0432037	0.0702839	0.0815381	0.0182649
M588	11Z-Hexadecen-7,9-diynoic acid	Lipids and lipid-like molecules	Fatty Acyls	Fatty Acids and Conjugates		0.108946	0.206816	0.0482526	0.106473	0.0857505	0.249028	0.176023	0.0619986	0.454218	0.219369	0.175875	0.10669	0.0451995	0.13936	0.198039	0.14277	0.14076	0.171874	0.221292	0.245554	0.0851582	0.0437915	0.0255434	0.0497391	0.0873243	0.0776521	0.0243582	0.0447071	0.0501776	0.0541776
M589	8,8a-Deoxyoleandolide	Lipids and lipid-like molecules	Polyketides	Macrolides and lactone polyketides	C11989	0.0608395	0.246419	0.0468582	0.124697	0.0502278	0.243823	0.109473	0.0664356	0.143947	0.121528	1.82954	10.5354	16.4802	1.40901	38.8479	0.172859	7.65645	0.738916	1.08817	11.0153	29.0491	7.40528	6.78588	27.3467	19.328	2.38575	2.53684	12.8527	9.88071	0.261555
M590	Piperalol	Organic oxygen compounds	Organooxygen compounds	Alcohols and polyols		0.120284	0.256219	0.0275339	0.109764	0.0824397	0.127132	0.0426481	0.0324892	0.0576031	0.0500707	0.0283514	0.0480678	0.018651	0.0196165	0.111127	0.00431652	0.0199598	0.0316101	0.00737379	0.0271353	0.0355024	0.0187175	0.0166867	0.0299701	0.0598146	0.022186	0.0111074	0.018162	0.0257816	0.0146065
M591	PC(O-14:1(1E)/0:0)	Lipids and lipid-like molecules	Glycerophospholipids	Glycerophosphocholines		0.015117	0.00912614	0.0109043	0.0167326	0.0122312	0.0869559	0.00502108	0.0141358	0.00542417	0.0144337	0.119456	0.124963	1.78562	0.0410792	2.3626	0.30032	2.17093	0.112449	1.07136	3.77624	3.03396	5.54106	1.01994	1.84602	4.03235	3.15899	1.30093	2.63712	1.49309	0.811647
M592	12-hydroxy-3Z,6Z-dodecadienoic acid	Lipids and lipid-like molecules	Fatty Acyls	Fatty Acids and Conjugates		0.127819	0.184629	0.149582	0.22541	0.109182	0.388631	0.106867	0.225741	0.0537256	0.185801	0.136053	0.963316	0.279162	0.309025	0.168601	0.980937	0.873574	0.426916	4.005	1.64936	0.344445	7.30227	0.405678	0.367241	0.865443	5.02744	4.36786	0.769454	0.217757	0.865137
M593	5-Butyl-3,4-dimethyl-2-furanundecanoic acid	Lipids and lipid-like molecules	Fatty Acyls	Fatty acids and conjugates		0.0397962	0.136669	0.074944	0.0637324	0.0323191	0.226487	0.0311226	0.0463935	0.0231701	0.0262921	0.217885	0.904077	0.928184	0.122019	3.86476	0.142929	0.439848	0.479867	0.914152	1.93541	2.44035	5.63268	2.43222	4.18957	2.57839	2.5493	1.70776	0.692125	1.23965	0.749347
M594	7α,25,27-trihydroxycholesterol	Lipids and lipid-like molecules	Sterol Lipids	Bile acids and derivatives		0.143746	0.242664	0.0661004	0.0397622	0.058335	0.106171	0.0305036	0.0401937	0.0221304	0.0192321	0.0138962	0.163914	0.000791589	0.00201015	0.00125895	0.344323	0.0811448	0.0680508	0.155579	0.204624	6.70061e-14	0.0228768	2.02113e-14	0.00132959	1.08049e-13	0.0869479	0.0505233	0.0257956	0.017123	0.0242277
M595	1α,25-dihydroxy-19-nor-22-oxavitamin D3 / 1α,25-dihydroxy-19-nor-22-oxacholecalciferol	Lipids and lipid-like molecules	Sterol Lipids	Secosteroids		0.00458247	0.0121447	0.000853824	0.00318119	0.0024956	0.0117791	0.00122748	0.00360837	0.00174236	0.000971398	0.00133705	0.00188737	0.00518071	0.00160478	0.0270682	0.0035526	0.0015734	0.0139282	0.00718671	0.108605	0.0130269	0.509934	0.0137989	0.0135831	0.0106166	0.047669	0.0416976	0.00119472	0.0193919	0.0289924
M596	(-)-Dilophol	Lipids and lipid-like molecules	Prenol lipids	Isoprenoids		0.137947	0.118357	0.0698717	0.27914	0.0362251	0.0587991	0.113819	0.0630645	0.0447897	0.0728641	0.111296	0.184461	0.119272	0.0729567	0.0702482	0.152429	0.28372	0.0617539	0.0998685	0.0643541	0.136627	0.120173	0.00917867	0.142507	0.134641	0.0713044	0.106472	0.131733	0.225739	0.0783859
M597	9,12-hexadecadienoic acid	Lipids and lipid-like molecules	Fatty Acyls	Fatty Acids and Conjugates		0.000132022	3.08775e-14	0.000320881	0.000676241	0.000137109	0.00124272	0.000163768	5.23673e-05	0.00012683	0.000311585	0.000123292	0.0173649	0.00349349	0.00127229	0.00442039	0.00963	0.00312271	0.000814184	0.0162935	0.0235384	0.0217978	0.0622706	0.0198366	0.0163978	0.00911428	0.000775115	0.00627399	0.00500523	0.0151387	3.48301e-14
M598	cis-12-Octadecenoic Acid methyl ester	Unclassified	Unclassified	Unclassified		0.0450617	0.219394	0.0433082	0.188206	0.0211921	0.0707186	0.0534616	0.108944	0.0187661	0.0517587	0.00541565	0.0235871	0.00676998	0.0159253	0.00160684	0.00311723	0.0138184	0.0416213	0.0299542	0.0254299	0.0581218	0.0072862	0.0140981	0.0129979	0.0274571	0.0196435	0.00899775	0.018835	0.0214098	0.00408929
M599	(+)-cis-5,6-Dihydro-5-hydroxy-4-methoxy-6-(2-phenylethyl)-2H-pyran-2-one	Phenylpropanoids and polyketides	Kavalactones	Unclassified		0.0330589	0.00512446	0.0599475	0.0722931	0.0115508	0.0390932	0.00543401	0.0337588	0.00867107	0.0308411	0.985364	5.10165	0.259749	0.0374139	0.229324	2.75109	0.993297	0.045864	0.941669	0.290958	0.110085	0.14847	0.00993741	0.00471584	0.000937726	0.0453456	0.097687	0.0254397	0.0221631	0.304798
M600	6-[2-(2H-1,3-benzodioxol-5-yl)ethyl]-4-hydroxy-5,6-dihydro-2H-pyran-2-one	Organoheterocyclic compounds	Benzodioxoles	Unclassified		0.0620929	0.00584888	0.281892	0.0404909	0.0198517	0.193554	0.00513721	0.215518	0.0115019	0.147001	1.98416	3.90308	0.546518	0.094049	0.22704	1.61739	0.64358	0.100006	1.51489	0.708487	0.198038	2.76666	0.00550637	0.043062	1.08049e-13	0.0640384	0.367719	0.160077	0.000810086	0.691231
M601	5b-Cyprinol sulfate	Lipids and lipid-like molecules	Steroids and steroid derivatives	Bile acids, alcohols and derivatives		0.169861	0.154526	0.0537274	0.0788963	0.0925126	0.004074	0.00781979	0.0248378	0.00448214	0.0189286	1.69725e-14	3.26746e-14	0.00178823	1.92504e-14	0.00522064	2.36237e-14	0.0002057	2.3785e-14	5.86834e-14	8.78558e-14	0.0130866	0.000788955	0.000265214	0.00765033	0.0088674	0.00109229	4.15631e-14	0.00522019	0.00650684	3.48301e-14
M602	Tuberonic acid	Lipids and lipid-like molecules	Fatty Acyls	Octadecanoids		0.00430228	0.00829105	0.00546148	0.00733395	0.00605182	0.00531883	0.00510283	0.00468867	0.00803355	0.00728706	0.0274896	0.147194	0.0238923	0.172577	0.0305636	0.021357	0.0152569	0.0433582	0.0392957	0.0208276	0.0159633	0.0145729	0.0179426	0.0100046	0.0200339	0.0127851	0.0337553	0.0157415	0.0151738	0.00762616
M603	(22E)-3β-Hydroxy-5α-chola-7,22-dien-24-oic Acid	Lipids and lipid-like molecules	Sterol Lipids	Bile acids and derivatives		5.60872	3.9692	8.59566	7.97483	4.1726	8.21385	0.918616	5.48673	1.32631	5.13319	7.17991	2.44902	3.93721	2.0381	10.5617	28.8653	40.6487	4.2769	59.2121	64.6843	9.89408	3.29808	0.998028	0.343976	1.93738	7.04643	1.31282	0.970484	0.596852	1.13707
M604	5-Phenylvaleric acid	Lipids and lipid-like molecules	Fatty Acyls	Fatty acids and conjugates		0.0111245	0.0159851	0.00560133	0.0110449	0.00812688	0.0184817	0.00682312	0.00736356	0.0121081	0.00714935	0.0425311	0.299697	0.340467	0.020536	0.593694	0.01707	0.238542	0.0204791	0.0451475	0.269373	0.594195	0.147466	0.146056	0.527708	0.394297	0.0549732	0.0593432	0.295131	0.203901	0.0148292
M605	Testosterone	Lipids and lipid-like molecules	Steroids and steroid derivatives	Androstane steroids	C00535	0.0576905	0.0861426	0.0851469	0.0529189	0.0815863	0.244098	0.0167173	0.0898249	0.0214976	0.0449523	0.0598304	0.338913	0.0529082	0.0229942	0.140936	0.0473863	0.151887	0.110162	0.0759062	0.404643	0.396306	0.139797	0.0252334	0.0808147	0.0784336	0.11145	0.0779938	0.0820908	0.0132484	0.0311879
M606	7β-Hydroxy-lathyrol	Lipids and lipid-like molecules	Prenol lipids	Isoprenoids		0.239983	0.769117	0.342009	0.423762	0.206272	3.34787	0.15555	0.398613	0.196129	0.331384	1.37188	3.72182	0.914284	1.07577	3.3946	0.566869	1.14572	1.21128	1.36332	3.49808	1.99741	1.01144	0.541645	1.11894	1.6602	2.95538	0.705538	2.53169	1.89542	0.361186
M607	8,11,14,18-Eicosatetraynoic acid	Lipids and lipid-like molecules	Fatty Acyls	Fatty Acids and Conjugates		1.63304	5.48387	1.33084	2.86004	1.54346	4.42488	0.657756	1.47217	0.775911	1.58674	4.31991	8.91745	11.243	3.86119	15.9653	2.05078	6.77097	5.52141	4.84764	10.6417	12.3269	4.84107	8.30211	11.3692	9.87253	4.55265	1.97768	9.0907	8.56903	1.30311
M608	L-Tyrosine	Organic acids and derivatives	Carboxylic acids and derivatives	Amino acids, peptides, and analogues	C00082	0.0958727	0.124835	0.0573645	0.0574797	0.0724109	0.0419963	0.0556221	0.0582543	0.0500609	0.0492019	0.0186649	0.0312614	0.0863725	0.0685969	0.141753	0.0350315	0.0960855	0.0656548	0.196725	0.191262	0.395665	0.132516	0.102234	0.53556	1.28642	0.534399	0.206859	0.303073	0.166141	0.237757
M609	20-Hydroxyeicosatetraenoic acid	Lipids and lipid-like molecules	Fatty Acyls	Fatty acids and conjugates	C14748	0.78947	3.23511	0.720925	1.43161	0.615368	2.94729	0.351828	0.840907	0.393194	0.894871	1.7752	2.29143	6.37976	1.99965	11.0809	1.54383	4.10416	3.43454	3.58458	7.25545	5.91323	5.0741	3.94305	7.92011	6.46019	2.4578	1.05142	3.69332	3.10167	0.880395
M610	1,9Z,16-heptadecatrien-4,6-diyn-3,8-diol	Lipids and lipid-like molecules	Fatty Acyls	Fatty alcohols		0.0112083	0.0190542	0.00766931	0.0263373	0.0060469	2.74764e-14	0.00937437	0.0089368	0.00801539	0.0115408	0.0811414	0.00733909	0.00016808	0.344474	0.00315187	0.123287	0.140441	1.37255	0.271057	0.0623637	6.70061e-14	4.17449e-14	2.02113e-14	6.72301e-14	1.08049e-13	6.53603e-14	4.15631e-14	4.98837e-14	2.55097e-14	3.48301e-14
M611	5-Androstenediol	Lipids and lipid-like molecules	Steroids and steroid derivatives	Androstane steroids		0.00298009	0.00259636	0.00160786	0.00174796	0.0022746	0.00291776	0.00136235	0.00177911	0.00158899	0.00166272	0.00229242	0.00284847	0.00306348	0.00150135	0.00146106	0.00297625	0.00146963	0.00148582	0.00360917	0.00158297	0.244699	0.00185044	0.00271562	0.0421798	0.0306924	0.000564654	0.0013911	0.0061989	0.00176342	0.00325204
M612	Dihydroceramide C2	Unclassified	Unclassified	Unclassified		0.0597391	0.0667532	0.0951548	0.0606371	0.0244655	0.0501141	0.0226285	0.0883117	0.0227546	0.0533309	0.0102509	0.0134564	0.0029613	0.00672876	0.00244448	0.0410603	0.00379358	0.0113373	0.0201288	0.00757041	0.00288531	0.00208511	0.0024742	0.00301774	1.08049e-13	0.00345859	0.0069658	0.00307573	0.0599174	0.0060663
M613	Cer(d16:1/17:0)	Lipids and lipid-like molecules	Sphingolipids	Ceramides		0.915048	1.70244	0.593579	0.558245	0.351138	0.314607	0.234499	0.484526	0.102988	0.283598	0.155128	1.5411	1.55397	0.184892	1.01961	3.87928	3.70389	0.276042	3.20101	5.86784	2.50761	0.590361	1.51348	0.657454	0.686227	0.416191	0.464324	1.08904	1.70579	0.120038
M614	5′-Deoxy-5′-<WBR>(methylthio)adenosine	Nucleosides, nucleotides, and analogues	5'-deoxyribonucleosides	5'-deoxy-5'-thionucleosides		0.0997046	0.202817	0.0473158	0.026542	0.0423093	0.0247815	0.0648319	0.0193203	0.0526737	0.0253676	0.00440695	0.0962383	0.231117	0.00132849	0.747888	0.52137	0.403043	0.0522996	0.0251083	0.151256	0.331055	0.0962366	0.235708	0.211505	0.985398	0.0559886	0.164564	0.645943	0.727513	0.237337
M615	4-methyl-5-carboxyethyl-2-furanpentanoic acid	Lipids and lipid-like molecules	Fatty Acyls	Fatty Acids and Conjugates		0.0571299	0.017211	0.063765	0.0511854	0.081686	0.395054	0.0196142	0.0652578	0.0388734	0.0541305	0.896909	0.326691	0.0449342	0.0383478	0.0214306	1.25528	0.301673	0.217652	0.119707	0.144039	0.0383216	0.0281253	0.00289853	6.72301e-14	1.08049e-13	0.0142022	4.15631e-14	0.00450186	0.00223688	0.0156198
M616	(2S)-2-{[1-(R)-Carboxyethyl]amino}pentanoate	Unclassified	Unclassified	Unclassified	C06326	0.0113806	0.0079841	0.00270083	0.00478476	0.00682809	0.00083413	0.00218403	0.00297331	0.00210829	0.00249731	0.00391372	0.0202815	0.110627	0.0198523	0.135272	0.0109595	0.0176952	0.0168927	0.0054463	0.00853989	0.135586	0.072915	0.116657	0.153784	0.213572	0.0179892	0.0113558	0.204364	0.126825	0.0284922
M617	Prednisolone	Lipids and lipid-like molecules	Steroids and steroid derivatives	Hydroxysteroids	C07369	0.00611089	0.00971124	0.00228536	0.00338725	0.00329054	0.00829237	0.00228086	0.00158375	0.00229858	0.000777286	0.00375496	1.5366	0.0856692	0.00115427	0.0767746	0.848634	0.233158	0.00295398	0.193733	0.432241	0.0907384	0.835221	0.0178228	0.199303	0.0492879	0.0301841	0.421735	0.060687	0.0225947	0.0862625
M618	delta9-11-IsoF	Lipids and lipid-like molecules	Fatty Acyls	Eicosanoids		0.00582816	0.0206896	0.00356259	0.0146321	0.00516134	0.0276305	0.0258183	0.00935905	0.0329881	0.0182919	0.132452	0.552038	1.04565	0.0846473	3.30779	0.0498928	0.45001	0.100624	0.144496	0.392245	1.99253	0.490462	0.782464	1.59592	1.90381	0.123288	0.0573821	0.958452	1.15234	0.0542509
M619	12-hydroxy-8E,10E-heptadecadienoic acid	Lipids and lipid-like molecules	Fatty Acyls	Fatty Acids and Conjugates		0.338962	1.03563	0.173635	0.595616	0.397641	0.809496	1.13685	0.231668	2.31465	0.735233	0.432486	0.0178346	0.0852638	0.64323	0.269114	2.36237e-14	0.00712124	0.288201	0.00113204	0.0152485	0.0456992	0.0308316	0.0703282	0.277522	0.578314	0.0249074	0.0168525	0.071347	0.147046	0.0639597
M620	1α-hydroxy-25,26,27-trinorvitamin D3 24-carboxylic acid	Unclassified	Unclassified	Unclassified		0.0917352	0.0746466	0.200787	0.161942	0.090995	0.0604197	0.0269389	0.124247	0.0722791	0.248582	0.139469	3.26746e-14	0.00603647	0.0175474	0.0219275	0.0118426	0.0323069	0.0185378	0.200296	0.216494	0.00790982	0.00156351	2.02113e-14	0.00273969	1.08049e-13	0.0343123	0.00277146	4.98837e-14	0.00520481	0.0109779
M621	C16 Sphinganine	Unclassified	Unclassified	Unclassified		26.5845	42.3117	33.4828	42.9724	17.8923	46.1828	22.8164	35.003	15.5708	27.1526	16.1882	31.7962	13.6439	14.7511	14.9104	43.9386	62.1251	26.6276	67.7246	94.4019	42.4837	20.3052	23.0445	27.0264	38.3954	57.4058	40.2149	36.0374	23.2149	22.1733
M622	LysoPE(22:6(4Z,7Z,10Z,13Z,16Z,19Z)/0:0)	Lipids and lipid-like molecules	Glycerophospholipids	Glycerophosphoethanolamines		0.0208226	0.0292236	0.0205307	0.0676416	0.0244247	0.0826229	0.00800107	0.0411634	0.117157	0.0210206	0.118707	0.583344	0.0869506	0.730281	0.431432	0.0333967	0.449429	0.246707	0.739795	0.278632	27.3896	1.34801	11.5092	13.595	40.0879	4.69353	0.621913	36.9705	30.1053	0.367755
M623	Guanine	Organoheterocyclic compounds	Imidazopyrimidines	Purines and purine derivatives	C00242	2.58153	2.77401	1.91743	3.45037	2.91562	7.63553	1.20128	2.47764	0.693921	0.859803	6.59387	11.2409	3.27871	3.94248	3.13424	2.86284	3.56412	3.25893	2.44309	4.79005	5.83729	5.66723	3.47166	6.21094	8.20953	11.9193	3.99466	3.79656	2.02837	5.39701
M624	Furaneol 4-glucoside	Organic oxygen compounds	Organooxygen compounds	Carbohydrates and carbohydrate conjugates		0.0900439	0.142817	0.0234106	0.0442321	0.0509432	2.11076	0.0357902	0.00946443	0.0215678	0.0247067	0.137805	0.000493241	0.000875512	0.0307294	0.0111505	2.36237e-14	0.00460363	0.186083	0.14768	0.100647	0.0520277	0.0260087	0.035858	0.0440322	0.479555	0.244912	0.0983602	0.0966139	0.00225019	0.0916334
M625	Glutamylmethionine	Organic acids and derivatives	Carboxylic acids and derivatives	Amino acids, peptides, and analogues		2.10591	2.14283	0.629253	0.88908	1.56722	1.30299	1.73181	0.575796	0.77389	0.782743	0.327421	0.380396	0.490515	0.582847	0.625888	0.354339	0.25037	0.60933	0.342726	0.673433	0.763556	0.775373	0.809858	0.829729	0.843607	1.12331	0.42793	0.967391	0.875629	0.668278
M626	PC(P-17:0/0:0)	Lipids and lipid-like molecules	Glycerophospholipids	Glycerophosphocholines		0.00217609	0.0499136	0.0295325	0.0230646	0.0122548	0.270059	0.0571181	0.0258631	0.045804	0.0701742	0.165242	1.7241	5.82363	0.28543	8.64215	3.90229	15.1337	0.909424	12.75	23.4362	30.6597	24.2284	5.83573	11.2045	21.4191	18.0975	21.0615	16.423	10.8088	4.01314
M627	24-Dehydroprevitamin D3	Lipids and lipid-like molecules	Sterol Lipids	Secosteroids		0.454747	0.249244	0.475033	1.93547	0.397953	0.27964	0.21836	1.24106	0.177265	0.312305	7.88359	0.543239	0.0447123	0.596145	0.011102	0.571238	0.253913	0.657519	3.17345	7.78343	0.0791701	3.50207	0.0696651	0.166527	0.0180923	1.71681	0.308288	0.0320407	0.0148841	2.29034
M628	Cer(d18:0/h17:0)	Lipids and lipid-like molecules	Sphingolipids	Ceramides		0.00551573	0.0342841	0.00860423	0.00905318	0.00223261	0.0187199	0.00732577	0.0105577	0.0115689	0.0131973	0.000506314	0.127583	0.0620647	0.00921868	0.0788043	0.0569758	0.0685082	0.00733133	0.0754744	0.11548	0.622514	0.0875945	0.519791	0.125895	0.0630788	0.0376009	0.0240313	0.109487	0.546445	0.0028688
M629	N-(1-Deoxy-1-fructosyl)phenylalanine	Organic acids and derivatives	Carboxylic acids and derivatives	Amino acids, peptides, and analogues		0.650981	0.149809	0.427891	0.234591	0.209958	0.843656	0.00188572	0.854194	0.00297558	0.00288491	0.101509	9.86388e-05	0.0142425	0.0858975	0.00535969	2.36237e-14	0.0190754	0.238924	0.0154298	0.0576408	0.0133925	0.00175279	0.199545	0.11384	0.656228	0.0325051	0.000432499	0.0488954	0.0151564	0.0481917
M630	(2E,5Z,7E)-decatrienoylcarnitine	Lipids and lipid-like molecules	Fatty Acyls	Fatty esters		0.00280346	0.00451701	0.0013311	0.00324311	0.00187758	0.00456016	0.00203397	0.00170956	0.00476352	0.00230122	0.0071676	0.234447	0.0247923	0.00450965	0.0159966	0.310304	0.0446625	0.00304228	0.0099624	0.0267184	0.00152686	0.00195495	0.00813218	0.00445788	0.0549198	0.0396255	0.0313473	0.00727915	0.00188904	0.0139907
M631	Prehumulinic acid	Organic acids and derivatives	Vinylogous acids	Unclassified		0.235755	0.609932	0.144677	0.68705	0.926165	0.45107	0.10115	0.24061	0.0667884	0.22639	0.0150518	0.000286697	2.17331e-14	0.003851	3.56997e-14	2.36237e-14	3.77962e-14	0.057807	5.86834e-14	8.78558e-14	6.70061e-14	0.0867272	2.55252e-06	0.000102685	1.08049e-13	0.570173	0.314298	4.98837e-14	2.55097e-14	0.0302262
M632	5'-Carboxy-gamma-chromanol	Unclassified	Unclassified	Unclassified		0.328513	1.03648	0.119559	0.521621	0.348665	1.0049	0.276651	0.123038	0.838371	0.401843	0.407999	0.0440405	0.0148866	0.519858	0.116306	2.36237e-14	0.0112128	0.745058	0.00704969	0.0144963	0.0424398	0.0327034	0.0475994	0.0356892	0.117845	0.126124	0.0343935	0.0238362	0.0596137	0.0779153
M633	12S-HHT	Lipids and lipid-like molecules	Fatty Acyls	Fatty acids and conjugates		0.0390404	0.0928075	0.0223156	0.0447333	0.0387717	0.127779	0.0129778	0.0274606	0.0454108	0.0458493	0.0420498	0.227738	0.357979	0.0230218	0.986719	0.090458	0.224339	0.0355993	0.162831	0.308327	0.709371	0.253722	0.174832	0.826041	1.16156	0.106064	0.0553746	0.384126	0.240787	0.017524
M634	15-hydroxy-tetracosa-6,9,12,16,18-pentaenoic acid	Lipids and lipid-like molecules	Fatty Acyls	Fatty Acids and Conjugates		0.0214882	0.0272802	0.0242781	0.0579573	0.0349487	0.01914	0.00808256	0.0300695	0.0157588	0.0312597	1.84089	0.0165608	0.0087215	0.0161834	0.00953354	0.029228	0.0395692	0.172302	1.67444	2.18537	0.00497346	0.0194365	0.000873191	0.00235863	0.00249891	0.861793	0.0332201	0.00255676	0.0029693	0.0473452
M635	Isoleucyl-Lysine	Organic acids and derivatives	Carboxylic acids and derivatives	Amino acids, peptides, and analogues		0.6142	0.496532	0.0311952	0.261736	0.268632	0.182308	0.487371	0.0924612	0.359441	0.243594	0.0699368	0.1334	0.238518	0.733879	0.505012	0.00464234	0.965654	0.530845	2.17191	7.02073	1.80106	0.947733	0.212508	1.74471	10.1084	3.4879	1.74798	1.10642	0.39124	3.73721
M636	5-(3',4'-Dihydroxyphenyl)-gamma-valerolactone	Benzenoids	Phenols	Benzenediols		0.00114245	0.00066732	0.00226969	0.00271612	0.00133899	0.0246075	0.000305671	0.000965586	0.00279977	0.000731664	0.0192891	0.0655473	0.0336454	0.0077175	0.00645865	0.136704	0.31151	0.0130426	0.0593307	0.0256821	0.0132125	0.00440533	0.00577996	6.72301e-14	1.08049e-13	0.00429694	0.000346011	4.98837e-14	0.000491483	0.00910326
M637	5,6-Dihydroxyprostaglandin F1a	Lipids and lipid-like molecules	Fatty Acyls	Eicosanoids		2.66303e-14	3.08775e-14	1.35255e-14	0.00129972	0.000592324	2.74764e-14	0.00270212	0.000585307	0.00276176	0.000914005	0.0310267	0.168484	1.32664	0.0116078	3.2188	0.00650253	0.479617	0.00900235	0.0160364	0.249201	1.39484	0.28645	0.387564	1.18346	1.12805	0.0303335	0.0246568	0.591833	0.797167	0.00471296
M638	Prostaglandin PGE2 1-glyceryl ester	Lipids and lipid-like molecules	Fatty Acyls	Eicosanoids		2.66303e-14	0.00133541	4.94612e-06	2.26283e-14	6.90444e-06	2.74764e-14	0.000749125	5.40147e-06	0.00253457	0.000268303	0.00030808	0.0108964	0.0944786	0.00104699	0.527071	8.58193e-06	0.00569483	0.00215238	0.0393912	0.20236	0.158799	0.0300359	0.0165715	0.0219452	0.0672359	0.00521615	0.00182864	0.0416608	0.0555515	8.0396e-05
M639	3α-Hydroxy-5β-chola-7,9(11)-dien-24-oic Acid	Lipids and lipid-like molecules	Sterol Lipids	Bile acids and derivatives		10.4032	7.65153	8.5977	13.4774	8.16706	15.4411	2.36167	6.6491	3.45887	8.2661	17.7947	0.0839751	0.514315	2.54854	0.261085	0.579338	0.304433	5.89907	5.19539	8.30314	0.258839	3.3532	0.0317081	0.00656784	0.0434677	13.0045	2.66584	0.0399989	0.0374332	2.81024
M640	13,14-Dihydro PGE1	Lipids and lipid-like molecules	Fatty Acyls	Eicosanoids		0.0182623	0.264923	0.0113062	0.0741294	0.00880479	0.395394	0.133388	0.0232583	0.0751	0.0556068	0.350864	0.566721	0.600291	0.248211	2.43244	0.148215	0.572795	0.171842	0.468113	1.48504	1.27059	0.424069	0.276689	3.22534	2.81371	0.36945	0.148529	1.24074	0.615935	0.0126807
M641	3α-Hydroxyoreadone	Organoheterocyclic compounds	Naphthofurans	Unclassified		0.00681828	0.012754	0.0113191	0.0165243	0.013955	0.0468692	0.00994279	0.00821118	0.0174914	0.0155324	0.529049	0.48778	0.0541446	1.29195	0.0792555	0.1735	0.0927033	0.697163	0.0923821	0.151897	0.0382989	0.031106	0.0169107	0.020534	0.027325	0.0611443	0.0543841	0.0296216	0.0175896	0.021135
M642	3α,7α,16α-Trihydroxy-5β-cholestan-26-oic acid	Lipids and lipid-like molecules	Sterol Lipids	Bile acids and derivatives		0.86415	1.49456	2.28969	8.91168	7.9287	3.82059	1.8419	3.81624	10.9296	10.0962	30.8735	0.0781749	0.0173433	4.82677	0.00696309	0.116611	0.0645539	19.8721	3.5844	3.07932	0.00474958	0.170914	0.000310737	6.72301e-14	1.08049e-13	1.03005	0.276689	0.00147662	2.55097e-14	0.178722
M643	LysoPE(16:1(9Z)/0:0)	Lipids and lipid-like molecules	Glycerophospholipids	Glycerophosphoethanolamines		0.044392	0.0236128	0.0352537	0.0709115	0.0340263	0.0377208	0.0401602	0.00922583	0.078885	0.0174115	0.0290712	0.0718059	0.0466868	0.0571069	0.0426637	0.193125	0.103917	0.0904294	0.110737	0.132751	0.451212	0.123519	0.200938	0.115879	0.423461	0.720247	0.633573	0.168737	0.237762	0.233986
M644	N,N-dimethyl-Safingol	Unclassified	Unclassified	Unclassified		0.487804	0.573734	0.326889	0.622233	0.394347	0.580151	0.361795	0.693197	0.31436	0.575594	0.410086	0.551463	0.320516	0.455411	0.326549	0.507199	0.45373	0.510439	0.702558	0.875995	0.376111	0.390329	0.326187	0.482793	0.580471	0.637241	0.558501	0.463328	0.259079	0.478818
M645	24-methylene-cholest-5-en-3β,23S-diol	Lipids and lipid-like molecules	Sterol Lipids	Sterols		0.582889	0.849156	0.735136	0.852808	1.03383	0.485444	0.419247	0.923104	0.489707	1.00428	0.0116324	0.310459	0.00169646	0.00533546	3.56997e-14	0.729081	0.335584	0.082218	0.670777	0.781119	6.70061e-14	4.17449e-14	2.02113e-14	0.0323754	1.08049e-13	6.53603e-14	0.00419174	4.98837e-14	2.55097e-14	3.48301e-14
M646	6-[1]-ladderane hexanol	Lipids and lipid-like molecules	Fatty Acyls	Fatty Acids and Conjugates		0.00288763	0.0143019	0.00343	0.00855644	0.00429121	0.0312114	0.00100291	0.00482059	0.00101876	0.00389394	0.00555925	0.0442583	0.08526	0.00335658	0.349865	0.0241378	0.0915369	0.00666911	0.0527801	0.141011	0.093486	0.049087	0.0315073	0.144786	0.221145	0.0193578	0.0122249	0.0587103	0.0507427	0.00159033
M647	Deoxyguanosine	Nucleosides, nucleotides, and analogues	Purine nucleosides	Purine 2'-deoxyribonucleosides	C00330	1.57892	1.54378	1.29024	1.96891	1.748	2.53214	0.719489	1.5066	0.299142	0.571081	6.04922	13.4217	1.32285	3.6999	0.811938	1.34123	0.743432	1.81213	0.95351	2.50766	4.2467	3.6945	1.51325	4.16325	5.08513	9.66355	3.29969	1.9849	0.634338	4.78714
M648	12R-hydroxy-5Z,8Z,12Z-eicosatrienoic acid	Lipids and lipid-like molecules	Fatty Acyls	Eicosanoids		0.0859856	0.202864	0.0995211	0.142344	0.0912542	0.311788	0.0665726	0.0921571	0.0510505	0.114644	0.0693975	0.0185897	0.0174761	0.153334	0.0960652	0.0113578	0.0243791	0.306342	0.120125	0.0872696	0.0197188	0.238448	0.0225654	0.064907	0.0292553	0.260385	0.117177	0.0160395	0.0151868	0.124202
M649	PS(16:0/0:0)	Lipids and lipid-like molecules	Glycerophospholipids	Glycerophosphoserines		0.00760893	0.0314003	0.0143644	0.0261368	0.0132483	0.0198348	0.0129813	0.0256033	0.0142852	0.0159185	0.00458661	1.17158	0.429579	0.0413486	0.376116	0.167945	0.318084	0.0732009	0.216884	0.555357	5.57532	0.305286	1.75459	3.88515	6.53398	5.54158	4.41983	4.05424	1.64342	0.781951
M650	7,10-hexadecadiynoic acid	Lipids and lipid-like molecules	Fatty Acyls	Fatty Acids and Conjugates		0.44231	0.379453	0.102096	0.285346	0.2739	0.425007	0.184647	0.179156	0.0567653	0.0774568	0.0579467	0.143703	0.0524604	0.0578755	0.164217	0.0685022	0.121325	0.0998277	0.0960873	0.377657	0.082583	0.130887	0.0245494	0.0611944	0.0776353	0.305122	0.106044	0.0618503	0.0397864	0.142274
M651	1-(2-methoxy-heneicosanyl)-sn-glycero-3-phosphoethanolamine	Lipids and lipid-like molecules	Glycerophospholipids	Glycerophosphoethanolamines		2.66303e-14	3.08775e-14	1.35255e-14	0.00320702	1.94625e-14	0.0430415	0.0118003	0.000670995	0.00524698	0.00553901	0.0888283	0.802794	1.66397	0.257788	1.67756	1.6147	6.50477	0.792747	6.16017	7.1483	0.0703192	0.397739	0.0204606	0.624368	0.445182	0.354979	0.153955	0.202023	0.0483678	0.0339683
M652	MG(0:0/22:5(4Z,7Z,10Z,13Z,16Z)/0:0)	Lipids and lipid-like molecules	Glycerolipids	Monoradylglycerols		0.0103015	0.0231677	0.00727034	0.0145698	0.00935576	0.0156348	0.00213841	0.0156301	0.00471501	0.00739937	0.00999198	0.450684	0.255199	0.00600131	0.125224	0.272877	0.840152	0.0223133	0.313975	0.567051	1.67124	0.225831	0.187315	0.119538	0.315076	0.814128	0.279433	0.351999	0.0933529	0.0650703
M653	Cer(d16:2(4E,6E)/18:0(2OH))	Unclassified	Unclassified	Unclassified		0.0439007	0.0560791	0.0205199	0.028543	0.0186166	0.260431	0.0152965	0.0345823	0.00990885	0.0282214	0.033623	0.00523971	0.000787599	0.092629	0.00191352	0.00052192	0.00117148	0.201854	0.00147012	0.000627733	0.0011357	0.0007221	0.00104215	0.00171002	0.00446608	0.0014438	0.00177996	0.00341492	0.00116194	0.00193548
M654	Austdiol	Organoheterocyclic compounds	Azaphilones	Unclassified		0.0425996	0.0278156	0.010071	0.0131662	0.0225388	0.006851	0.00456908	0.00744345	0.00509858	0.00571544	0.0142935	0.0342565	0.127959	0.0273489	0.17937	0.0213827	0.0208678	0.0276875	0.00603685	0.0132728	0.196891	0.0843482	0.129154	0.207277	0.414354	0.0337238	0.0267252	0.238339	0.147267	0.0400908
M655	Valyl-Tryptophan	Organic acids and derivatives	Carboxylic acids and derivatives	Amino acids, peptides, and analogues		0.0900841	0.126113	0.0713372	0.0599293	0.0544386	0.0443792	0.0374947	0.0492046	0.0246763	0.0481289	0.0120735	0.00373526	0.0187878	0.0886312	0.171815	0.0187469	0.210013	0.053399	0.455046	1.48231	0.151568	0.119601	0.00809713	0.0723909	0.451385	0.44076	0.170793	0.0527853	0.0442105	0.377307
M656	1,3-Dihydroxy-6,7-dimethoxy-2-(2-hydroxy-3-methyl-3-butenyl)-8-(3-methyl-2-butenyl)-xanthone	Organoheterocyclic compounds	Benzopyrans	1-benzopyrans		0.742899	0.135036	0.0483035	0.101203	0.375531	0.000250585	0.0455268	0.200758	0.0355268	0.00727521	0.000131006	3.26746e-14	2.17331e-14	0.000170816	3.95596e-06	2.36237e-14	3.77962e-14	0.00139601	0.00396887	0.000988185	6.70061e-14	4.17449e-14	2.02113e-14	6.72301e-14	0.00806658	0.0057451	0.00625793	0.000555636	2.55097e-14	0.0110001
M657	3-carboxy-4-methyl-5-(4-hydroxypentyl)-2-furanpropanoic acid	Lipids and lipid-like molecules	Fatty Acyls	Fatty Acids and Conjugates		0.643528	0.664769	0.524789	0.393263	1.14797	8.05104	0.386417	0.752901	0.316832	0.189867	3.56425	5.81104	0.301355	1.06473	0.378902	13.1217	2.91376	2.06408	1.99338	13.443	0.709601	1.98711	0.023205	0.0404129	0.0572424	0.837674	0.306198	0.0584047	0.0243833	0.377542
M658	Tocopheronic acid	Lipids and lipid-like molecules	Prenol lipids	Sesquiterpenoids		0.0539144	0.0926249	0.117616	0.153404	0.155667	1.25354	0.0593548	0.176277	0.0965024	0.118293	0.576567	0.0571204	0.155198	0.404733	0.273754	0.00107529	0.12145	1.68689	0.0121062	0.11857	0.116559	0.242685	0.0587075	0.121036	0.408321	0.729278	0.141501	0.13167	0.182918	0.513686
M659	C16 Sphingosine	Lipids and lipid-like molecules	Sphingolipids	Sphingoid bases		1.12793	1.92147	2.98423	1.17574	0.686307	2.47114	0.4772	1.52177	0.124917	0.549406	0.379507	2.12465	0.655051	0.681453	0.399619	4.6837	5.59062	1.36969	9.53498	12.7423	1.81901	0.393192	1.08874	0.557693	0.640409	1.06289	1.02651	1.07088	0.629382	0.226754
M660	Lesquerolic acid	Lipids and lipid-like molecules	Fatty Acyls	Fatty Acids and Conjugates		0.00105489	0.015265	0.00955109	0.0362343	0.0697516	0.116423	0.0102584	0.00592415	0.00822105	0.0200855	0.13584	2.38383e-05	2.17331e-14	0.462535	3.56997e-14	0.000893893	0.000323873	0.436508	0.000500152	0.000758082	6.70061e-14	0.0288931	2.02113e-14	6.72301e-14	1.08049e-13	0.0707551	0.00187872	4.98837e-14	2.55097e-14	0.0522016
M661	Vitamin A	Lipids and lipid-like molecules	Prenol lipids	Retinoids	C00473	0.0342451	0.142914	0.0325738	0.0666904	0.0253077	0.0638518	0.00661581	0.0473901	0.00301656	0.0250043	0.0386875	0.136986	0.185271	0.0486559	0.402115	0.103344	0.278434	0.0962342	0.276642	0.612534	0.242962	0.104605	0.0351388	0.160267	0.214172	0.0727839	0.0208073	0.202991	0.0954436	0.00742796
M662	2,3-dinor-PGE1	Lipids and lipid-like molecules	Fatty Acyls	Eicosanoids		0.142709	0.154956	0.0246685	0.0510928	0.0620014	0.105736	0.0146766	0.050925	0.0156588	0.00804338	0.26565	0.26905	0.0421764	0.219851	0.0156033	0.0348347	0.0448753	0.85319	0.505827	0.0870539	0.392793	1.50345	0.210637	0.0920923	0.180829	6.94167	2.63342	0.274882	0.25878	1.29165
M663	Protoporphyrin IX	Organoheterocyclic compounds	Tetrapyrroles and derivatives	Porphyrins	C02191	0.0596173	0.586259	0.246092	0.302489	0.0433068	1.17845	0.320689	0.126528	0.109603	0.249937	0.0065216	0.00690193	2.17331e-14	0.125634	3.56997e-14	0.00481059	0.00170963	0.0700893	0.0111235	0.00120518	6.70061e-14	0.00520855	2.02113e-14	6.72301e-14	1.08049e-13	0.205645	0.0103558	0.000464497	2.55097e-14	0.0158155
M664	2α-(3-Hydroxypropyl)-1α,25-dihydroxy-19-norvitamin D3	Unclassified	Unclassified	Unclassified		0.319212	0.800687	0.664402	0.624022	0.189857	0.535793	0.223048	0.73737	0.231426	0.604047	0.0437409	0.410508	0.294875	0.224095	0.842982	0.612397	0.900079	0.539441	4.93925	2.43687	2.58749	0.231231	0.196581	0.394878	1.46523	0.820433	0.785522	0.209785	0.212078	0.0353572
M665	3,4-dimethyl-5-carboxyethyl-2-furanpentanoic acid	Lipids and lipid-like molecules	Fatty Acyls	Fatty Acids and Conjugates		0.0211702	0.0781957	0.00661123	0.0125147	0.0135827	0.0477916	0.00482504	0.0171613	0.04752	0.00674695	0.0178786	0.000587919	0.00123481	0.0081919	0.0163103	0.0041462	0.00719784	0.00978008	0.076693	0.0131711	0.00719853	0.000777687	0.00757365	5.10573e-05	0.00544397	0.017169	0.00197139	0.00574607	0.00602368	0.000922221
M666	2-Indanone	Unclassified	Unclassified	Unclassified	C07727	0.00099155	0.000870384	0.00156168	0.00239227	0.00156355	0.00710993	0.000770755	0.00155027	0.000789188	0.00116125	0.0222154	0.0998465	0.00293764	0.0058779	0.00590956	0.078373	0.019399	0.00711265	0.0125036	0.0339141	0.00934972	0.00470167	0.0012031	0.000836452	0.000566935	0.00549217	0.00246349	0.00253425	0.00242404	0.00589959
M667	Diplosporin	Organoheterocyclic compounds	Pyrans	Pyranones and derivatives		0.00651874	0.00824425	0.00546623	0.0100932	0.0104123	0.189232	0.00549076	0.00800555	0.0102423	0.00134398	0.159513	0.473132	0.0125633	0.0366807	0.0627431	0.348709	0.163222	0.0854833	0.0274745	0.598208	0.251219	0.470384	0.0119413	0.0272	0.0352894	0.246055	0.217312	0.0162084	0.0134375	0.209047
M668	Carboprost Tromethamine	Lipids and lipid-like molecules	Fatty Acyls	Eicosanoids		2.66303e-14	3.08775e-14	1.35255e-14	2.26283e-14	1.94625e-14	2.74764e-14	0.000707672	1.42618e-14	0.000883294	1.52177e-14	0.0560396	0.115718	0.791489	0.00386459	3.30417	0.000718115	0.167524	0.00243756	0.0175952	0.134667	1.36969	0.314792	0.236088	1.14592	1.29913	0.102253	0.0496901	0.669665	0.875698	0.0030041
M669	Monic acid	Lipids and lipid-like molecules	Fatty Acyls	Fatty acids and conjugates		0.0916058	0.227005	0.0501875	0.109556	0.0882912	0.378542	0.0786142	0.0520668	0.338634	0.124781	0.0466543	0.0274902	0.0145108	0.0224536	0.0654692	0.00813548	0.037498	0.132238	0.093828	0.0451884	0.0226942	0.0692148	0.0830116	0.0933072	0.0692765	1.5254	1.114	0.0118958	0.0326338	0.305988
M670	7β,12α-Dihydroxy-3-oxo-5β-cholestan-26-oic acid	Lipids and lipid-like molecules	Sterol Lipids	Bile acids and derivatives		0.0706249	0.122674	0.309199	0.463114	0.779706	0.191031	0.116819	0.384863	0.833743	0.991516	0.54262	0.0052341	0.00737369	0.16941	0.00885443	0.0336099	0.0229925	0.445583	1.14275	0.391442	0.00105992	0.00142814	0.000377337	0.0112217	0.00833159	0.016958	0.0026013	0.00497959	0.0163816	0.0049989
M671	1-O-(2-methoxy-4Z-hexadecenyl)-sn-glycero-3-phosphocholine	Lipids and lipid-like molecules	Glycerophospholipids	Glycerophosphocholines		0.000614477	3.08775e-14	0.00160153	0.000517631	0.00123293	0.00166551	1.46722e-14	0.00220206	1.43124e-14	0.000353152	0.0231363	0.0864524	0.411465	0.0255853	0.618161	0.201009	1.02369	0.0520835	0.607886	1.68797	0.790099	1.1017	0.149542	0.571685	0.933979	0.57278	0.379663	0.518444	0.216279	0.0595107
M672	3α,12α,22-Trihydroxy-5β-cholestan-26-oic acid	Lipids and lipid-like molecules	Sterol Lipids	Bile acids and derivatives		0.889319	1.91068	3.09292	8.5032	7.21205	5.61514	1.51803	5.00365	8.36852	9.23523	30.7124	1.23791	1.0499	7.53472	3.23589	24.5887	15.8713	22.5966	93.5659	29.4491	0.568785	0.705307	0.0994247	0.0959969	0.223775	1.53528	0.372843	0.226577	0.113047	0.132208
M673	Chitobiose	Organic oxygen compounds	Organooxygen compounds	Carbohydrates and carbohydrate conjugates	C01674	0.0256876	0.0349791	0.042528	0.0111248	0.0310753	0.022147	0.016412	0.0237473	0.00449795	0.00271996	0.017769	0.00300265	0.017608	0.00253759	0.0326247	0.00254582	0.000560728	0.0100541	0.00552772	0.0110137	0.938746	0.0403594	0.960338	0.855866	0.405751	0.00885445	0.0151334	3.41902	0.024999	0.00573415
M674	(±)9-HODE	Unclassified	Unclassified	Unclassified		1.02829	2.89187	0.44043	1.55012	0.758846	1.45775	0.506084	0.722886	0.475558	0.590115	0.119479	0.138168	0.157568	0.171484	0.513308	0.124294	0.229019	0.421887	0.196629	0.528103	0.151687	0.122011	0.033917	0.46516	1.18813	0.105793	0.0573251	0.0957081	0.0281011	0.0308004
M675	Prostaglandin D1	Lipids and lipid-like molecules	Fatty Acyls	Eicosanoids	C06438	0.402696	0.790909	0.098748	0.170178	0.156871	0.147578	0.0253269	0.233379	0.0182096	0.0288968	0.0104029	0.00738278	0.00157439	0.012114	0.0224082	0.000350433	0.0038878	0.0542096	0.0246619	0.0282993	0.0206346	0.0437344	0.00545533	0.000795902	0.004214	0.388177	0.085992	0.0125517	0.0113379	0.0559753
M676	(R)-(-)-Mellein	Unclassified	Unclassified	Unclassified		0.00762753	0.0099354	0.00206627	0.0168517	0.00871908	0.0117014	0.00766474	0.0121752	0.015528	0.0307863	0.0114796	0.152787	0.0567211	0.00824795	0.0252831	0.0961938	0.0370437	0.0195611	0.0659635	0.0929316	0.271296	0.0643373	0.0792779	0.0244813	0.0134596	0.115055	0.181204	0.0190836	0.0289774	0.00604686
M677	α-methylphenylalanine	Phenylpropanoids and polyketides	Phenylpropanoic acids	Unclassified		0.0451384	0.0510911	0.0578397	0.0626946	0.0468869	0.0680269	0.0280999	0.0641203	0.0405701	0.053462	0.0514637	0.010516	0.0051326	0.112885	0.00553376	0.00830694	0.00567271	0.23888	0.0070787	0.00221688	0.00404734	0.0104759	0.0071073	0.00722015	0.00397513	0.0181003	0.00981236	0.0104643	0.00833134	0.0169712
M678	N2,N2-Dimethylguanosine	Nucleosides, nucleotides, and analogues	Purine nucleosides	Unclassified		0.127099	0.100857	0.106466	0.0739169	0.124189	0.135868	0.0347225	0.0759809	0.0293507	0.0381107	0.349637	0.347333	0.0205902	0.202441	0.0265046	0.00981154	0.0221743	0.202252	0.00901912	0.00556091	0.0233914	0.021463	0.0538456	0.0318454	0.0224046	0.167757	0.0324127	0.0175045	0.00323524	0.0357555
M679	Phenylglucuronide	Organic oxygen compounds	Organooxygen compounds	Carbohydrates and carbohydrate conjugates		0.00881487	3.08775e-14	0.0238753	0.00206932	0.00881729	0.0858295	0.00127756	0.00807003	0.000145001	0.00385598	0.114631	0.0979065	0.00772398	0.0403902	0.0115358	0.0976921	0.00606691	0.0691444	0.0326748	0.0690243	0.044805	0.0649857	2.02113e-14	0.00153008	1.08049e-13	0.0248147	0.0600161	0.0436319	0.000331302	0.0283237
M680	1'-Acetoxychavicol acetate	Benzenoids	Phenol esters	Unclassified	C10426	0.0114295	0.00256648	0.0327544	0.00682178	0.00947603	0.191198	0.0026499	0.0292667	0.00329126	0.013119	0.604718	0.607125	0.0563244	0.0766297	0.0702315	0.279928	0.0968557	0.126387	0.171668	0.558872	0.178414	0.731847	0.00422246	0.0117684	0.00868136	0.0708495	0.0843354	0.0975808	0.00927304	0.127986
M681	3,4,5-trihydroxy-6-(3-phenylpropoxy)oxane-2-carboxylic acid	Lipids and lipid-like molecules	Fatty Acyls	Fatty acyl glycosides		0.0229076	0.00838388	0.0422305	0.0352918	0.00876934	0.101348	0.00584361	0.0374001	0.0157511	0.0554519	0.196403	3.76472	0.84993	0.0357876	0.149365	0.599688	1.02156	0.0466974	0.892509	0.283657	0.100179	0.385204	0.012957	0.00779315	0.00156157	0.300221	0.281437	0.022904	0.00154685	0.903261
M682	4-Hydroxyretinoic acid	Lipids and lipid-like molecules	Prenol lipids	Retinoids		0.28677	0.752749	0.162059	0.369677	0.276297	0.622259	0.238533	0.197994	0.47195	0.34459	1.40694	4.06388	4.58164	1.67403	9.96433	0.991294	3.12712	1.24536	1.66405	6.1419	7.32677	2.35391	3.29753	5.57685	7.24509	1.53647	0.689725	4.47887	4.6371	0.314331
M683	PGK1	Lipids and lipid-like molecules	Fatty Acyls	Eicosanoids		0.0826843	0.420785	0.0776236	0.215304	0.0924905	0.485752	0.229592	0.125377	0.518353	0.289743	1.80368	3.88872	8.59734	2.69893	21.2578	0.355096	4.84308	1.08596	1.16333	6.73039	11.5778	3.35113	4.70573	10.2855	11.2808	2.35215	1.30638	8.89243	11.3203	0.370443
M684	[6]-Dehydrogingerdione	Phenylpropanoids and polyketides	Cinnamic acids and derivatives	Hydroxycinnamic acids and derivatives		0.00664254	0.00162726	1.35255e-14	0.00384282	0.00264274	0.000288178	0.000949905	0.000576584	0.00515896	0.00302466	1.10514	0.00131397	0.00285389	0.514788	0.012592	0.0111784	3.77962e-14	1.01717	0.0374065	0.0442108	6.70061e-14	4.17449e-14	2.02113e-14	6.72301e-14	1.08049e-13	6.53603e-14	4.15631e-14	4.98837e-14	2.55097e-14	3.48301e-14
M685	16-D1t-PhytoP	Lipids and lipid-like molecules	Fatty Acyls	Octadecanoids		0.194682	0.65098	0.112228	0.358121	0.170407	1.10517	0.111233	0.171633	0.361673	0.178068	0.0401173	0.0106876	0.00740977	0.0425979	0.0367866	0.00194052	0.0110781	0.143464	0.0112521	0.0339817	0.0066064	0.00455149	0.0128781	0.021251	0.0249699	0.0387281	0.00572918	0.00213233	0.00509217	0.0199538
M686	Coprocholic acid	Lipids and lipid-like molecules	Steroids and steroid derivatives	Bile acids, alcohols and derivatives		0.0237652	0.00476345	0.00461232	0.00202001	0.0038458	0.0109246	0.00353621	0.00468965	0.0063852	0.0179232	0.00831739	0.63046	0.00323808	0.00093366	0.00441006	1.49533	0.790209	0.0069452	1.35792	0.832322	0.118998	0.0247398	0.0131606	0.0543856	0.0151325	0.351354	0.14972	0.0744239	0.0216145	0.0326307
M687	2-Pentadecenal	Unclassified	Unclassified	Unclassified		0.00537783	0.00998735	0.0180348	0.00288759	0.00304859	0.031363	0.0122822	0.00576641	0.205561	0.0487035	0.00177935	0.000156724	2.17331e-14	0.0045294	3.56997e-14	2.36237e-14	3.77962e-14	0.00169861	5.86834e-14	8.78558e-14	6.70061e-14	4.17449e-14	0.000141176	6.72301e-14	1.08049e-13	6.53603e-14	0.000296932	4.98837e-14	2.55097e-14	0.000513698
M688	1α,18-dihydroxyvitamin D3 / 1α,18-dihydroxycholecalciferol	Unclassified	Unclassified	Unclassified		0.552016	0.643034	0.525244	0.44504	0.511538	0.408598	0.133431	0.64952	0.166268	0.312802	0.0834302	0.31187	0.00429333	0.0250028	0.00888236	1.53816	0.465358	0.219922	0.701571	0.965651	0.0324478	0.079896	0.00449222	0.0055443	1.08049e-13	0.229224	0.117429	0.0692467	0.020864	0.0696301
M689	4-Pyridoxic acid	Organoheterocyclic compounds	Pyridines and derivatives	Pyridinecarboxylic acids and derivatives	C00847	0.0489798	0.0374662	0.0165118	0.0295386	0.0294923	0.0736422	0.0250037	0.0191148	0.0215591	0.0198985	0.0341781	0.0792737	0.261627	0.0414858	0.277877	0.0716092	0.521655	0.0634221	0.0696977	0.238224	0.441647	0.163406	0.307158	0.229256	0.694535	0.0222952	0.0222168	0.206476	0.46956	0.064343
M690	1-Arachidonoylglycerophosphoinositol	Lipids and lipid-like molecules	Glycerophospholipids	Glycerophosphoinositols		2.66303e-14	3.08775e-14	0.0506425	0.0603695	0.00827511	2.74764e-14	1.46722e-14	0.0619432	0.000450496	0.0310066	0.058977	0.318155	0.149433	0.190328	0.0923616	0.0354444	0.00735666	0.0289586	0.0030317	8.78558e-14	1.53071	0.0751135	2.76509	1.91084	8.37339	0.262989	0.101692	5.10137	4.2528	0.527762
M691	(3S,3'S,5R,5'R,6R)-3,6-Epoxy-5,6-dihydro-3',5,8'-trihydroxy-β,kappa-caroten-6'-one	Lipids and lipid-like molecules	Prenol lipids	Tetraterpenoids		0.233132	0.279025	0.247498	0.43254	0.143111	0.181442	0.304605	0.203626	0.150547	0.318427	0.00579291	3.26746e-14	2.17331e-14	0.244693	3.56997e-14	2.36237e-14	3.77962e-14	0.428421	5.86834e-14	8.78558e-14	6.70061e-14	0.0625339	2.02113e-14	6.72301e-14	1.08049e-13	0.0412257	4.15631e-14	4.98837e-14	2.55097e-14	0.322317
M692	cholest-7-en-3β,5α,6α,9α-tetrol	Lipids and lipid-like molecules	Sterol Lipids	Sterols		0.0251623	0.0472904	0.0228858	0.0381904	0.0143591	0.031408	0.00986108	0.0375339	0.0186544	0.0169383	0.00984733	0.0542972	0.0175611	0.00957405	0.0484909	0.0119266	0.0929091	0.032201	0.111899	0.121588	0.231606	0.0124624	0.0289444	0.0442575	0.126096	0.0936459	0.0774045	0.0535882	0.0365461	0.00681659
M693	DG(17:2(9Z,12Z)/20:3(8Z,11Z,14Z)/0:0)[iso2]	Lipids and lipid-like molecules	Glycerolipids	Diradylglycerols		0.00381603	0.00839165	0.00322755	0.0026836	0.000998312	0.00873984	0.00331624	0.00169036	0.00277702	0.00630096	0.000171153	0.0149501	0.0210647	8.04182e-05	0.0352568	0.0051325	0.0489043	0.000700463	0.0480775	0.441306	0.0905467	0.941249	0.00711337	0.00923689	0.00506631	0.325008	0.15618	0.000719655	0.0208301	0.0140432
M694	ALANYL-dl-PHENYLALANINE	Unclassified	Unclassified	Unclassified		0.363053	0.489385	0.148633	0.152338	0.173211	0.0834298	0.0949571	0.0979102	0.0686079	0.0778778	0.0173589	0.0161609	0.0686153	0.234039	0.213362	0.00080975	0.403844	0.0870576	0.724937	3.57498	0.425554	0.315783	0.0307463	0.185101	1.61074	1.10702	0.435099	0.160421	0.121833	1.25348
M695	Methoxyhydroxymethylhydrocinnamic acid	Unclassified	Unclassified	Unclassified		0.000569843	0.000354093	0.00232893	0.00270107	0.000582854	0.0102312	0.000418242	0.0011068	0.00133939	0.000542564	0.034247	0.0694977	0.00176761	0.00832775	0.00452016	0.088211	0.00925458	0.00692272	0.00646765	0.0187773	0.00642454	0.00144762	0.000497829	6.72301e-14	1.08049e-13	6.53603e-14	4.15631e-14	4.98837e-14	0.00100382	0.00281521
M696	Curdione	Lipids and lipid-like molecules	Prenol lipids	Sesquiterpenoids	C17493	0.00913239	0.00931241	0.014817	0.0190893	0.0058841	0.0019876	0.0181318	0.0124754	0.0115778	0.0206454	0.01335	0.0591259	0.0135825	0.00905388	0.0234748	0.0417778	0.0657729	0.0088351	0.0619978	0.019638	0.0187513	0.0153006	0.0189945	0.0251912	0.0530923	0.186064	0.0808951	0.191754	0.0168973	0.0277865
M697	12α-Hydroxy-3-oxochol-4-en-24-oic Acid	Lipids and lipid-like molecules	Sterol Lipids	Bile acids and derivatives		0.426082	0.333624	0.667265	0.585728	0.418773	0.247632	0.143622	0.38536	0.271817	0.858321	0.539864	0.100213	0.0939523	0.0167005	0.270521	0.0039393	0.0423356	0.0780558	0.130409	0.25937	0.160164	0.0749062	0.0613301	0.118273	0.116922	0.148204	0.0185303	0.0571029	0.0752023	0.0151865
M698	1β,3β,5α,6β-tetrahydroxyandrostan-17-one	Lipids and lipid-like molecules	Sterol Lipids	Steroids		0.0197973	0.0775632	0.0542649	0.123669	0.0202715	0.345651	0.0618963	0.0420401	0.0315258	0.0621369	0.00830444	3.26746e-14	0.00128446	0.0636429	0.0100506	0.00321463	0.000632187	0.0389228	0.00681636	0.00517025	0.000978803	0.00482802	0.0100301	0.00278699	0.000743418	0.00640469	0.000902726	0.00151671	0.00540803	0.00232683
M699	6β-Hydroxytestosterone	Lipids and lipid-like molecules	Steroids and steroid derivatives	Androstane steroids	C14497	0.00195204	0.00692103	0.00174512	0.00502326	0.00225707	0.0187676	0.00128403	0.00364414	0.00261229	0.00262086	0.0124671	0.0619942	0.0474627	0.00669604	0.222925	0.0305575	0.145115	0.0138961	0.153652	0.0917512	0.0975851	0.084282	0.471244	0.501084	0.14259	0.109897	0.0656808	0.0601762	0.1077	0.0104729
M700	9(S)-HOTrE	Unclassified	Unclassified	Unclassified	C16326	2.22768	5.11046	0.921552	2.3175	1.56104	5.63964	0.515266	1.01556	0.597701	1.33457	0.349298	0.248938	0.257339	0.346564	0.736866	0.172408	0.355511	0.926398	0.222426	0.741429	0.268915	0.140512	0.0297932	0.205188	0.470797	0.125899	0.0608641	0.0834498	0.04862	0.0738938
M701	O-Arachidonoyl Glycidol	Unclassified	Unclassified	Unclassified		0.00831388	0.00538601	0.00652547	0.00838938	0.00580569	0.00272428	0.00157551	0.00516569	0.00454996	0.00146939	0.0160198	0.021209	0.00278989	0.00744226	0.0278636	0.00478946	3.77962e-14	0.00349437	0.00367283	8.78558e-14	0.290497	0.0100869	0.387301	0.119403	1.24418	0.0578704	0.0233917	0.367936	0.428542	0.146665
M702	(R)-(+)-2-Pyrrolidone-5-carboxylic acid	Unclassified	Unclassified	Unclassified		0.404682	0.435793	0.262676	0.418821	0.388945	0.418954	0.274188	0.241941	0.38121	0.257008	0.287644	0.583682	0.454587	0.298688	0.764916	0.354415	0.560072	0.474732	0.567331	0.853342	1.03822	0.822161	0.612677	1.08817	2.16751	1.41913	0.8126	0.995256	0.68382	1.04783
M703	Heptadecanoyl carnitine	Lipids and lipid-like molecules	Fatty Acyls	Fatty acid esters		0.0287892	0.0652728	0.0524668	0.0228713	0.0186403	0.0839011	0.0116414	0.0494442	0.00329066	0.0250004	0.0702098	1.7011	1.12581	0.0682403	1.70657	3.72371	8.67964	0.14916	4.59456	5.96163	0.745026	0.198545	0.130813	0.170744	0.152821	0.188122	0.364991	0.13191	0.0800258	0.0625187
M704	Heteroxanthin	Lipids and lipid-like molecules	Prenol lipids	Triterpenoids		0.356219	0.504288	0.5604	0.730642	0.181849	0.480621	0.450683	0.908399	0.29522	0.845546	0.0541993	0.00821975	2.17331e-14	0.127244	3.56997e-14	0.0162163	0.00333725	0.453696	0.000433822	0.0192812	0.00659901	4.17449e-14	0.00106975	6.72301e-14	1.08049e-13	6.53603e-14	4.15631e-14	4.98837e-14	2.55097e-14	0.00167184
M705	N6,N6-Dimethyladenosine	Unclassified	Unclassified	Unclassified	C03416	0.702604	0.79701	0.339485	0.605815	0.696326	0.685474	0.58099	0.357369	0.373684	0.367697	0.744659	1.12598	0.228359	0.478024	0.047357	0.240695	0.167707	0.491568	0.383661	0.338739	0.129744	0.108049	0.0727268	0.204647	0.746376	1.11249	0.706811	0.0904604	0.0354573	0.643135
M706	Glycyl-Tryptophan	Organic acids and derivatives	Carboxylic acids and derivatives	Amino acids, peptides, and analogues		0.16996	0.115779	0.0657596	0.0626776	0.0912389	0.0232835	0.0321754	0.0653631	0.0366205	0.0686498	0.00258937	0.00368801	0.0501491	0.0359305	0.245682	0.0247278	0.417255	0.0493251	0.711501	1.84465	0.399465	0.419964	0.0069521	0.0733415	0.765875	1.00404	0.251742	0.0530452	0.15342	1.07998
M707	3-carboxy-4-methyl-5-(1-hydroxypropyl)-2-furanpropionic acid	Lipids and lipid-like molecules	Fatty Acyls	Fatty Acids and Conjugates		0.0465186	0.0140325	0.0826883	0.0739663	0.0509217	0.307083	0.0140058	0.0362715	0.011168	0.0235855	0.658201	2.49063	0.0880396	0.186064	0.110976	2.11164	0.315237	0.315618	0.230503	0.33495	0.404857	0.127398	0.00476962	0.00334432	0.000239236	0.312702	0.222965	0.0963707	0.0304565	0.334736
M708	6-(3-ethenylphenoxy)-3,4,5-trihydroxyoxane-2-carboxylic acid	Organic oxygen compounds	Organooxygen compounds	Carbohydrates and carbohydrate conjugates		0.00817972	0.00684875	0.0267833	0.00329184	0.0149477	0.0341949	0.00392417	0.0250907	0.0142212	0.0211769	0.208341	1.00632	0.0641107	0.00808352	0.0210626	0.209703	0.085583	0.0138975	0.0858578	0.0455618	0.0340588	0.407623	0.00048388	0.00150094	1.08049e-13	6.53603e-14	0.00499919	0.0118251	0.000246298	0.174994
M709	Isopentenyl adenosine	Unclassified	Unclassified	Unclassified	C16427	0.039962	0.0396467	0.0294423	0.0378378	0.0368568	0.0300439	0.0109376	0.0274765	0.00757289	0.0103561	0.0291142	0.0391624	0.0562362	0.0196154	0.0409778	0.0214702	0.0254372	0.0203236	0.00915932	0.0307783	0.0744879	0.041082	0.0400186	0.0425418	0.0495385	0.0506032	0.0387137	0.0406163	0.029948	0.0338913
M710	PS(O-16:0/0:0)	Lipids and lipid-like molecules	Glycerophospholipids	Glycerophosphoserines		0.202449	0.899054	0.0571169	0.0709025	0.0599101	0.146304	0.0154827	0.0607979	0.0313832	0.0273864	0.00262883	0.0262378	0.00100842	0.00336488	5.45274e-05	0.0260111	0.0274176	0.0205552	0.00877613	0.0214763	0.00204987	0.00304785	0.0109605	0.157382	0.0795603	0.0372734	0.00701119	0.00244896	0.00330999	0.0183093
M711	Urocortisone	Lipids and lipid-like molecules	Sterol Lipids	Steroids	C05470	0.00383295	0.0171499	0.0144097	0.0119441	0.00635232	0.0915533	0.0217155	0.0321816	0.0651432	0.0422476	0.586335	1.18988	2.71303	0.249301	19.4311	0.286901	2.28165	0.253761	0.621461	2.77268	5.39097	1.721	1.19077	3.55193	6.07942	1.0248	0.454253	2.41853	4.6962	0.148021
M712	11-dehydro-TXB3	Lipids and lipid-like molecules	Fatty Acyls	Eicosanoids		0.00373904	0.0527228	0.0169636	0.0244963	0.00770766	0.0471214	0.0329957	0.0238676	0.100562	0.0552287	0.161957	0.317091	0.536414	0.0896394	2.32693	0.00264946	0.125804	0.120738	0.0458326	0.161861	0.7391	0.248727	0.544322	0.735335	0.775252	0.282577	0.109791	0.516966	0.994025	0.0680178
M713	Tetranor Iloprost	Unclassified	Unclassified	Unclassified		0.104305	0.278678	0.0379396	0.103756	0.0966626	0.354651	0.105175	0.060653	0.389796	0.130748	0.136552	0.117757	0.020053	0.158787	0.131232	0.015275	3.77962e-14	0.252111	5.86834e-14	0.0146173	0.044557	0.0162503	0.0166631	0.0219884	0.0496222	0.033078	0.0208393	0.00953095	0.0309752	0.0302729
M714	Dinor-PGE2	Unclassified	Unclassified	Unclassified		0.0521979	0.131211	0.0184795	0.0616175	0.0570644	0.17943	0.0589397	0.0374588	0.260171	0.0748376	0.0445975	0.0380821	0.0052391	0.0407284	0.0736833	2.36237e-14	3.77962e-14	0.0888978	5.86834e-14	8.78558e-14	0.0214207	0.00644429	0.00812707	0.00615142	0.00358179	0.00848658	0.0111229	0.00322789	0.0138108	0.00951576
M715	25-methyl-1α,26-dihydroxyvitamin D3 / 25-methyl-1α,26-dihydroxycholecalciferol	Unclassified	Unclassified	Unclassified		3.08291	4.08647	4.75756	1.94666	2.66661	1.24029	0.249926	3.45454	0.241843	0.844076	0.0288031	0.42092	0.0371368	0.0099944	0.058964	1.5767	1.96596	0.18654	3.1089	3.4117	0.239621	0.122699	0.105821	0.174022	0.0720636	0.168505	0.0682606	0.0577035	2.55097e-14	0.00335939
M716	PGJ3	Lipids and lipid-like molecules	Fatty Acyls	Eicosanoids		0.897852	2.3493	0.442002	1.12592	0.664861	2.22273	0.543865	0.519793	1.05959	0.883842	3.17606	1.28423	1.11914	3.32751	4.42003	0.216312	0.765897	5.66853	0.698138	1.65933	2.43319	1.22418	1.31498	1.84088	2.79913	2.09454	0.537419	1.2662	1.70359	0.412022
M717	Prostaglandin F1a	Lipids and lipid-like molecules	Fatty Acyls	Eicosanoids		0.0163372	0.0676204	0.00922277	0.0326747	0.0101486	0.0830619	0.0115318	0.0154384	0.0100831	0.0168072	0.0760742	0.251944	0.484097	0.0500259	1.2538	0.125462	0.361638	0.0561769	0.243429	0.682207	0.456914	0.339902	0.0914514	0.605329	0.480631	0.18773	0.0883925	0.18247	0.147046	0.0137521
M718	Glu-Val	Organic acids and derivatives	Carboxylic acids and derivatives	Amino acids, peptides, and analogues		0.864541	1.28068	0.452541	0.837971	0.838799	1.31067	0.62623	0.390433	0.582813	0.532043	0.16261	0.00859937	0.057573	0.431812	0.373462	0.00258371	0.571717	0.611022	0.764041	2.00414	0.341056	0.43963	2.02113e-14	0.140313	0.431997	1.56834	1.31417	0.177938	0.154185	1.49796
M719	(±)-Propionylcarnitine	Unclassified	Unclassified	Unclassified		0.363818	0.292336	0.236237	0.0516202	0.171578	0.730596	0.0911565	0.0953297	0.0696402	0.0504409	0.143943	7.80206	2.41294	0.161343	4.87563	3.70798	3.87228	0.442764	3.83803	7.89073	5.91317	1.92939	1.0342	1.93298	2.64909	3.35897	2.50616	1.13515	0.730859	3.32207
M720	Ixoric acid	Lipids and lipid-like molecules	Fatty Acyls	Octadecanoids		0.216561	0.265031	0.101314	0.304933	0.102312	0.292957	0.0895931	0.161131	0.0421903	0.115473	0.229416	0.754905	0.316211	0.284443	0.597286	0.397108	0.915758	0.251635	0.60856	3.26392	0.295659	0.107896	0.0381399	0.0794918	0.249479	0.159672	0.0557829	0.0702548	0.101255	0.122824
M721	bacteriohopane-32,33,34,35-tetrol	Lipids and lipid-like molecules	Prenol lipids	Hopanoids	C21119	2.66303e-14	3.08775e-14	1.35255e-14	2.26283e-14	1.94625e-14	0.00437661	1.46722e-14	0.00246948	1.43124e-14	1.52177e-14	0.00346752	0.217918	0.153052	1.92504e-14	0.144113	0.0530297	0.258488	2.3785e-14	0.135182	0.240928	1.82574	0.097618	1.2137	0.254595	0.365434	0.107539	0.0496931	0.515491	0.771126	0.00205657
M722	1-Stearoylglycerophosphoinositol	Lipids and lipid-like molecules	Glycerophospholipids	Glycerophosphoinositols		2.66303e-14	0.000791798	0.00099901	0.00410933	0.00122273	0.00179315	1.46722e-14	0.00136184	0.00590697	0.000336163	0.00226585	0.018445	0.0133273	0.00103807	0.00833632	2.36237e-14	3.77962e-14	2.3785e-14	5.86834e-14	0.0011321	0.25866	4.17449e-14	0.33099	0.14266	0.700715	0.00880626	0.00964925	0.271191	0.711534	0.00678375
M723	Ethylenediamine-N,N'-di-a-butyric acid	Unclassified	Unclassified	Unclassified		0.318696	0.38	0.155571	0.167985	0.197318	0.426766	0.0914885	0.156793	0.100227	0.086627	0.0427092	0.0185384	0.0336814	0.236517	0.397298	0.00293881	0.208906	0.119902	0.540913	2.81472	0.406193	0.294248	0.0479445	0.174462	2.10119	1.238	0.578949	0.134677	0.0855776	1.09083
M724	Serylleucine	Organic acids and derivatives	Carboxylic acids and derivatives	Amino acids, peptides, and analogues		0.866709	1.20717	0.373226	0.499591	0.44182	0.701776	0.444989	0.306961	0.325796	0.374352	0.129943	0.100314	0.176468	0.885806	0.731505	0.0627428	2.02561	0.416079	5.49468	12.4575	1.55858	1.30873	0.0882829	0.630304	3.33276	3.8015	1.31539	0.502358	0.371431	3.29688
M725	Glutaminylisoleucine	Organic acids and derivatives	Carboxylic acids and derivatives	Amino acids, peptides, and analogues		0.305857	0.274486	0.0345511	0.104226	0.138003	0.0340672	0.0486988	0.0290571	0.0266196	0.0331482	0.0157988	0.00596696	0.0179076	0.015255	0.0382633	0.00583728	0.060474	0.0528582	0.328068	0.345218	0.162055	0.0849507	0.0201515	0.168453	1.93962	0.656746	0.235232	0.0922345	0.0321145	0.266681
M726	DIPROTIN A	Unclassified	Unclassified	Unclassified		0.932868	1.048	0.340403	0.417534	0.489546	0.359344	0.311457	0.225278	0.337733	0.412209	0.0603651	0.0144069	0.0752424	0.282447	0.133302	0.0172117	0.127103	0.114982	0.608307	0.665965	0.322807	0.291289	0.0308986	0.571392	1.78819	1.21142	0.392753	0.173113	0.0882402	0.794602
M727	Tetrahydroaldosterone-3-glucuronide	Lipids and lipid-like molecules	Steroids and steroid derivatives	Steroidal glycosides		2.66303e-14	3.08775e-14	1.35255e-14	0.00048578	0.000688552	2.74764e-14	0.000158381	0.00012632	0.000703023	0.00016942	0.00397363	0.593215	0.21395	0.0092816	0.15208	0.750887	0.0463122	0.0173662	0.004912	0.00155671	0.0390667	0.00285711	0.0419064	0.0495724	0.0738467	0.00327188	0.0303175	0.0278952	0.00219118	0.00156719
M728	Dihydrodeoxy-8-epiaustdiol	Organoheterocyclic compounds	Azaphilones	Unclassified		0.250474	0.157793	0.293007	0.265529	0.200095	0.409444	0.136155	0.225093	0.151941	0.184592	1.47388	8.58101	0.34861	0.325223	0.491775	4.34825	2.10947	0.385893	2.67723	1.45967	0.821895	1.34628	0.172565	0.304416	0.421382	0.473077	0.730474	0.350322	0.224709	1.38295
M729	Evasterioside D	Lipids and lipid-like molecules	Sterol Lipids	Steroid conjugates		1.77431	1.06216	0.204378	0.369424	0.741444	0.0911934	0.0718754	0.0898029	1.43124e-14	0.0218643	1.69725e-14	3.26746e-14	2.17331e-14	1.92504e-14	3.56997e-14	2.36237e-14	3.77962e-14	0.0467239	0.00264725	0.00901204	0.000137532	0.000987087	0.000356782	6.72301e-14	0.00151432	0.00686099	0.00146661	4.98837e-14	2.55097e-14	3.48301e-14
M730	Cyclopassifloic acid B	Lipids and lipid-like molecules	Steroids and steroid derivatives	Cycloartanols and derivatives		0.421349	0.155366	0.771681	0.283821	0.593747	0.130057	0.0988341	0.634113	0.0314089	0.289625	1.69725e-14	0.00145207	0.00222144	1.92504e-14	3.56997e-14	0.129171	0.048967	0.0108372	0.0979831	0.0281056	0.0387479	0.00961007	2.02113e-14	6.72301e-14	1.08049e-13	0.00111762	4.15631e-14	4.98837e-14	0.00110313	3.48301e-14
M731	3-Hexenyl salicylic acid	Benzenoids	Benzene and substituted derivatives	Benzoic acids and derivatives		0.00187634	0.00158768	0.00220786	0.00221036	0.00170424	0.00763863	0.00310202	0.00118758	0.0031561	0.00139175	0.0209429	0.110704	0.0369313	0.0479652	0.0605188	0.422327	0.107077	0.20405	0.0872463	0.253458	0.0136301	0.0176764	0.00821773	0.0144387	0.0204813	0.0194367	0.00664873	0.0111638	0.0195015	0.00986941
M732	8,10-hexadecadiynoic acid	Lipids and lipid-like molecules	Fatty Acyls	Fatty Acids and Conjugates		0.515364	0.761371	0.219442	0.452705	0.431122	0.805157	0.17174	0.337797	0.573261	0.471284	0.107486	0.109388	0.0718816	0.0973282	0.162856	0.0564919	0.0770431	0.155189	0.0634111	0.154719	0.114279	0.0964373	0.0289765	0.122402	0.202961	0.0901448	0.0620462	0.0624093	0.0337365	0.112226
M733	LysoPC(18:3(6Z,9Z,12Z))	Lipids and lipid-like molecules	Glycerophospholipids	Glycerophosphocholines		2.66303e-14	3.08775e-14	0.0978756	0.184517	0.00127752	0.00294028	1.46722e-14	0.133024	1.43124e-14	0.0559305	0.000365597	0.32784	0.0147262	0.0008472	0.0499067	0.0118544	0.0301615	0.00978675	0.040287	0.0319067	1.46887	0.0104923	1.08798	0.23712	0.742458	0.0927443	0.0367879	0.55634	1.04673	0.0153721
M734	Diosgenin	Lipids and lipid-like molecules	Sterol Lipids	Sterols	C08898	0.796339	1.35562	1.92781	4.79702	3.8726	3.56285	0.984065	2.94521	4.2615	4.81539	13.3612	1.38157	0.87284	3.94959	2.47426	15.8222	12.6052	10.9128	42.6841	21.6893	0.611165	0.566629	0.108993	0.129309	0.254009	1.4691	0.436757	0.316448	0.149634	0.171164
M735	16,16-dimethyl-PGF2β	Lipids and lipid-like molecules	Fatty Acyls	Eicosanoids		0.0167638	0.0513977	0.0295638	0.0563678	0.0162665	0.180854	0.01519	0.032889	0.00237828	0.0157953	0.0782384	0.175353	0.386136	0.0539158	1.00905	0.0684927	0.308718	0.0652278	0.177292	0.446471	0.270213	0.206269	0.0759068	0.426433	0.26036	0.148024	0.0998599	0.20476	0.129868	0.0189123
M736	12(S)-HETrE	Lipids and lipid-like molecules	Fatty Acyls	Eicosanoids		0.149369	0.539004	0.104247	0.262371	0.0988771	0.509944	0.109025	0.140617	0.0976942	0.150197	0.207752	1.18658	1.39122	0.206131	1.89507	1.05491	1.1237	0.33313	0.976958	2.37374	2.22658	2.30774	1.10075	3.09389	2.44701	0.462524	0.211428	1.10682	0.766725	0.0623378
M737	1,3-Hexadecadien-1-ol	Lipids and lipid-like molecules	Fatty Acyls	Fatty alcohols		1.27193	2.42613	1.47828	2.46673	0.771159	2.88227	1.3921	1.86261	0.686861	1.36289	0.6789	2.06341	1.03635	0.954179	0.889663	2.69713	3.10408	1.69542	4.05643	5.3906	3.69663	1.65176	1.3551	1.67425	2.61261	3.519	3.67974	1.27393	1.08555	0.830068
M738	3α,7α,12α-Trihydroxy-24-nor-5β-cholan-23-al	Lipids and lipid-like molecules	Sterol Lipids	Bile acids and derivatives		0.0655124	0.167103	0.0740954	0.0654109	0.0290466	0.332662	0.0352843	0.0745968	0.0148952	0.0175228	0.0974965	0.167491	0.0401867	0.0200809	0.100531	0.0175504	0.0428096	0.145253	0.130577	0.130902	1.03115	0.253475	0.334233	0.16418	0.223592	0.409376	0.190891	0.12979	0.38959	0.0773697
M739	5-Hydroxy-7-methoxy-2-tritriacontyl-4H-1-benzopyran-4-one	Organoheterocyclic compounds	Benzopyrans	1-benzopyrans		0.0946037	1.16905	0.0269715	0.0436351	0.0743953	0.0808007	0.149913	0.0509994	0.0277762	0.0119041	0.0533607	0.392557	0.0023441	0.0489952	0.00406443	0.408787	1.25416	0.155197	0.451759	3.99649	0.00492269	0.534448	0.0284827	0.000780485	0.00348352	0.864282	0.548785	0.0216534	0.0554415	0.169148
M740	7-dehydrocholesterol	Lipids and lipid-like molecules	Steroids and steroid derivatives	Cholestane steroids	C01164	0.17415	0.325837	0.28917	0.240591	0.100343	0.114028	0.0728855	0.204109	0.0762334	0.147637	0.0452651	0.0474995	0.0412798	0.0606205	0.0569449	0.0219182	0.0755697	0.15612	0.0749728	0.081201	0.101702	0.117306	0.123287	0.0646966	0.0578315	0.308537	0.0967724	0.0239388	0.060569	0.0502244
M741	ferulic acid	Phenylpropanoids and polyketides	Cinnamic acids and derivatives	Hydroxycinnamic acids and derivatives	C01494	0.006852	0.00138901	0.00309821	0.00436651	0.00740406	2.74764e-14	0.00171965	0.00576074	0.00127841	0.00145266	0.000166779	9.13705e-05	0.000185238	0.000164853	0.000233644	0.000481315	0.000243428	2.3785e-14	5.86834e-14	0.00475878	0.000572936	0.000601413	0.000251771	6.72301e-14	1.08049e-13	0.000105535	0.000281048	0.000200757	6.91609e-05	0.000656436
M742	3-Hydroxy-p-mentha-1,8-dien-7-al	Lipids and lipid-like molecules	Prenol lipids	Monoterpenoids		0.00334406	0.00457888	0.00358893	0.00785265	0.00397933	0.0441119	0.00373879	0.00385327	0.00634237	0.00481803	0.0237677	0.970921	0.103467	0.0470904	0.138836	0.131772	0.508176	0.0377318	0.0852042	0.289353	0.0738929	0.0303764	0.0188806	0.0101089	0.0144088	0.0210284	0.04004	0.0102116	0.0194146	0.0494172
M743	Dhelwangin	Organic oxygen compounds	Organooxygen compounds	Carbonyl compounds		0.01316	0.0125457	0.0359187	0.0170481	0.0158716	0.062526	0.00706545	0.0343239	0.00994567	0.0186958	0.256063	1.70663	0.165251	0.157899	0.171197	1.26211	0.42546	0.0736688	0.810621	4.27076	0.0701928	0.24394	0.0199376	0.0208319	0.0497174	0.0539077	0.0591203	0.0459494	0.0404387	0.081731
M744	1-Methyl-6-phenyl-1H-imidazo[4,5-b]pyridin-2-amine	Organoheterocyclic compounds	Pyridines and derivatives	Phenylpyridines		0.000550576	0.000227837	0.000930817	0.000632651	0.00162556	0.00141535	0.00128308	0.00500478	0.000793933	0.0111058	0.0665703	8.08205	0.287463	0.00497102	0.318303	14.4394	4.22825	0.0579527	3.72908	10.7155	0.154717	0.431252	0.00918691	0.0649094	0.0585944	0.580963	0.14543	0.0553552	0.0157317	0.464506
M745	LysoPE(0:0/20:4(5Z,8Z,11Z,14Z))	Lipids and lipid-like molecules	Glycerophospholipids	Glycerophosphoethanolamines		0.0304407	0.0477018	0.0115263	0.00852192	0.0240445	0.0335891	0.000866014	0.00130384	0.00196648	0.00426043	0.00153128	0.00735876	0.0960232	0.000216474	0.0569276	0.164942	0.01367	0.000555581	0.00909547	0.0135629	0.440936	0.300405	0.0458227	0.0883094	0.0924202	0.0256199	0.0348182	0.245907	0.143235	0.0179003
M746	(5α,8β,9β)-5,9-Epoxy-3,6-megastigmadien-8-ol	Organoheterocyclic compounds	Benzopyrans	Unclassified		0.168342	0.408121	0.09492	0.188737	0.134678	0.537756	0.154733	0.120292	0.311477	0.174314	0.117183	0.0262568	0.013298	0.0726008	0.0376995	0.00979541	0.0118413	0.145927	0.00917679	0.00224734	0.0439956	0.0477961	0.0115849	0.0228951	0.0337421	0.0915781	0.0270948	0.0214299	0.0188648	0.0758839
M747	S-(PGA2)-glutathione	Organic acids and derivatives	Carboxylic acids and derivatives	Amino acids, peptides, and analogues		2.66303e-14	0.00308907	0.000477349	2.26283e-14	0.000101208	2.74764e-14	6.83408e-05	1.42618e-14	0.000235344	0.000108498	0.244275	0.234945	0.5621	0.102324	0.523008	0.015815	0.140245	0.0910914	0.0247266	0.219448	1.19235	0.190029	0.340712	0.651456	1.18078	0.0934225	0.0192441	0.736461	0.472154	0.0466649
M748	PGB3	Lipids and lipid-like molecules	Fatty Acyls	Eicosanoids		0.0246594	0.129375	0.0237548	0.0378244	0.0217114	0.0733034	0.0241694	0.0275417	0.0494796	0.0382752	0.248101	0.976671	1.26187	0.108537	2.37704	0.163619	0.653527	0.236695	0.319243	1.13722	1.83918	0.671603	1.06239	1.15676	1.63325	0.485464	0.288734	1.30176	1.6849	0.0880952
M749	PS(22:2(13Z,16Z)/0:0)	Lipids and lipid-like molecules	Glycerophospholipids	Glycerophosphoserines		0.00405538	0.00106537	0.0191125	0.00189834	0.0013572	0.00446178	0.00106174	0.0115906	1.43124e-14	0.00182055	0.0054728	0.213394	0.00780233	1.92504e-14	0.00911486	0.0151097	0.00433134	0.000685607	0.0134995	0.0114842	0.216384	0.0114651	0.362843	0.037805	0.0459807	6.53603e-14	0.0299536	0.0248651	0.148551	3.48301e-14
M750	6-hydroxytetradeca-7,8-dien-10,12-diynoic acid	Lipids and lipid-like molecules	Fatty Acyls	Fatty Acids and Conjugates		0.000252718	3.08775e-14	1.35255e-14	2.26283e-14	1.94625e-14	2.74764e-14	0.000505267	0.000160404	0.000270929	1.52177e-14	0.0318804	0.0809369	0.0664286	0.00621591	0.481555	0.0798436	0.0823104	0.00415962	0.212788	0.514161	0.129061	0.144813	0.0060948	0.0660434	0.260017	0.118254	0.0118672	0.0666755	0.0883133	0.00458894
M751	LysoPE(0:0/20:2(11Z,14Z))	Lipids and lipid-like molecules	Glycerophospholipids	Glycerophosphoethanolamines		0.00215308	8.69419e-05	0.00877927	0.00312756	0.0052344	0.00164946	0.000314129	0.00949366	1.43124e-14	0.00495431	1.69725e-14	0.00882491	0.0320536	0.00128259	0.0587468	0.014316	0.0645716	2.3785e-14	0.0252326	0.141633	0.192572	0.0605994	0.0514842	0.0102919	0.0529161	0.0232014	0.0369687	0.0428425	0.107054	0.0106298
M752	(9R,13R)-1a,1b-dihomo-jasmonic acid	Lipids and lipid-like molecules	Fatty Acyls	Octadecanoids		0.0187869	0.0276432	0.0117834	0.0201022	0.0153083	0.0401407	0.0143119	0.0135956	0.0214811	0.0158094	0.023025	0.0195971	0.0142912	0.019636	0.0592872	0.0133152	0.019171	0.0299829	0.0581352	0.0396166	0.0458917	0.0367396	0.0282753	0.0274179	0.0947958	0.0365465	0.0226821	0.028671	0.0262115	0.0141548
M753	LysoPC(16:1(9Z)/0:0)	Lipids and lipid-like molecules	Glycerophospholipids	Glycerophosphocholines		0.144189	0.06571	0.0610986	0.0907553	0.154749	0.0157392	0.0534298	0.109616	0.0190599	0.0460861	0.016354	0.401804	0.0408303	0.0166195	0.0182081	0.232727	0.0639705	0.0221089	0.374915	0.0303625	1.0313	0.0653649	0.89141	0.496426	0.884702	0.381904	0.29435	0.755367	0.7106	0.0229466
M754	Choline	Organic nitrogen compounds	Organonitrogen compounds	Quaternary ammonium salts	C00114	3.77268	3.79658	1.50055	1.64929	2.78006	3.36872	1.99746	0.861996	1.64227	0.937578	4.68554	8.38683	3.69361	3.82466	4.25741	5.32799	11.1318	4.64518	7.75764	11.447	3.4872	5.0001	3.34141	3.48101	3.85766	7.23027	6.84415	3.2477	2.4509	5.13935
M755	N6-Acetyl-L-lysine	Organic acids and derivatives	Carboxylic acids and derivatives	Amino acids, peptides, and analogues	C02727	0.214531	0.239302	0.0707053	0.101942	0.115658	0.112135	0.11303	0.0704721	0.0773967	0.0570952	0.116931	0.234951	0.375587	0.168307	0.580023	0.0993439	0.753363	0.194823	0.52905	3.23131	0.844926	0.750043	0.37088	0.59912	1.05175	0.723372	0.754308	0.682521	0.544053	1.20136
M756	Inosine	Nucleosides, nucleotides, and analogues	Purine nucleosides	Unclassified	C00294	7.08792	7.787	3.75692	7.49966	6.67388	7.22772	1.46581	5.22316	0.905802	1.31645	8.65184	19.2307	10.5612	4.60355	14.4117	9.85361	14.6094	4.72714	4.63237	14.0166	21.0157	16.8642	17.281	15.3248	24.0775	11.6921	9.35684	12.7275	12.9542	9.46853
M757	N'-Formylkynurenine	Organic oxygen compounds	Organooxygen compounds	Carbonyl compounds		0.153701	0.267978	0.111874	0.109386	0.105766	0.234213	0.0661049	0.114495	0.0892613	0.128862	0.0166933	0.0677792	0.0150561	0.0931976	0.131032	0.0144515	0.0866701	0.307494	0.151624	0.0439101	0.16613	0.182941	0.490348	0.493033	0.645335	0.560311	0.320048	0.0937653	0.141166	0.23947
M758	14S,21S-diHDHA	Lipids and lipid-like molecules	Fatty Acyls	Docosanoids		0.320103	1.06143	0.127364	0.609913	0.312609	1.2772	0.175326	0.397191	0.146679	0.319059	1.70616	0.463443	0.535589	1.19218	2.02696	0.213064	0.619374	1.18454	0.661418	1.29503	0.281138	0.939222	0.183626	0.43122	0.426978	1.05733	0.277129	0.173281	0.233872	0.138371
M759	Farnesyl acetone	Unclassified	Unclassified	Unclassified		0.784689	1.49647	0.732066	2.21302	0.425995	1.23058	1.18777	0.82837	0.248333	0.450631	0.526185	0.884855	0.548254	0.390632	0.337752	1.23144	1.11925	0.531325	1.50504	1.71935	2.39185	1.3615	0.342568	1.16564	2.26796	2.3039	3.7721	0.799364	0.823589	0.769345
M760	25-hydroxy-16,17-didehydrovitamin D3 / 25-hydroxy-16,17-didehydrocholecalciferol	Lipids and lipid-like molecules	Sterol Lipids	Secosteroids		0.107493	0.0723035	0.0727067	0.19778	0.071257	0.0150934	0.0103198	0.188423	0.0167158	0.0185854	0.0474212	0.0497577	0.0041293	0.0294827	0.00116511	0.039021	0.0202749	0.0113239	0.175419	0.277252	3.6337e-05	0.0243844	6.73168e-06	6.72301e-14	2.00801e-06	0.0158751	0.00217486	0.00136465	2.60383e-06	0.0301625
M761	Docosatetraenoyl Ethanolamide	Unclassified	Unclassified	Unclassified		0.0279122	0.0261332	0.00977485	0.0269394	0.0157138	0.024994	0.0151731	0.0197385	0.0148575	0.0134574	0.259617	0.0505831	3.20895	0.0147162	1.63814	1.557	3.23727	0.0259642	5.68854	3.60038	0.235212	0.0807208	0.157219	0.100883	0.213345	0.0867315	0.0846522	0.0913196	0.0502435	0.0370486
M762	Octyl 4-methoxycinnamic acid	Phenylpropanoids and polyketides	Cinnamic acids and derivatives	Cinnamic acid esters		0.0110438	0.0159137	0.00261372	0.0207396	0.0127444	0.0231635	0.00994101	0.016685	0.0227543	0.0370148	0.0140077	0.180944	0.0604883	0.00894347	0.0365411	0.116165	0.0478117	0.0226852	0.0894242	0.129138	0.324631	0.0784622	0.0923155	0.0266928	0.0103132	0.12937	0.212156	0.0224385	0.0320111	0.00535033
M763	Benzenepropanoic acid, 4-[2-hydroxy-3-[(1-methylethyl)amino]propoxy]- (9CI) ASL 8123	Unclassified	Unclassified	Unclassified		0.0436353	0.0601106	0.0175376	0.018336	0.0194678	0.0120874	0.016563	0.024255	0.104215	0.0249118	0.0125158	0.000808715	0.00450467	0.00685841	0.0021915	0.000691144	0.00230713	0.00564657	0.000281107	0.00583484	0.00172461	0.00344811	0.00194113	0.00454738	0.00271122	0.0904055	0.00642521	0.0102698	0.00291514	0.0341388
M764	Kamahine C	Organic oxygen compounds	Organooxygen compounds	Ethers		0.0311988	0.0161825	0.0211017	0.086713	0.0252165	0.0648964	0.0156417	0.0195924	0.0199805	0.0244021	0.809108	10.4073	0.0802266	0.0697906	0.186357	9.60324	2.18067	0.0585456	1.12383	0.453504	0.267237	0.0676912	0.0235614	0.0160154	0.0272177	0.16606	0.12192	0.0243842	0.0454031	0.446354
M765	20-Hydroxy-E4-neuroprostane	Unclassified	Unclassified	Unclassified		0.0246386	0.115717	0.0167541	0.052831	0.0196025	0.969216	0.0155683	0.019364	0.243326	0.0300662	0.051035	0.00192149	0.0109813	0.0165708	0.0310072	0.00023301	0.00458669	0.0153487	0.00567507	0.00379389	0.00706998	0.00390062	0.0107998	0.0192656	0.00328187	0.0152252	0.00326969	0.00245814	0.00782396	0.000171204
M766	Acorusdiol	Lipids and lipid-like molecules	Prenol lipids	Sesquiterpenoids		0.0285931	0.0446784	0.0391709	0.0500932	0.0325143	0.040689	0.0803845	0.0325922	0.232137	0.102285	0.0394027	0.125704	0.0149425	0.0573242	0.0600607	0.0671203	0.0792098	0.139597	0.0339542	0.138883	0.0185129	0.0107968	0.00193884	0.00763144	0.0095119	0.0102171	0.00315029	0.00333723	0.00596095	0.00888765
M767	2-{3-[(3,3-dimethyloxiran-2-yl)methyl]-4,6-dihydroxy-2-methoxyphenyl}acetic acid	Benzenoids	Benzene and substituted derivatives	Phenylacetic acids		0.798082	0.57419	1.48191	1.02103	0.47156	10.9175	0.189481	1.18463	0.406115	0.951691	10.7028	101.321	10.373	1.27743	3.51739	17.5028	14.7332	2.17009	16.3251	7.06453	1.98062	8.40922	0.0645208	0.143199	0.0168276	3.33997	4.37478	0.27176	0.0482307	16.1416
M768	5-Cholestene-3β,7α,12α,24,25-pentol	Lipids and lipid-like molecules	Sterol Lipids	Bile acids and derivatives		0.385022	0.317207	0.216461	0.343956	0.459134	0.308572	0.15765	0.329089	0.196282	0.286091	0.526095	0.0168676	0.00174011	0.13563	3.56997e-14	0.00877602	0.0155349	0.514481	0.660723	0.859232	0.0121449	0.0584481	0.0114105	0.000263571	0.00673682	0.320604	0.0204699	0.00703201	2.55097e-14	0.161407
M769	3β,6α-dihydroxy-5α-cholesta-9(11),24-dien-23-one	Lipids and lipid-like molecules	Sterol Lipids	Sterols		1.75641	2.76604	3.50276	9.88664	8.86441	6.33012	2.56646	5.33772	9.33019	9.54387	23.1099	0.265547	0.068651	5.93037	0.0429178	1.05584	0.588346	17.7193	10.39	10.3812	0.0279723	0.592345	0.00163322	0.00394348	0.0193846	2.23714	0.737755	0.0145557	0.00597796	0.246376
M770	1-(3,4-Dihydroxyphenyl)-5-hydroxy-3-decanone	Unclassified	Unclassified	Unclassified	C17748	0.0262784	0.03702	0.0135857	0.0332827	0.0180742	0.0459892	0.0180431	0.0193134	0.0209519	0.0171115	0.0739209	0.0938868	0.0355602	0.0572077	0.0329902	0.0740477	0.0620384	0.11792	0.300865	0.129843	0.0334726	0.239818	0.0197422	0.0449872	0.0758576	0.763868	0.291066	0.0674293	0.0322765	0.161568
M771	16,16-dimethyl-PGE1	Lipids and lipid-like molecules	Fatty Acyls	Eicosanoids		0.00916657	0.0255468	0.00298156	0.019257	0.00453931	0.0207754	0.00385234	0.00414676	0.00225825	0.00356173	0.0919919	0.239016	0.325381	0.0716995	0.99229	0.099213	0.301547	0.0860675	0.316445	0.539216	0.566164	0.38366	0.0780039	0.570392	0.513421	0.299789	0.12409	0.228864	0.172108	0.0328161
M772	Acetylcholine	Organic nitrogen compounds	Organonitrogen compounds	Quaternary ammonium salts	C01996	0.552014	0.59713	1.15924	1.18346	0.660939	3.22883	0.44612	1.19516	0.508486	0.454609	1.90887	0.975023	0.772326	0.530013	2.25644	1.63312	2.07502	1.14706	2.12069	1.78337	1.72001	3.24376	1.69259	2.67062	1.8842	2.61926	2.89372	3.2151	3.1724	3.29619
M773	Bis(glycerophospho)-glycerol	Unclassified	Unclassified	Unclassified	C03853	0.00188511	3.08775e-14	1.35255e-14	0.00621115	1.94625e-14	2.74764e-14	0.0208701	0.000899316	0.00927967	0.0072359	1.69725e-14	3.26746e-14	0.996482	0.0202367	1.93152	0.0783074	0.64687	0.0210303	0.116842	1.6999	0.200948	0.864117	2.02113e-14	0.222466	0.107677	0.200141	0.0545632	0.0298651	0.0352283	0.130654
M774	15β-Hydroxydesogestrel	Lipids and lipid-like molecules	Steroids and steroid derivatives	Estrane steroids		0.882808	2.56019	0.704748	1.37194	0.67397	4.17474	0.534221	1.03182	0.453369	0.775109	5.88822	9.8965	12.7578	5.37698	32.29	8.17366	15.4486	8.43042	14.3091	30.8195	14.3771	13.4164	3.49879	17.876	19.5239	13.6739	5.29367	12.7139	7.00704	3.75463
M775	7,10,13-hexadecatrienoic acid	Lipids and lipid-like molecules	Fatty Acyls	Fatty Acids and Conjugates		0.121002	0.144103	0.0745352	0.178243	0.0782938	0.153343	0.0468569	0.116325	0.0340763	0.0533546	0.0362552	0.0837413	0.0211004	0.055256	0.088621	0.0336519	0.0687524	0.078983	0.0324921	0.238777	0.0527929	0.0240451	0.00210263	0.00553004	0.0472628	0.0295945	0.00776414	0.00486412	0.0037108	0.0645728
M776	7b,12a-Dihydroxycholanoic acid	Lipids and lipid-like molecules	Steroids and steroid derivatives	Bile acids, alcohols and derivatives		0.0025919	0.0135444	0.00219169	0.0113017	0.000442753	0.04267	0.00501404	0.00616824	0.00407124	0.0074706	0.0219608	0.152694	0.0957291	0.0301578	0.266212	0.102234	0.293088	0.0556711	0.302861	0.527317	0.233154	0.14865	0.025634	0.174475	0.108627	0.184013	0.0376653	0.147678	0.0708426	0.00797151
M777	12α-Hydroxy-5β-chol-3-en-24-oic Acid	Lipids and lipid-like molecules	Sterol Lipids	Bile acids and derivatives		0.200937	0.408228	0.0972878	0.172561	0.0866617	0.0468054	0.0856101	0.074019	0.00786696	0.0638428	0.00677757	0.0256308	0.00605608	0.0745994	0.00499323	0.0072777	0.00880133	0.0117067	0.0357305	0.0161412	0.00861031	4.17449e-14	2.02113e-14	0.0014376	0.00967828	0.0122581	0.00348972	0.00124419	0.00116241	0.0267457
M778	25-hydroxy-26,27-dimethylvitamin D3 / 25-hydroxy-26,27-dimethylcholecalciferol	Lipids and lipid-like molecules	Sterol Lipids	Secosteroids		0.0258509	0.0340793	0.0670749	0.0655496	0.0238238	0.0187421	0.0127581	0.067146	0.0176906	0.0475447	0.000876092	3.26746e-14	2.17331e-14	0.00164044	3.56997e-14	2.36237e-14	3.77962e-14	0.00642536	0.000606387	8.78558e-14	6.70061e-14	0.00423656	2.02113e-14	6.72301e-14	1.08049e-13	0.0223851	0.00271364	4.98837e-14	2.55097e-14	0.00153887
M779	Tyrosyl-Alanine	Organic acids and derivatives	Carboxylic acids and derivatives	Amino acids, peptides, and analogues		0.222885	0.326549	0.111869	0.11802	0.119655	0.172996	0.0866802	0.0740881	0.0735648	0.07257	0.0437941	0.0197568	0.0523179	0.257687	0.382255	0.00100311	0.31672	0.113991	0.597105	2.66466	0.519202	0.311707	0.0403167	0.199427	1.62484	0.806792	0.318335	0.14982	0.149939	0.788685
M780	Prolyl-Arginine	Organic acids and derivatives	Carboxylic acids and derivatives	Amino acids, peptides, and analogues		0.00290708	0.0140092	9.32048e-06	0.000141685	0.000712824	0.00561504	0.000556561	6.36863e-06	6.59086e-05	0.000128802	0.00566109	0.140022	0.00359524	0.0375615	0.00627015	0.00456179	0.0176241	0.00113916	0.00921658	0.0807987	0.140586	0.204454	0.0721288	0.399246	0.570737	0.158978	0.182716	0.146187	0.0341207	0.0811421
M781	Acetyl-L-tyrosine	Unclassified	Unclassified	Unclassified		0.0548208	0.0379636	0.0263315	0.0416812	0.0265266	0.0098458	0.022255	0.0455809	0.0187059	0.0202648	0.0108393	0.0175106	0.0127766	0.0300669	0.0130257	0.015226	0.0133097	0.0207363	0.00407791	0.0163056	0.0108863	0.0097315	0.0106007	0.00554805	0.00419041	0.0102425	0.00542936	0.00745437	0.00752493	0.010309
M782	Vanilloylglycine	Benzenoids	Benzene and substituted derivatives	Benzoic acids and derivatives		0.156158	0.0332566	0.0497461	0.127622	0.142147	0.00229149	0.0480522	0.231506	0.0646707	0.0462349	0.00141963	0.0024869	0.00197179	0.00153284	0.00258884	0.00180983	0.00221434	0.00182238	0.00195686	0.00236343	0.00286354	0.00367921	0.0024196	0.00267377	0.0068916	0.00666186	0.00288246	0.00312958	0.00201271	0.0021853
M783	3-Indoleacetic Acid	Unclassified	Unclassified	Unclassified		0.00937638	0.0174814	0.00223853	0.0061709	0.00547048	0.00348066	0.0149247	0.00166755	0.00461878	0.00241018	0.00142825	3.26746e-14	0.000355387	0.0019115	0.00204883	2.36237e-14	0.00143839	0.00177539	5.86834e-14	8.78558e-14	0.000263922	0.00122041	0.00165895	0.00251746	0.00190738	0.00688844	0.00225779	0.00154579	0.00132288	0.00430736
M784	Mollicellin H	Phenylpropanoids and polyketides	Depsides and depsidones	Unclassified		0.0025174	0.00343211	1.35255e-14	0.00143893	0.000373132	8.92778e-05	1.46722e-14	0.000165764	1.43124e-14	1.52177e-14	0.0110676	0.10423	0.000246915	0.0852622	0.000900106	0.0336907	0.0125176	0.207054	0.012193	0.0114997	0.000639854	0.102118	2.19423e-05	7.2212e-06	1.08049e-13	0.000708101	0.000664743	1.06946e-05	1.4895e-05	0.00265988
M785	delta14-9-PhytoF	Lipids and lipid-like molecules	Fatty Acyls	Octadecanoids		0.114899	0.301452	0.0718347	0.130445	0.101008	0.326174	0.257569	0.0833084	0.621842	0.209543	0.132139	0.223731	0.165358	0.155464	1.24196	0.0213092	0.248195	0.220382	0.0991792	0.374192	0.482944	0.0211159	0.0330101	0.130091	0.479128	0.057036	0.0284675	0.081838	0.265314	0.0412519
M786	8-iso-PGE2	Unclassified	Unclassified	Unclassified		0.175453	0.923097	0.0330635	0.610959	0.214929	1.83693	0.660225	0.180545	1.01163	0.682382	5.19891	13.7474	12.8067	4.95478	33.5729	0.0332747	0.62459	4.83663	0.264873	1.61965	14.5072	6.50321	6.95377	15.0002	15.5413	6.62876	2.45132	19.4516	19.7901	0.730187
M787	ent-8-J2-IsoP	Lipids and lipid-like molecules	Fatty Acyls	Eicosanoids		0.28947	1.1291	0.162916	0.432711	0.231745	1.01606	0.225487	0.217088	0.328539	0.26577	0.601442	0.814511	0.518008	1.09573	2.50484	0.21841	0.431665	1.01951	0.881357	1.17597	1.20283	0.67788	0.750749	1.23937	1.78912	1.19942	0.251813	0.71987	0.997628	0.131694
M788	(±)-Myristoylcarnitine	Unclassified	Unclassified	Unclassified		0.0108009	0.0209498	0.0242899	0.0129095	0.0104649	0.0788835	0.00484375	0.0200773	0.00293068	0.00522115	0.0232955	0.829116	0.12648	0.0521255	0.436994	0.93734	1.8752	0.210837	0.838133	1.19411	1.14928	0.183726	0.0816501	0.226072	0.279409	0.21708	0.354529	0.0635108	0.0274699	0.123127
M789	PGA2 methyl ester	Unclassified	Unclassified	Unclassified		0.0192702	0.0349958	0.260568	0.0256854	0.0220746	0.0186364	0.0172354	0.129215	0.0693069	0.106275	0.0185662	0.0194543	0.00682192	0.00907167	0.0482098	0.00689317	0.00744264	0.02434	0.0171352	0.0164099	0.0180827	0.00449561	0.0171706	0.0367334	0.0261117	0.0311633	0.0118275	0.00533276	0.018429	0.00748625
M790	1-[(5-Amino-5-carboxypentyl)amino]-1-deoxyfructose	Organic oxygen compounds	Organooxygen compounds	Carbohydrates and carbohydrate conjugates		0.169742	0.0372676	0.00189256	0.00319345	0.00661633	0.018828	0.0032818	0.00445935	0.000611285	1.52177e-14	0.0217168	0.00199361	0.00704533	0.0143897	0.00153939	0.0020682	0.00606597	0.0209327	0.00231924	0.00288241	0.00733747	0.00252001	0.0269507	0.02826	0.083324	0.00432912	0.00101733	0.00336531	0.00165587	0.00394404
M791	Serylisoleucine	Organic acids and derivatives	Carboxylic acids and derivatives	Amino acids, peptides, and analogues		0.2515	0.34347	0.0860738	0.0938258	0.146551	0.199404	0.0403428	0.0891164	0.0719476	0.101868	0.00221717	8.76527e-05	0.0083163	0.154055	0.2925	3.51001e-05	0.25553	0.106468	0.780016	2.66144	0.457171	0.216951	0.000141508	0.147041	1.16263	1.42644	0.703058	0.081535	0.0463004	1.36093
M792	Hexadecanedioic acid	Lipids and lipid-like molecules	Fatty Acyls	Fatty acids and conjugates	C19615	0.0041675	0.00832824	0.00621318	0.00727169	0.00536096	0.0137596	0.00718652	0.00457446	0.0227099	0.00947728	0.000503589	3.26746e-14	2.17331e-14	0.000881052	3.56997e-14	0.000171321	0.000323898	0.00292935	5.86834e-14	8.78558e-14	6.70061e-14	0.000536	0.000942155	6.72301e-14	1.08049e-13	0.00276351	4.15631e-14	4.98837e-14	2.55097e-14	0.00110427
M793	PE(O-18:1(9Z)/0:0)	Lipids and lipid-like molecules	Glycerophospholipids	Glycerophosphoethanolamines		0.0535303	0.09515	0.0299085	0.0729414	0.0328655	0.23298	0.0217913	0.0187486	0.0173895	0.0211248	0.0981593	0.0318903	0.206391	0.483931	1.90215	0.00973237	2.9496	0.757045	0.724982	3.73869	4.21466	2.9596	1.19889	5.22907	10.0993	5.89754	0.440459	4.72412	1.59439	0.4571
M794	9(S)-HpODE	Lipids and lipid-like molecules	Fatty Acyls	Lineolic acids and derivatives	C14827	0.00500173	0.0134445	0.00273199	0.00656125	0.004817	0.0566569	0.00732067	0.00564483	0.021397	0.0103285	0.0263419	0.00331294	0.000823623	0.0165928	0.00106043	0.00296796	0.000756816	0.046655	0.000770761	0.00392079	0.000475293	0.00094438	0.000207049	0.00143797	0.00156897	0.0109466	0.000847243	0.000844355	0.000167894	0.00292419
M795	Methenamine	Unclassified	Unclassified	Unclassified		0.277124	0.1589	0.107668	0.179683	0.174519	0.20848	0.161039	0.170053	0.187768	0.133718	0.27035	0.293585	0.175826	0.191741	0.236521	0.273939	0.30971	0.237278	0.366677	0.482028	0.273959	0.258048	0.158043	0.260751	0.467404	0.322785	0.243487	0.418445	0.197465	0.327102
M796	Hydroxyanigorufone	Benzenoids	Naphthalenes	Phenylnaphthalenes		0.00140472	0.00362254	0.00101361	0.00159183	0.0047512	0.00102471	0.000167856	0.00119328	1.43124e-14	1.52177e-14	0.000349332	0.0465482	0.00930364	0.000518168	0.000270506	0.222486	0.0108504	0.000338534	0.0566914	0.0591812	6.70061e-14	0.0091109	9.41915e-05	0.00365486	1.08049e-13	6.53603e-14	0.00112122	0.00712001	2.55097e-14	0.000559903
M797	Threoninyl-Tryptophan	Organic acids and derivatives	Carboxylic acids and derivatives	Amino acids, peptides, and analogues		0.0456933	0.0525712	0.037511	0.0263118	0.0244647	0.0326006	0.0187256	0.0243227	0.0142707	0.0226831	0.00696583	0.00494699	0.00671457	0.0498095	0.0682181	0.00175222	0.0770641	0.015672	0.200978	0.849954	0.0777424	0.0751561	0.00392926	0.0252491	0.307059	0.256318	0.127716	0.021879	0.0187457	0.21027
M798	2-amino-8-oxo-9,10-epoxy-decanoic acid	Lipids and lipid-like molecules	Fatty Acyls	Fatty Acids and Conjugates		0.0393794	0.0296214	0.00803189	0.0081598	0.0131125	0.00510267	0.00480024	0.00669552	0.00240721	0.00255861	0.00247641	0.00269735	0.0153713	0.0159691	0.0500844	0.00716079	0.0294312	0.0116286	0.0718446	0.185867	0.175609	0.0904182	0.00592781	0.148082	0.444814	0.158339	0.0780054	0.0728755	0.0185545	0.157391
M799	Cucurbitacin L	Lipids and lipid-like molecules	Sterol Lipids	Sterols	C08802	0.100719	0.214056	0.15439	0.306436	0.283728	0.30777	0.0287834	0.134417	0.0169937	0.0867943	0.0270797	3.26746e-14	2.17331e-14	0.0108251	0.000297851	0.241793	3.77962e-14	0.112398	0.207281	0.296317	0.000525793	0.0661693	0.000112085	0.00119988	0.0124263	0.31696	0.228708	1.99756e-05	0.00013892	0.0229259
M800	eurysterol B sulfonic acid	Lipids and lipid-like molecules	Sterol Lipids	Steroid conjugates		1.69824	0.797954	0.91869	0.630482	0.509219	0.412079	0.0729052	0.491586	0.110452	0.225195	0.0119097	0.433047	0.0313031	0.00736105	0.0588908	2.38687	2.86035	0.063819	2.14193	4.15164	0.0856707	0.0384027	0.0158905	0.022133	0.0133144	0.10089	0.112766	0.00926742	0.000900848	0.0122716
M801	3α,12α,16α-Trihydroxy-5β-cholan-24-oic Acid	Lipids and lipid-like molecules	Sterol Lipids	Bile acids and derivatives		1.07684	0.798756	0.882468	1.40499	0.82054	1.56458	0.278468	0.708726	0.374302	0.841142	1.79774	0.025389	0.0724147	0.27423	0.0335901	0.0465897	0.0267947	0.621515	0.43613	0.634873	0.0378081	0.379505	0.0250775	0.0393624	0.0670083	1.31979	0.30557	0.043148	0.034779	0.330273
M802	3,14-Dihydroxy-11,13-dihydrocostunolide	Lipids and lipid-like molecules	Prenol lipids	Terpene lactones		2.53359	2.85433	1.12123	2.40861	1.66841	1.47532	1.32224	2.0083	0.687782	1.23629	0.363348	0.340563	0.251967	0.367256	0.267495	0.40931	0.540175	0.840476	1.77599	1.07472	0.281146	1.27764	0.0879358	0.124744	0.323925	3.37678	3.55701	0.258199	0.252541	2.185
M803	9-F1-PhytoP	Lipids and lipid-like molecules	Fatty Acyls	Octadecanoids		0.779147	2.12582	0.233266	1.07997	0.846221	0.966119	0.532474	0.378058	1.26887	1.18574	0.273018	0.0935555	0.0831326	0.259297	0.262722	0.00203427	0.0385609	0.223153	0.024257	0.0687248	0.0855781	0.130764	0.0411356	0.158049	0.172498	0.0716504	0.0403052	0.0403829	0.0756858	0.116239
M804	Pipericine	Lipids and lipid-like molecules	Fatty Acyls	Fatty amides		0.11924	0.262133	0.0144131	0.0691036	0.0219888	0.015626	0.0173713	0.0533963	0.00436148	0.00994551	0.00490914	0.0532292	0.0340123	0.0229501	0.0283502	0.104881	0.222731	0.0167792	0.707652	0.276713	0.0154496	0.0140466	0.00792427	0.0242727	0.0112888	0.0690694	0.0290711	0.00538048	0.00827004	0.00290556
M805	1-Methyladenosine	Nucleosides, nucleotides, and analogues	Purine nucleosides	Unclassified	C02494	0.100646	0.105765	0.0793579	0.119651	0.116569	0.103841	0.0451156	0.08817	0.0342479	0.0451197	0.201394	0.221483	0.0107658	0.0890228	0.00562849	0.00582793	0.0147719	0.0862862	0.0170534	0.0276433	0.0171595	0.0190758	0.00593551	0.0294795	0.0322151	0.0617748	0.0283915	0.012908	0.00949077	0.0157105
M806	octadeca-11E,13E,15Z-trienoic acid	Lipids and lipid-like molecules	Fatty Acyls	Fatty Acids and Conjugates		0.160066	0.206759	0.122803	0.352755	0.160119	0.238096	0.279177	0.129942	0.107396	0.165177	0.180722	0.128156	0.188148	0.0850449	0.117344	0.270576	0.192384	0.183445	0.38652	0.27397	0.0124853	0.079005	0.0119019	0.076584	0.0856744	0.214148	0.168639	0.0414176	0.0561085	0.122473
M807	12 Hydroxy arachidonic acid	Lipids and lipid-like molecules	Fatty Acyls	Fatty acids and conjugates		0.0703908	0.235192	0.0756272	0.110419	0.0684413	0.274983	0.0407232	0.1184	0.0404978	0.0528108	1.02278	14.3449	16.7067	0.506535	32.6828	8.41255	22.0756	0.710927	14.7989	45.322	30.2935	16.9088	11.0317	32.8941	29.2521	7.18823	3.95096	18.5657	6.90846	0.53096
M808	Dehydrovomifoliol	Lipids and lipid-like molecules	Prenol lipids	Sesquiterpenoids	C02533	0.00841885	0.0119526	0.00609512	0.0173643	0.0070685	0.0237465	0.00648077	0.00512749	0.00991192	0.00744816	0.0560555	0.296055	0.0173845	0.00998244	0.0632645	0.520504	0.180029	0.0164979	0.0487394	0.0602028	0.0350813	0.0245629	0.00711951	0.0135312	0.0241676	0.0229608	0.0124869	0.0118771	0.0191695	0.0257038
M809	Brefeldin A	Unclassified	Unclassified	Unclassified		0.0299192	0.0606284	0.022196	0.0361269	0.0334733	0.0303887	0.0501245	0.0197344	0.118558	0.0502747	0.0260149	0.0707944	0.00742562	0.0140888	0.0247428	0.0329707	0.028231	0.0274581	0.0157155	0.0558872	0.00894196	0.0123953	0.00118803	0.00132509	0.00967822	0.0103613	0.00518516	0.00261705	0.00534767	0.00852248
M810	Tetradecanedioic acid	Lipids and lipid-like molecules	Fatty Acyls	Fatty acids and conjugates		0.0328375	0.0639327	0.0274104	0.0453317	0.0417528	0.0512418	0.0270507	0.0314927	0.0163285	0.0364991	0.0349914	0.0150769	0.0285229	0.0296986	0.0232005	2.36237e-14	3.77962e-14	0.0607035	5.86834e-14	8.78558e-14	0.034038	0.0390044	0.0221771	0.0383734	0.0549734	0.0593078	0.0453364	0.0546269	0.0276633	0.0427212
M811	D-erythro-Sphingosine C-17	Unclassified	Unclassified	Unclassified		0.376779	0.631262	0.54844	0.246829	0.128729	0.396946	0.136633	0.314002	0.039281	0.11195	0.0880314	0.608275	0.251584	0.131345	0.142116	0.792716	0.88201	0.212508	1.16678	2.16791	0.530954	0.107164	0.383899	0.202198	0.191682	0.231055	0.350061	0.370337	0.159845	0.0314157
M812	7S,8S-DiHODE	Lipids and lipid-like molecules	Fatty Acyls	Octadecanoids		0.432663	1.35382	0.183934	0.616593	0.290573	1.57011	0.314876	0.321113	0.331058	0.272535	0.044617	0.0250478	0.0216231	0.0945629	0.040351	0.00137188	0.0129362	0.411153	0.0305763	0.0223508	0.0249918	0.0134962	0.12537	0.39496	0.42431	0.0752451	0.0274101	0.0346027	0.0216412	0.0397039
M813	16-Oxoandrostenediol	Lipids and lipid-like molecules	Steroids and steroid derivatives	Androstane steroids		0.0214621	0.0478635	0.0152622	0.0274807	0.017034	0.0612592	0.0107652	0.0194542	0.0146032	0.0189354	0.0507283	0.295405	0.546262	0.0328984	1.94811	0.179404	0.663715	0.0467329	0.253759	1.06796	0.615639	0.262971	0.107384	0.581658	1.15032	0.170397	0.0859953	0.386282	0.378829	0.0223923
M814	Histidinyl-Isoleucine	Organic acids and derivatives	Carboxylic acids and derivatives	Amino acids, peptides, and analogues		0.049432	0.0780349	0.012276	0.0392162	0.0456069	0.0422468	0.00280376	0.0201357	0.000518082	0.0014036	0.00469271	3.26746e-14	0.00174444	0.0241827	0.00402035	2.36237e-14	0.0295637	0.00830902	0.0742577	1.84595	0.0231088	0.00677152	0.001256	0.0239249	0.187572	0.047779	0.0209227	0.0065012	0.00554035	0.0158132
M815	9-deoxy-9-methylene-PGE2	Lipids and lipid-like molecules	Fatty Acyls	Eicosanoids		0.0912629	0.177377	0.0968553	0.115737	0.0975085	0.231909	0.0618169	0.077046	0.0514864	0.0881536	0.0836477	0.032977	0.0220942	0.144914	0.111823	0.0259848	0.0310232	0.273448	0.100931	0.126364	0.013116	0.142371	0.00832176	0.0194638	0.0100022	0.163192	0.0774476	0.00147498	0.00429147	0.111201
M816	5α-ergost-22E-en-3α,12α,16α-triol	Lipids and lipid-like molecules	Sterol Lipids	Sterols		0.141263	0.217969	0.251009	0.175593	0.200097	0.0778691	0.0450162	0.400112	0.0507294	0.178881	0.00148248	0.0103766	2.17331e-14	1.92504e-14	3.56997e-14	0.0120773	3.77962e-14	0.001153	0.00372119	8.78558e-14	6.70061e-14	4.17449e-14	2.02113e-14	6.72301e-14	1.08049e-13	6.53603e-14	4.15631e-14	4.98837e-14	2.55097e-14	3.48301e-14
M817	Vaccenic acid	Lipids and lipid-like molecules	Fatty Acyls	Fatty acids and conjugates	C08367	0.110642	0.117247	0.11676	0.221178	0.0928578	0.0694106	0.0636402	0.237568	0.0468514	0.0741942	0.0523763	0.230159	0.05203	0.044759	0.0649017	0.116548	0.0776133	0.106339	0.123175	0.202955	0.0446574	0.0698519	0.0243221	0.0484165	0.0606539	0.0591911	0.0422609	0.0366603	0.0230719	0.0555717
M818	1-Oleoylglycerophosphoinositol	Lipids and lipid-like molecules	Glycerophospholipids	Glycerophosphoinositols		0.00251891	0.00381713	0.017919	0.0516185	1.94625e-14	6.84932e-05	0.00148978	0.0673631	0.00710003	0.0551877	0.000479452	0.0888673	0.0142526	4.81795e-06	0.00222724	7.65189e-05	0.000423571	0.00111576	0.00383001	0.000422035	0.634201	5.44666e-05	0.741907	0.499549	5.32065	0.0835356	0.0168741	1.63128	1.12323	0.0162749
M819	(20R,22R)-20,22-dihydroxycholesterol	Lipids and lipid-like molecules	Steroids and steroid derivatives	Bile acids, alcohols and derivatives		0.0413488	0.0169194	0.051241	0.486503	0.0439064	0.0189008	0.0166722	0.240177	0.0110794	0.0299114	4.93207	0.0403057	0.00326987	0.0637454	0.00146675	0.0465505	0.00754453	0.0716722	0.759748	2.66533	0.00180129	1.07612	0.00343761	0.000643681	1.08049e-13	0.186338	0.0126833	4.98837e-14	2.55097e-14	0.599174
M820	PE(O-18:0/0:0)	Lipids and lipid-like molecules	Glycerophospholipids	Glycerophosphoethanolamines		0.033499	0.0289546	0.0760741	0.129849	0.063641	2.15324	0.0943319	0.142651	0.035904	0.121766	2.15831	1.33409	2.97774	6.25022	4.76345	0.132312	19.5292	6.95239	7.14534	25.59	14.8549	9.4419	7.44006	25.3207	32.4045	53.2851	8.52612	26.1128	8.72749	5.82436
M821	MG(0:0/22:6(4Z,7Z,10Z,13Z,16Z,19Z)/0:0)	Lipids and lipid-like molecules	Glycerolipids	Monoradylglycerols		0.0409074	0.0821845	0.03866	0.0701759	0.0313777	0.071058	0.0482682	0.0587882	0.0268746	0.0561604	0.112973	2.9958	4.48332	0.127041	2.15846	4.6442	6.38683	0.298891	2.81617	6.39254	8.69021	2.14051	1.30982	1.32576	2.09359	2.07931	1.63905	2.11791	1.23981	0.63094
M822	Eicosapentaenoic Acid methyl ester	Unclassified	Unclassified	Unclassified		0.050267	0.228939	0.00968407	0.0255915	0.0204768	0.0713723	0.00536256	0.0287442	0.0133928	0.00768595	0.0291709	0.177619	0.534874	0.00852395	0.731415	0.101473	0.67583	0.0732539	0.352788	1.57202	3.34165	0.218217	0.40361	0.539303	0.989569	0.14539	0.0907606	0.389423	0.749726	0.00904628
M823	MG(0:0/22:4(7Z,10Z,13Z,16Z)/0:0)	Lipids and lipid-like molecules	Glycerolipids	Monoradylglycerols		0.00156148	0.00967516	3.08046e-05	0.000891535	0.000175078	0.00388129	9.63317e-05	0.00332619	0.000302663	0.000223373	0.0107631	0.313633	0.179698	0.00267747	0.0945856	0.181029	0.436862	0.0239622	0.249501	0.254969	1.41784	0.173893	0.160977	0.14992	0.300248	0.584719	0.320221	0.238682	0.0667149	0.0453313
M824	Arachidonic acid ethyl ester	Unclassified	Unclassified	Unclassified		0.00284966	0.00569654	0.0107019	0.0108515	0.00178969	0.00176934	0.004876	0.00974825	0.00149498	0.00837349	1.69725e-14	0.00201455	0.0969364	1.92504e-14	0.0217081	0.0333791	0.0482666	2.3785e-14	0.0103936	0.0713063	0.00825055	0.000321223	2.02113e-14	0.000332252	1.08049e-13	0.000714943	0.00107988	0.00063245	0.000215367	3.48301e-14
M825	27-Nor-4α-methyl-5α-ergosta-8(14),22-dien-3β-ol	Lipids and lipid-like molecules	Sterol Lipids	Sterols		0.0487327	0.144742	0.0447004	0.0761008	0.0496593	0.0956215	0.0473421	0.0561323	0.0203183	0.0432884	0.0189964	0.0165773	0.00973614	0.0172255	0.00572219	0.047072	0.0530662	0.0332603	0.052966	0.0667931	0.0115213	0.028008	0.0144453	0.061313	0.0343648	0.0849694	0.0244874	0.0182461	0.0054938	0.0164167
M826	L-Furosine	Organic acids and derivatives	Carboxylic acids and derivatives	Amino acids, peptides, and analogues		0.14894	0.151815	0.0183709	0.152028	0.0702888	0.0146312	0.242216	0.0297536	0.0212683	0.366099	0.54948	0.250789	0.916436	0.033929	0.0314401	0.833394	1.11752	1.32972	1.20761	0.377875	0.00185107	0.0293533	0.325276	0.234956	0.0586442	0.023377	3.62692	1.47796	0.194477	0.0328474
M827	Nicotyrine	Unclassified	Unclassified	Unclassified	C10161	0.397877	0.399911	0.175852	0.181156	0.241323	0.150813	0.141344	0.172709	0.105791	0.145005	0.0863314	0.207909	0.316121	0.316585	0.476288	0.17274	0.388577	0.312996	0.607147	0.627577	0.814839	0.507683	0.291628	0.883661	2.2241	1.39907	0.743609	0.710427	0.377492	0.737279
M828	Polyethylene, oxidized	Lipids and lipid-like molecules	Fatty Acyls	Fatty acids and conjugates		0.0659063	0.0646704	0.0710122	0.0568557	0.0590171	0.0519102	0.0583437	0.0524394	0.238996	0.124956	0.00726591	0.011588	0.011664	0.00556857	0.022097	0.00143782	0.00546092	0.0118785	0.00255128	0.00535676	0.0198388	0.011175	0.00613426	0.0115434	0.020276	0.0143361	0.00860978	0.00690531	0.0100736	0.0132985
M829	Diferuloylputrescine	Phenylpropanoids and polyketides	Cinnamic acids and derivatives	Hydroxycinnamic acids and derivatives		0.576275	0.0331401	0.0711812	0.147731	0.596434	0.0313416	0.0362849	0.326425	0.0405686	0.0246166	0.000105055	3.26746e-14	0.00082132	0.000336695	0.00570899	0.00489051	0.00323617	1.58023e-05	0.000355727	0.000711777	6.70061e-14	0.000904906	0.000736669	6.72301e-14	1.08049e-13	0.00284586	4.15631e-14	4.98837e-14	0.00163631	0.000999106
M830	(4S,8R)-8,9-Dihydroxy-p-menth-1(6)-en-2-one	Lipids and lipid-like molecules	Prenol lipids	Monoterpenoids		0.0106433	0.0171012	0.0198061	0.022635	0.0113745	0.0209316	0.00945954	0.0270901	0.00812846	0.0246822	0.019916	0.129259	0.022641	0.0410949	0.00580565	0.139956	0.151411	0.0435631	0.682403	0.207712	0.013385	0.379851	0.0247797	0.0230234	0.0499239	0.290305	0.367799	0.0449531	0.0101803	0.0611059
M831	C75	Unclassified	Unclassified	Unclassified		0.00125988	0.00284394	0.00356841	0.00484755	0.00476395	0.00510957	0.00362633	0.00404335	0.00290256	0.00498651	0.0415205	0.0471751	0.00517251	0.449285	0.00131651	0.0121741	0.00752907	0.166815	0.0286529	0.0127489	0.0051851	0.0222154	0.00999767	0.00272097	0.00647825	0.0210939	0.0286977	0.00897085	0.00117731	0.0153484
M832	10-Deoxymethynolide	Lipids and lipid-like molecules	Polyketides	Macrolides and lactone polyketides	C11993	0.00292284	0.0113797	0.00116134	0.00705879	0.00386204	0.019663	0.00931826	0.00430107	0.0356707	0.00986277	0.01024	0.000678939	0.00433274	0.00454106	0.00570999	0.000707515	0.0171002	0.0479899	0.0433533	0.0175612	0.0140029	0.0422798	0.029554	0.0508357	0.0416295	0.710253	0.548905	0.016079	0.0221405	0.131844
M833	Dehydroepiandrosterone	Lipids and lipid-like molecules	Steroids and steroid derivatives	Androstane steroids	C01227	0.0447291	0.0529362	0.0585612	0.0313672	0.0385685	0.0431917	0.00820359	0.0493418	0.0062575	0.0209326	0.0109329	0.103644	0.00704548	0.00137459	0.00982598	1.40617	1.25903	0.0203661	1.45872	1.78604	0.0371714	0.0154869	0.00701261	0.016207	0.00877538	0.0172741	0.0143057	0.00725359	0.00592612	0.00788217
M834	9,17-hydroxy-androsta-1,4-dien-3-one	Lipids and lipid-like molecules	Sterol Lipids	Steroids		0.00335487	0.0143962	0.00353088	0.00580686	0.00403376	0.0226293	0.0038726	0.00425525	0.00601434	0.00598286	0.0522676	0.232133	0.205046	0.0303809	1.27103	0.0579614	0.260748	0.0441033	0.1396	0.605738	0.393416	0.242887	0.0603134	0.287485	0.834004	0.171411	0.0558238	0.223301	0.286238	0.0224306
M835	12S-HHTrE	Unclassified	Unclassified	Unclassified		0.000775961	0.000874825	0.000275733	0.000133836	0.000183197	0.0166083	0.000180295	0.000617673	1.43124e-14	0.000408708	0.00794893	0.107365	0.165049	0.00354451	0.814635	0.0553558	0.246496	0.00891371	0.100585	0.433548	0.307655	0.111555	0.035971	0.293664	0.510609	0.0500994	0.0202207	0.110654	0.0706917	0.00179269
M836	Chondroitin 4-sulfate	Organic oxygen compounds	Organooxygen compounds	Carbohydrates and carbohydrate conjugates	C00634	0.0221896	0.0134831	0.0289664	0.0263259	0.0308878	0.0214347	0.0971419	0.0101805	0.0147083	0.0214571	0.518479	1.8179	0.0959704	0.136651	0.115527	0.246252	1.56427	0.111511	0.662825	1.10187	0.00486935	0.462991	0.00700904	0.063883	0.021456	0.750596	0.190537	0.00389223	0.0014697	0.48738
M837	Ceriporic acid C	Lipids and lipid-like molecules	Fatty Acyls	Fatty Acids and Conjugates		0.291784	0.528381	0.540246	1.0702	0.235832	1.23399	0.687374	0.685983	0.36051	0.878663	0.816676	1.7256	1.02477	0.432654	1.17527	0.494691	0.446651	0.668096	1.36654	2.19398	1.27193	4.5914	1.0311	1.92073	1.06963	1.68526	1.34598	0.943475	1.22437	0.750674
M838	Vitamin A2	Lipids and lipid-like molecules	Prenol lipids	Retinoids	C21797	0.000233126	0.00861022	0.00305467	0.0101262	0.000925389	0.000811447	1.46722e-14	0.0052484	0.000783502	0.00286216	0.00221429	0.0469592	0.0947177	0.00783363	0.0623485	0.173931	0.251787	0.00464036	0.179757	0.34279	0.0696058	0.0235021	0.00384883	0.0131078	0.03939	0.0253225	0.0177823	0.0232196	0.0122227	0.00266819
M839	DG(16:0/18:4(6Z,9Z,12Z,15Z)/0:0)	Lipids and lipid-like molecules	Fatty Acyls	Lineolic acids and derivatives		0.0382727	0.0973605	0.054061	0.0974948	0.0357981	0.0947659	0.279016	0.0550055	0.113182	0.105077	0.0884934	0.0630728	0.0135433	0.27976	0.0256849	0.00161769	0.0243794	0.619617	0.00718086	0.0679357	0.0142672	0.012068	0.000451033	0.00256582	0.0120576	0.0336555	0.0145644	0.00071106	0.00120159	0.00330408
M840	Hexacosanoyl carnitine	Lipids and lipid-like molecules	Fatty Acyls	Fatty acid esters		0.0574791	0.0866994	0.0497156	0.0449212	0.0237226	0.0211231	0.022455	0.0588427	0.0135225	0.0433677	0.00162222	0.0239837	0.0119294	0.000540859	0.00786423	0.394187	0.175057	0.0122333	0.408547	0.453564	0.0162313	0.00977253	0.0134553	0.00724654	0.00168309	0.0166534	0.0501142	0.0018199	0.0159921	0.00160172
M841	24-Methylenelophenol	Lipids and lipid-like molecules	Steroids and steroid derivatives	Ergostane steroids	C11522	0.0339962	0.0705395	0.0539878	0.0741232	0.0402901	0.0782032	0.0237004	0.0638712	0.0277394	0.0467296	0.00756077	0.00528654	0.0013324	0.011657	0.00361334	0.0056756	0.00781116	0.0231991	0.00692733	0.00799944	0.00634831	0.00754107	0.00181986	0.0114845	0.00681879	0.0378624	0.0120578	0.00651945	0.00128483	0.0112579
M842	E-64	Unclassified	Unclassified	Unclassified	C01341	0.0421758	0.0456953	0.0109877	0.0254908	0.0316687	0.0133431	0.017571	0.00468639	0.0100039	0.0131651	0.246647	0.00988347	0.00452121	0.399338	0.0130443	0.00983674	0.0252967	0.559372	0.0612574	0.131799	0.0454237	0.0231874	0.00081927	0.0285176	0.100893	0.10497	0.0352805	0.0205917	0.00276141	0.0202136
M843	Benzylmalic acid	Unclassified	Unclassified	Unclassified		0.0131799	0.000269031	0.00978965	0.00927312	0.0120805	0.0519745	0.000869165	0.0133947	0.00138953	0.00234905	0.131193	0.148385	0.00272029	0.0245426	0.00362506	0.2548	0.0177437	0.0149282	0.0199753	0.0539873	0.0271762	0.0052234	2.02113e-14	6.72301e-14	1.08049e-13	6.53603e-14	4.15631e-14	4.98837e-14	2.55097e-14	0.00219829
M844	Illudin C2	Organic oxygen compounds	Organooxygen compounds	Carbonyl compounds		0.0171212	0.0274337	0.00838115	0.016682	0.0118212	0.0202161	0.0123	0.0126349	0.0684027	0.0216077	0.00135988	5.4502e-05	0.00023561	0.00101248	0.00400599	0.000693493	3.77962e-14	0.00261716	0.000376289	8.78558e-14	0.000445001	0.000186781	0.0030651	0.00118402	0.000279633	0.00569995	0.000560557	0.000279144	0.000887483	0.0012297
M845	2,2'-(3-methylcyclohexane-1,1-diyl)diacetic acid	Unclassified	Unclassified	Unclassified		2.66303e-14	3.08775e-14	0.000317112	0.00286739	1.94625e-14	2.74764e-14	0.054858	0.0029544	0.126777	0.070073	0.0612606	0.0141473	0.0142835	0.070746	0.0332263	2.36237e-14	0.0094823	0.0611685	5.86834e-14	8.78558e-14	0.0330231	0.0223963	0.00835376	0.0172999	0.0436564	0.0260418	0.00488428	0.0144731	0.0166938	0.0292081
M846	5β-scymnol sulfate	Lipids and lipid-like molecules	Sterol Lipids	Steroid conjugates	C16261	0.795565	0.643001	1.06439	0.530719	0.460988	0.420323	0.0808212	1.18418	0.132319	0.47238	0.0059596	0.829648	0.0462465	5.03326e-05	0.138347	0.0509313	0.200981	0.0683101	0.067722	0.307337	0.258859	0.0680563	0.102386	0.0678588	0.0396104	0.114839	0.127162	0.0272402	0.0426684	0.00861095
M847	eurysterol A sulfonic acid	Lipids and lipid-like molecules	Sterol Lipids	Steroid conjugates		110.87	97.5331	99.3544	49.9656	53.8381	89.4618	8.84101	69.971	9.50461	17.1704	8.31071	192.39	20.7113	7.2004	50.3975	373.088	336.972	34.6836	365.367	457.666	110.559	59.017	28.573	38.9541	28.1866	65.7783	45.7536	34.1302	4.27894	12.2859
M848	ent-5-D2c-IsoP	Lipids and lipid-like molecules	Fatty Acyls	Eicosanoids		0.00764273	0.0233501	0.00271395	0.00898829	0.00502818	0.0364524	0.0120248	0.00730865	0.0349148	0.0126872	0.129765	0.212516	0.507477	0.0851678	1.13054	0.0473163	0.185995	0.0744118	0.0874528	0.307895	0.526401	0.249811	0.456477	0.633579	0.73462	0.181337	0.0747182	0.554608	0.644059	0.0433742
M849	9(S)-HpOTrE	Unclassified	Unclassified	Unclassified	C16321	0.554262	1.26133	0.183741	0.61563	0.447938	1.52791	0.528794	0.284778	1.05148	0.586594	0.135482	0.0684902	0.0925021	0.188474	0.230008	0.0299694	0.0983649	0.366506	0.0910478	0.165729	0.0966852	0.0473587	0.0330489	0.0760557	0.138969	0.0525554	0.0436493	0.0328951	0.0877761	0.0475708
M850	PE(P-19:1(12Z)/0:0)	Lipids and lipid-like molecules	Glycerophospholipids	Glycerophosphoethanolamines		0.0343447	0.0144884	0.01606	0.0161443	0.0203139	0.0252135	0.0132199	0.0208001	0.00344447	0.0121535	0.011599	0.30164	2.12009	0.0136206	3.784	0.590752	5.04137	0.107234	1.95482	8.82601	4.89123	5.0787	0.842611	1.81721	3.92916	2.71816	1.14989	1.82615	1.32535	0.458323
M851	Lysyl-Hydroxyproline	Organic acids and derivatives	Carboxylic acids and derivatives	Amino acids, peptides, and analogues		0.297928	0.441246	0.0746672	0.159462	0.188254	0.150697	0.17447	0.081027	0.136805	0.130381	0.032916	0.001582	0.00545968	0.12532	0.0699147	0.00515614	0.0425374	0.122892	0.663869	0.53775	0.159535	0.0764525	0.00205415	0.201162	0.631889	0.591968	0.409638	0.102458	0.019293	0.17808
M852	N-(1-Deoxy-1-fructosyl)tyrosine	Organic acids and derivatives	Carboxylic acids and derivatives	Amino acids, peptides, and analogues		0.00781957	0.0266523	0.00352693	0.0363773	0.0074848	3.5294	0.00887333	1.57312e-05	0.0147734	0.00242556	0.176061	6.91652e-05	4.30805e-05	0.121291	7.09343e-05	1.05249e-06	4.44419e-05	0.574987	0.000602391	0.000744877	0.00445915	0.000792636	7.21717e-06	0.00668187	0.00570331	0.014604	0.00551612	0.00232544	2.55097e-14	0.00617405
M853	N-palmitoyl tyrosine	Lipids and lipid-like molecules	Fatty Acyls	Fatty amides		0.143608	0.382603	0.0654181	0.0894605	0.0416437	0.046989	0.0228413	0.0481863	0.00865197	0.0208379	0.00283958	0.0229475	0.0125659	0.025457	0.0023374	0.0134909	0.0157265	0.00853759	0.0509255	0.0326297	0.0312352	0.0159031	0.00643466	0.00688014	0.0352941	0.0128141	0.00385555	0.00332839	0.00330014	0.000571956
M854	Docosanoylcarnitine	Lipids and lipid-like molecules	Fatty Acyls	Fatty acid esters		0.122912	0.178407	0.207468	0.125333	0.0882959	0.370815	0.0801963	0.133637	0.035096	0.141133	0.0718647	0.618754	0.627747	0.0623919	0.568471	2.19046	4.0888	0.121197	2.51673	3.19871	0.284975	0.16698	0.217131	0.228099	0.552802	0.268868	0.376039	0.437996	0.420526	0.101332
M855	Asparaginyl-Isoleucine	Organic acids and derivatives	Carboxylic acids and derivatives	Amino acids, peptides, and analogues		0.608473	0.724132	0.173162	0.275115	0.3099	0.23091	0.188911	0.142571	0.106213	0.150273	0.0384076	0.0584916	0.0457536	0.369206	0.285225	0.0484978	0.204304	0.190779	0.911751	1.4257	0.69084	0.25157	0.141961	0.517816	3.02611	1.29774	0.999016	0.330365	0.187142	0.575814
M856	(2S,2'S)-Pyrosaccharopine	Unclassified	Unclassified	Unclassified		0.451539	0.561648	0.0781329	0.311151	0.364041	0.2685	0.276919	0.0669312	0.124163	0.183825	0.0616318	0.0125506	0.0403175	0.106753	0.141836	0.00715487	0.127388	0.295729	1.43735	0.857059	0.583113	0.164231	0.0299785	0.455048	4.59813	1.9993	0.680379	0.198117	0.0656114	0.924471
M857	Ptilosteroid A	Lipids and lipid-like molecules	Sterol Lipids	Steroids		0.0129389	0.0215626	0.0607318	0.0403196	0.0440802	0.126168	0.0177001	0.0825307	0.0283831	0.0510731	0.437575	33.9022	1.5731	0.0713263	1.60086	37.823	12.1384	0.439041	8.22532	33.7264	1.18045	3.73231	0.130055	0.712172	0.733966	2.14115	1.96734	0.388769	0.0304585	2.61858
M858	1,2-(8R,9R-epoxy-octadec-13Z,15Z-dien-4,6-diynoyl)-sn-glycerol	Lipids and lipid-like molecules	Glycerolipids	Triradylglycerols		0.158451	0.154375	0.0205774	0.0403697	0.0602776	0.358926	0.102138	0.0320606	0.150471	0.0866368	1.39883	0.0609723	0.0427931	1.06763	0.0556686	0.0443693	0.105989	1.69754	0.278676	0.205451	0.0898081	0.0446116	0.0373328	0.118994	0.521291	0.24663	0.259231	0.106344	0.0265535	0.0689321
M859	Lycofawcine	Unclassified	Unclassified	Unclassified	C09878	0.0674062	0.160955	0.0261591	0.170329	0.0681314	0.0548813	0.0739494	0.0292357	0.127813	0.0466741	0.00551758	0.00427117	0.00041304	0.00870243	0.00236388	2.36237e-14	0.00739952	0.0106088	0.000386017	0.00740741	0.000412482	0.000480662	0.00317904	0.00307952	0.00294373	0.00701878	0.0031401	0.00172556	0.00212016	0.00819605
M860	5-Hydroxy-p-mentha-6,8-dien-2-one	Lipids and lipid-like molecules	Prenol lipids	Monoterpenoids		0.00673667	0.00586935	0.00731852	0.0134822	0.00694973	0.0747327	0.00357354	0.00807392	0.00954176	0.0042955	0.163965	0.424078	0.0148136	0.015013	0.045911	0.305301	0.242202	0.0599224	0.0345544	0.168032	0.235449	0.114974	0.0080641	0.0133098	0.0139334	0.0632339	0.0564255	0.00777879	0.00366159	0.206959
M861	17a,21-Dihydroxy-5b-pregnane-3,11,20-trione	Lipids and lipid-like molecules	Steroids and steroid derivatives	Hydroxysteroids		0.0047275	0.0114604	0.0259854	0.0206803	0.0135309	0.0373736	0.0231251	0.0442868	0.0433138	0.0509749	0.109466	0.638378	0.696102	0.0659736	4.58987	0.164469	0.845772	0.0666576	0.21952	0.737829	1.2605	0.393309	0.693805	1.12842	1.43563	0.343212	0.212654	0.657083	1.31142	0.0800892
M862	Parthenin	Unclassified	Unclassified	Unclassified	C09523	2.66303e-14	0.00263827	0.000562618	0.00263641	0.00180405	2.74764e-14	0.00257535	1.42618e-14	0.00891051	0.00120866	0.0804095	0.0154163	0.000820159	0.00948127	0.00774846	0.00159186	0.000591898	0.00867776	0.000748701	0.00292278	0.00107969	4.17449e-14	0.00273616	0.000735234	0.000998963	0.039735	0.00192827	0.000260529	0.00240265	0.00028012
M863	11-oxo-undeca-5,8-dienoic acid	Lipids and lipid-like molecules	Fatty Acyls	Fatty Acids and Conjugates		0.0114092	0.0148293	0.00706811	0.0134699	0.0109759	0.0186128	0.012377	0.00804219	0.0218633	0.0140349	0.0643969	0.433168	0.319263	0.0274148	0.786504	0.0641839	0.200579	0.0237397	0.0932921	0.436299	0.544879	0.207641	0.163882	0.45397	0.474246	0.10979	0.0684312	0.403313	0.342785	0.0215918
M864	Isanic acid	Lipids and lipid-like molecules	Fatty Acyls	Fatty Acids and Conjugates		0.612165	1.37542	0.297079	0.584847	0.424608	1.5981	0.425493	0.30113	0.777346	0.549821	0.339806	0.0459693	0.0328062	0.20925	0.163926	0.00731967	0.0205964	0.422877	0.0162747	0.041274	0.052744	0.104658	0.0158426	0.0478432	0.0796767	0.173887	0.0338677	0.0192308	0.0297143	0.119127
M865	PS(20:5(5Z,8Z,11Z,14Z,17Z)/0:0)	Lipids and lipid-like molecules	Glycerophospholipids	Glycerophosphoserines		2.66303e-14	3.08775e-14	0.0030504	0.00566032	1.94625e-14	2.74764e-14	0.000315307	0.00662863	1.43124e-14	0.0140015	0.00381179	0.355085	0.0884122	0.0383647	0.0860782	0.105782	0.0136732	0.0150382	0.0693648	0.0108305	0.871912	0.0991218	0.407208	0.415338	1.00346	1.36269	0.410642	1.00455	0.557625	0.238236
M866	Pipercitine	Organoheterocyclic compounds	Piperidines	N-acylpiperidines		0.00942389	0.0207657	0.00261071	0.00610433	0.00082335	0.00152916	0.00115527	0.00724625	1.43124e-14	0.000229669	1.69725e-14	0.0360338	0.0121061	0.00597953	3.56997e-14	1.46879	0.82477	0.00227027	4.3486	0.838652	6.70061e-14	4.17449e-14	2.02113e-14	0.000906375	1.08049e-13	0.00745332	0.00181806	4.98837e-14	2.55097e-14	0.000339814
M867	Aspartyl-Valine	Organic acids and derivatives	Carboxylic acids and derivatives	Amino acids, peptides, and analogues		0.339428	0.460556	0.315384	0.259048	0.255487	0.551249	0.192711	0.179248	0.16805	0.184802	0.166009	3.26746e-14	0.0292439	0.421435	0.0625179	0.105493	0.110949	0.389462	0.367659	0.465296	0.169125	0.136533	0.0131563	0.133985	0.714776	1.74035	0.799223	0.127492	0.0285061	0.967344
M868	PI(22:6(4Z,7Z,10Z,13Z,16Z,19Z)/0:0)	Lipids and lipid-like molecules	Glycerophospholipids	Glycerophosphoinositols		0.000375174	3.08775e-14	0.0190956	0.0196764	0.0200633	2.74764e-14	0.00360359	0.031511	0.00996476	0.0153018	0.0154469	0.0652492	0.477301	0.0323325	0.228723	0.0718186	0.0492768	0.00478659	0.0245741	0.0289152	0.414607	0.116144	1.02132	1.08482	2.1679	0.0855278	0.0626984	3.90405	5.54824	0.259877
M869	Aleprylic acid	Lipids and lipid-like molecules	Fatty Acyls	Fatty Acids and Conjugates		0.0954706	0.233928	0.0296948	0.166456	0.062583	0.0944771	0.0399701	0.0403816	0.026981	0.030059	0.0321306	0.00488721	0.000709643	0.047362	0.0093706	0.000749138	0.00443542	0.0595267	0.00174349	8.78558e-14	6.70061e-14	0.00107234	0.0117452	0.00868224	0.0132798	0.00485629	0.00968992	4.98837e-14	0.000499757	0.0045763
M870	5-Heptadecyl-1,3-benzenediol	Benzenoids	Phenols	Benzenediols		0.0619704	0.313696	0.631713	0.610805	0.0763362	1.02628	0.275242	0.431601	0.138895	0.473913	0.0197058	0.215263	0.0143211	0.190836	0.0202909	0.152744	0.0260908	0.0854179	0.530066	0.0338825	0.0697099	0.300615	0.0673813	0.0759053	0.011705	0.0979539	0.123516	0.0727627	0.0826177	0.00946426
M871	2-Hydroxymyristic Acid	Lipids and lipid-like molecules	Fatty Acyls	Fatty acids and conjugates		0.0911244	0.220426	0.127977	0.104383	0.0766566	0.304246	0.0959574	0.107958	0.321276	0.181211	0.0278413	0.0187197	0.0166372	0.0461629	0.014183	0.0286048	0.0213185	0.101898	0.0451396	0.0470757	0.0137001	0.0159253	0.0116873	0.0126283	0.0119132	0.0211793	0.0184397	0.0155382	0.00994417	0.0143731
M872	PHOHA-PC	Lipids and lipid-like molecules	Glycerophospholipids	Oxidized glycerophospholipids		0.00457816	0.00697591	0.00342279	0.00538449	0.00108212	0.0183785	0.00163362	0.00189274	0.00151664	0.00746262	1.69725e-14	0.388356	0.00123401	1.92504e-14	0.000606366	0.122284	0.0177399	0.000433216	0.0451546	0.0327897	4.68742	0.00651575	0.920113	0.452352	2.402	0.0317034	0.0326449	2.44904	1.89012	0.0211689
M873	Dictyolene	Lipids and lipid-like molecules	Prenol lipids	Isoprenoids		0.00181918	0.0127771	0.00295214	0.00367148	0.00159341	0.00794043	0.000706066	0.00460944	0.0013012	0.00312078	0.00386258	0.04862	0.0491786	0.00233743	0.151566	0.034404	0.117643	0.00208919	0.103719	0.251466	0.0789222	0.0463096	0.00535409	0.0548755	0.055712	0.0164888	0.00338856	0.0592779	0.0144421	0.000232017
M874	PG(22:6(4Z,7Z,10Z,13Z,16Z,19Z)/0:0)	Unclassified	Unclassified	Unclassified		0.0047745	0.00672421	0.213914	0.0573498	0.0545542	0.00300224	0.0715557	0.225489	0.15229	0.37877	0.0951116	1.45719	0.770976	0.120217	0.313017	5.08984	0.827499	0.212715	2.60726	0.754948	1.99829	0.650807	0.726158	1.60758	2.01465	2.04719	1.24522	1.92367	0.721108	0.612288
M875	10E,16-heptadecadien-8-ynoic acid	Lipids and lipid-like molecules	Fatty Acyls	Fatty Acids and Conjugates		0.241103	0.470885	0.007495	0.0773591	0.102497	0.0886208	0.0887553	0.0152904	0.0283777	0.0165318	0.000467858	0.0211823	0.0098946	0.00169051	0.0303354	0.00923269	0.0252912	0.0013403	0.0265879	0.0445089	0.0402405	0.00965697	0.00236071	0.0170586	0.0202734	0.00661198	0.00469951	0.00954381	0.0123049	3.48301e-14
M876	3-Methyl-5-pentyl-2-furannonanoic acid	Lipids and lipid-like molecules	Fatty Acyls	Fatty acids and conjugates		0.0974456	0.104638	0.0294377	0.107303	0.0482591	0.0660017	0.00667211	0.065726	0.00447896	0.00897406	0.00450188	0.00494209	0.00422525	0.000957495	0.00457227	0.000653204	0.0132032	0.018723	0.013324	0.0531175	0.0358208	4.17449e-14	0.000856795	6.72301e-14	0.00791234	0.0033814	0.00130531	0.000457071	0.00473487	0.00170686
M877	Bis(2-ethylhexyl) phthalate	Unclassified	Unclassified	Unclassified		1.07922	0.677867	0.48611	0.969062	0.699172	0.923945	0.517859	0.435409	0.547147	0.461872	0.831505	0.970736	0.789461	0.79845	0.787671	0.855783	1.11585	0.737486	1.55055	1.86744	1.12396	0.899594	0.799401	3.08982	2.04726	1.11475	0.809426	1.25696	0.886863	1.047
M878	Cer(d18:2/15:0)	Lipids and lipid-like molecules	Sphingolipids	Ceramides		0.126128	0.299314	0.229219	0.115335	0.0657192	0.148828	0.0492651	0.143257	0.0347654	0.109637	0.00685119	0.0702985	0.0321397	0.00787282	0.019352	0.617778	0.314911	0.0400513	0.724069	0.793183	0.0635384	0.030378	0.053388	0.0181766	0.0132374	0.0410983	0.0745856	0.0208247	0.0465823	0.00708804
M879	Dehydroergosterol	Lipids and lipid-like molecules	Sterol Lipids	Sterols		0.0189253	0.117709	0.02859	0.0375499	0.0134473	0.11544	0.0244458	0.0364254	0.0182287	0.0352496	0.00909513	0.00422866	0.00556482	0.00845993	0.00399505	0.014196	0.00419818	0.0259878	0.0148802	0.00235878	0.00637767	0.0191678	0.00840726	0.00911795	0.0186716	0.145103	0.0197058	0.00751631	0.00427125	0.01523
M880	28-Methyl-27-nonacosenoic acid	Lipids and lipid-like molecules	Fatty Acyls	Fatty acids and conjugates		0.0156554	0.00890469	0.0551103	0.0248037	0.00855892	0.063981	0.00627746	0.0336543	0.0178325	0.0514143	0.00124232	3.26746e-14	2.17331e-14	0.00528295	3.56997e-14	2.36237e-14	3.77962e-14	0.00515976	5.86834e-14	8.78558e-14	6.70061e-14	0.000863256	2.02113e-14	6.72301e-14	1.08049e-13	0.0204223	0.000896469	4.98837e-14	2.55097e-14	0.0119668
M881	N-[(4E,8E)-1,3-dihydroxyoctadeca-4,8-dien-2-yl]hexadecanamide	Lipids and lipid-like molecules	Sphingolipids	Ceramides		0.0275776	0.0245837	0.0735061	0.0396561	0.00885747	0.0712152	0.000252116	0.0541192	0.000436064	0.00968484	1.69725e-14	0.00246956	0.00171191	0.00107465	3.56997e-14	0.0472243	0.0385936	0.00517278	0.122222	0.0816221	0.00263341	4.17449e-14	0.00380999	0.00107064	0.002064	6.53603e-14	4.15631e-14	0.00104359	0.00122991	3.48301e-14
M882	Indole	Organoheterocyclic compounds	Indoles and derivatives	Indoles	C00463	0.165766	0.169477	0.0722028	0.0738655	0.0980565	0.0639301	0.0584667	0.0747902	0.0499782	0.0609361	0.036718	0.0861793	0.132215	0.133816	0.202422	0.0718783	0.161023	0.125231	0.248306	0.258581	0.317915	0.204383	0.115581	0.348449	0.880278	0.537219	0.286428	0.272577	0.151933	0.301088
M883	Phenylalanyl-Valine	Organic acids and derivatives	Carboxylic acids and derivatives	Amino acids, peptides, and analogues		0.138563	0.24163	0.088561	0.101456	0.0797081	0.116144	0.0677903	0.0566111	0.053183	0.0810093	0.032079	0.00667791	0.0175479	0.204788	0.0820858	0.00982217	0.0420901	0.202767	0.218969	0.163454	0.0893229	0.0906295	0.0333488	0.130493	0.817612	0.654774	0.191098	0.101041	0.0453883	0.703691
M884	4-Hydroxy-6-methyl-3-(1-oxobutyl)-2H-pyran-2-one	Organooxygen compounds	Carbonyl compounds	Ketones		0.0250233	0.0107557	0.0256856	0.0515408	0.030301	0.257874	0.00871817	0.0259584	0.0252991	0.00978764	0.896674	3.59729	0.0358411	0.0475017	0.116589	1.90855	0.992435	0.237561	0.114745	0.497199	0.773335	0.413566	0.00618194	0.0309961	0.0409606	0.258877	0.255747	0.0185265	0.00429671	0.973113
M885	2-furan-octanoic acid	Lipids and lipid-like molecules	Fatty Acyls	Fatty Acids and Conjugates		0.00899745	0.0133418	0.026948	0.0403497	0.00548652	0.176884	0.157526	0.0341881	0.324149	0.0665557	0.413848	3.05014	0.611419	0.119278	0.315827	0.135816	0.508427	0.131736	0.218693	0.143	0.228282	0.349061	0.0805472	0.0980163	0.082464	0.137569	0.131624	0.0523876	0.101163	0.625113
M886	(-)-12-hydroxy-9,10-dihydrojasmonic acid	Lipids and lipid-like molecules	Fatty Acyls	Octadecanoids		0.109762	0.1582	0.0540744	0.0715022	0.0746464	0.167896	0.0728331	0.0390685	0.11202	0.0512345	0.0849242	0.0560606	0.0779334	0.0571205	0.44974	0.0454371	0.0671908	0.120517	0.38445	0.171669	2.91603	2.72601	0.784922	0.165543	5.26981	0.303543	0.253795	0.60487	0.973185	0.165111
M887	11-Dehydro-thromboxane B2	Lipids and lipid-like molecules	Fatty Acyls	Eicosanoids	C05964	0.424426	0.47302	0.289216	0.751395	0.451215	1.23114	0.321739	0.443891	0.333353	0.502398	0.744044	0.595077	1.21142	0.333389	5.14471	2.36237e-14	3.77962e-14	0.515555	5.86834e-14	0.186763	1.30882	0.663056	0.934605	1.72354	1.82037	0.545665	0.232686	1.09054	1.81937	0.17168
M888	12,13-Dimethyl-5,14-dioxabicyclo[9.2.1]-tetradeca-1(13),11-dien-4-one	Lipids and lipid-like molecules	Fatty Acyls	Fatty esters		0.0248229	0.05056	0.0159763	0.0330578	0.0356316	0.0400301	0.0461782	0.0190421	0.0884902	0.0416067	0.17068	0.121814	0.0459412	0.784584	0.227198	0.0347024	0.037971	0.352515	0.0621259	0.100469	0.0725314	0.0697559	0.0495767	0.0656194	0.0868304	0.0621895	0.0531833	0.0438205	0.0354553	0.0443168
M889	Cortisone	Lipids and lipid-like molecules	Steroids and steroid derivatives	Hydroxysteroids	C00762	2.66303e-14	3.08775e-14	1.35255e-14	2.26283e-14	1.94625e-14	2.74764e-14	1.46722e-14	1.42618e-14	1.43124e-14	1.52177e-14	0.00667644	0.00272343	0.0462446	0.002068	0.514946	0.00100481	0.0146265	0.00222668	0.00346036	0.106095	0.0192812	0.0468768	0.0498338	0.0271186	0.014988	0.0241074	0.00589867	0.00774764	0.0304614	3.48301e-14
M890	3α,9α,11β-Trihydroxy-5β-cholan-24-oic Acid	Lipids and lipid-like molecules	Sterol Lipids	Bile acids and derivatives		5.98259	3.36197	11.5854	10.1202	4.13537	9.25438	0.568215	5.98978	0.863581	6.04456	9.32412	1.79883	4.39174	1.74916	13.0177	53.2468	85.8074	4.09991	148.636	135.88	11.3227	2.53251	0.571055	0.308643	1.24889	6.44862	0.860403	0.907348	0.481002	0.653533
M891	Biliverdin	Organoheterocyclic compounds	Tetrapyrroles and derivatives	Bilirubins	C00500	0.0518648	0.0212055	0.0248641	0.010662	0.0336293	0.0593212	0.0250508	0.0289358	0.0197455	0.0153205	0.0574095	0.0279658	2.17331e-14	0.0412506	3.56997e-14	27.8184	0.0522025	0.199193	0.132874	25.4038	0.0169444	4.17449e-14	0.0199653	0.0404429	0.00579285	0.111834	0.0106004	0.0107195	0.0175543	3.48301e-14
M892	7,10,13,16-Docosatetraynoic acid	Lipids and lipid-like molecules	Fatty Acyls	Fatty Acids and Conjugates		0.137544	0.240244	0.114612	0.139666	0.134532	0.48162	0.121553	0.113386	0.172986	0.133487	1.09246	2.20845	2.81344	0.799536	9.82235	1.23001	3.07115	1.07625	2.4475	8.53719	4.70613	1.87223	0.629138	3.99117	5.76383	1.68664	0.628015	2.86547	2.3046	0.270655
M893	16-A1-PhytoP	Lipids and lipid-like molecules	Fatty Acyls	Octadecanoids		0.524553	1.72701	0.217945	0.552256	0.360807	2.53445	0.282519	0.236553	0.698356	0.530492	0.277619	0.116078	0.0339833	0.247785	0.380545	2.36237e-14	3.77962e-14	0.402042	5.86834e-14	0.00794839	0.101476	0.0187719	0.0167774	0.0309448	0.128714	0.0662581	0.014733	0.0259902	0.0847815	0.0477156
M894	cis-Hydroxy Perhexiline	Organic oxygen compounds	Organooxygen compounds	Alcohols and polyols		0.0586592	0.324981	0.0175112	0.0595417	0.0152003	0.0552054	0.0191815	0.0223467	0.00501213	0.0267324	1.69725e-14	3.26746e-14	2.17331e-14	0.000392829	3.56997e-14	2.36237e-14	3.77962e-14	0.00176076	5.86834e-14	8.78558e-14	6.70061e-14	4.17449e-14	2.02113e-14	6.72301e-14	1.08049e-13	0.00161963	0.00128329	4.98837e-14	0.000152724	3.48301e-14
M895	16-Glutaryloxy-1α,25-dihydroxyvitamin D3	Lipids and lipid-like molecules	Sterol Lipids	Secosteroids		2.66303e-14	3.08775e-14	1.35255e-14	2.26283e-14	1.94625e-14	2.74764e-14	1.46722e-14	1.42618e-14	1.43124e-14	1.52177e-14	1.69725e-14	0.0253833	0.0541328	1.92504e-14	0.0367942	0.44508	0.134572	2.3785e-14	0.0488788	0.085082	0.069881	0.0828367	0.00783981	0.0875778	0.0222268	0.00955738	0.268642	0.0342724	0.0125234	0.00329082
M896	L-Carnitine	Organic nitrogen compounds	Organonitrogen compounds	Quaternary ammonium salts	C00318	0.307527	0.479505	0.713749	0.58733	0.344839	2.72947	0.321987	0.77667	0.465907	0.408242	0.538053	0.634731	0.863035	0.342909	1.18677	0.35733	0.658454	0.970489	0.361657	0.56451	0.775843	0.294631	0.482939	0.424237	1.30794	0.295112	0.307159	0.715133	0.635074	0.873459
M897	17-keto-4(Z),7(Z),10(Z),13(Z),15(E),19(Z)-Docosahexaenoic Acid	Unclassified	Unclassified	Unclassified		0.0388942	0.146787	0.0151774	0.10065	0.0399665	0.227062	0.0200265	0.0632777	0.0174203	0.0453393	0.185682	0.0404026	0.109142	0.125013	0.505603	0.0201254	0.0843443	0.154049	0.146642	0.265629	0.0608287	0.267665	0.0771879	0.0568152	0.0571873	0.171929	0.032944	0.0292358	0.054524	0.0151561
M898	LysoPC(22:2(13Z,16Z))	Lipids and lipid-like molecules	Glycerophospholipids	Glycerophosphocholines		0.00822331	0.0113907	0.0120975	0.0151688	0.00357848	0.00721684	0.0150508	0.0125513	0.00277013	0.019786	0.000482277	0.291345	2.17331e-14	0.00595435	0.00230964	0.0142055	0.00424217	0.0111231	0.00660252	8.78558e-14	1.54473	0.00892298	1.02235	0.270264	0.872824	0.22745	0.092606	0.637242	0.876	0.0139621
M899	MG(0:0/20:5(5Z,8Z,11Z,14Z,17Z)/0:0)	Lipids and lipid-like molecules	Endocannabinoids	Unclassified		0.0188417	0.0560911	0.0305796	0.0547826	0.0227085	0.020667	0.00435933	0.0318293	0.00709349	0.0195093	0.0336736	0.419716	0.810412	0.0258563	0.531308	0.689993	2.08471	0.064643	0.804705	1.89433	1.05131	0.438066	0.11291	0.155514	0.459223	0.557794	0.412588	0.331689	0.121448	0.117137
M900	Lepadin D	Lipids and lipid-like molecules	Sphingolipids	Sphingoid bases		0.00826303	0.0111082	0.00800374	0.00886089	0.00588912	0.0136162	0.00456922	0.0150883	0.00361977	0.00371685	0.00234578	0.0312835	0.0289586	0.00595796	0.0290581	0.19299	0.0724701	0.00800984	0.182661	0.203786	0.09147	0.042121	0.0631277	0.0365889	0.0435774	0.0116874	0.011751	0.0267531	0.04403	0.00105656
M901	Virodhamine	Unclassified	Unclassified	Unclassified		0.0299838	0.0431571	0.0731517	0.0505477	0.0536889	0.0401029	0.030435	0.0536446	0.0251	0.0467034	0.0672258	0.0473685	1.35109	0.0146078	1.17744	0.56221	0.976659	0.0445326	3.3717	1.86986	0.0635936	0.0132664	0.0612417	0.0569101	0.0540381	0.0149206	0.0135738	0.0541638	0.0262612	0.00162052
M902	DL-2-hydroxy stearic acid	Unclassified	Unclassified	Unclassified		0.071598	0.135456	0.11483	0.0975623	0.0272861	0.202795	0.042927	0.121983	0.0607527	0.0959633	0.0340349	0.359847	0.122432	0.129944	0.126956	0.4861	0.650199	0.415268	0.780567	1.65261	0.170282	0.085419	0.0604245	0.151156	0.0942096	0.0708147	0.103302	0.0550217	0.0314289	0.0240459
M903	Pyrraline	Organic acids and derivatives	Carboxylic acids and derivatives	Amino acids, peptides, and analogues		1.71215	1.62937	0.83546	0.470824	0.65112	0.292951	0.192893	0.765839	0.206368	0.451412	0.0621312	0.132392	0.456503	0.632412	0.793203	0.120044	0.492847	0.446503	1.28566	1.23341	1.21379	0.702895	0.36501	2.16865	6.91878	4.53423	2.26562	0.816372	0.548599	1.88737
M904	Glycylleucine	Organic acids and derivatives	Carboxylic acids and derivatives	Amino acids, peptides, and analogues		2.87661	2.85462	0.789656	1.00817	1.34528	0.928506	0.391288	0.645165	0.394565	0.491691	0.0332644	0.0444029	0.418741	0.311188	0.946574	0.210284	1.50128	0.789895	2.55504	5.04169	2.50595	1.26159	0.201387	0.946405	14.1658	11.4741	4.51619	0.437611	0.562718	6.11319
M905	Acetylhomoserine	Organic acids and derivatives	Carboxylic acids and derivatives	Amino acids, peptides, and analogues		0.0942295	0.0679883	0.0349136	0.0353805	0.0622793	0.039781	0.0221283	0.0251144	0.0183764	0.0211939	0.0359736	0.0269072	0.0468626	0.0757895	0.0404242	0.0341096	0.0469419	0.0792431	0.0383992	0.0732583	0.0549591	0.0861277	0.0368691	0.0517789	0.107413	0.11872	0.0662321	0.0594636	0.0606593	0.111371
M906	(1S,4R)-1-Hydroxy-2-oxolimonene	Lipids and lipid-like molecules	Prenol lipids	Isoprenoids	C11937	0.0111375	0.0259309	0.00600752	0.0112479	0.010016	0.054491	0.00827766	0.00735453	0.0130449	0.00513982	0.0173439	0.00237512	0.00804567	0.011812	0.0259149	0.00261715	0.0248727	0.0281081	0.0670346	0.0633679	0.151498	0.0700905	0.050071	0.0528351	0.485983	0.0710364	0.0162375	0.0697911	0.0415397	0.0473751
M907	3-(6-hydroxy-7-methoxy-2H-1,3-benzodioxol-5-yl)prop-2-enal	Organoheterocyclic compounds	Benzodioxoles	Unclassified		2.66303e-14	3.08775e-14	1.35255e-14	0.000212759	1.94625e-14	0.125267	1.46722e-14	1.42618e-14	1.43124e-14	1.52177e-14	0.0299247	0.0446107	0.00318388	0.155452	0.00245169	2.00623e-08	3.77962e-14	0.955061	5.86834e-14	8.78558e-14	6.70061e-14	4.17449e-14	0.00417214	0.0033132	1.08049e-13	0.00111049	4.15631e-14	4.98837e-14	0.00223007	3.48301e-14
M908	Glutamyltryptophan	Organic acids and derivatives	Carboxylic acids and derivatives	Amino acids, peptides, and analogues		1.43057	1.40381	0.750095	0.803438	1.78285	1.41308	0.723857	0.719897	0.350135	0.448546	0.164458	0.223983	0.17499	0.373385	0.223958	0.232133	0.0890717	0.440658	0.107241	0.218672	0.235883	0.145179	0.0673579	0.132523	0.216998	0.529041	0.117523	0.135388	0.0918087	0.339463
M909	Ustiloxin D	Organic acids and derivatives	Carboxylic acids and derivatives	Amino acids, peptides, and analogues		0.55795	0.436865	0.117416	0.201481	0.363763	0.138753	0.234857	0.143481	0.262146	0.234089	0.00732225	0.00684243	0.010494	0.0262687	0.049383	0.0209462	0.0451743	0.0123339	0.347648	0.192962	0.0402433	0.0576676	0.0121603	0.103477	0.247499	0.237952	0.292124	0.0312716	0.0153464	0.112311
M910	Helinorbisabone	Lipids and lipid-like molecules	Prenol lipids	Monoterpenoids		0.0234327	0.00583757	0.0475293	0.0471387	0.00880244	0.0225947	0.00515688	0.0313823	0.00545468	0.0230653	0.645607	2.65431	0.146111	0.0199594	0.143961	1.25137	0.511148	0.0272101	0.40905	0.187029	0.0683071	0.261715	0.0332954	0.012152	1.08049e-13	0.0387774	0.117558	0.0204333	0.0307213	0.274888
M911	Octyl gallate	Benzenoids	Benzene and substituted derivatives	Benzoic acids and derivatives		0.136094	0.151544	0.15475	0.186295	0.125173	0.475765	0.0289657	0.121326	0.0569983	0.0882131	0.0134447	0.0525001	0.0784001	0.00919515	0.0605807	0.0150252	0.0430252	0.0684724	0.147538	0.050438	0.0468208	0.0297412	0.015015	0.0396219	0.108214	0.188449	0.122892	0.0197231	0.0219474	0.0745109
M912	Genipic acid	Organoheterocyclic compounds	Dihydrofurans	Unclassified		0.000577369	0.000859293	0.000182771	0.000589877	1.94625e-14	0.00205978	1.46722e-14	0.000184857	0.000182427	0.000178094	0.0481375	0.00672944	0.00138385	0.00989846	0.000541346	0.00699782	0.0040042	0.0149773	0.0105797	0.0248439	0.00234257	0.000685504	0.000923743	0.000302901	0.000415413	0.000127697	5.78544e-05	0.000351279	0.000123272	0.000569393
M913	3-carboxy-4-methyl-5-(4-oxopentyl)-2-furanpropanoic acid	Lipids and lipid-like molecules	Fatty Acyls	Fatty Acids and Conjugates		0.502823	0.172305	1.10457	0.846691	0.275697	1.71096	0.123562	0.935806	0.20468	0.630323	10.7504	50.3151	2.34306	1.44626	2.73871	36.642	25.7172	1.82698	33.7884	14.699	8.43009	8.03659	0.0700754	0.319049	0.0984133	2.93336	6.22685	1.51644	0.115686	14.3959
M914	4-Androstenediol	Lipids and lipid-like molecules	Steroids and steroid derivatives	Androstane steroids	C14210	0.195997	0.34793	0.178773	0.227204	0.258026	0.698512	0.0598046	0.14895	0.0560926	0.131394	0.119975	0.0206799	0.00326187	0.0293109	3.56997e-14	0.102195	0.0250904	0.251162	0.251955	0.352777	0.00143173	0.1877	0.00124021	6.72301e-14	1.08049e-13	0.22935	0.281169	0.0024998	2.55097e-14	0.121609
M915	PG-PS	Lipids and lipid-like molecules	Glycerophospholipids	Oxidized glycerophospholipids		2.66303e-14	3.08775e-14	1.35255e-14	0.00597402	0.00216502	0.00161514	0.0213055	1.42618e-14	0.00295888	0.00626512	1.69725e-14	0.0161137	2.17331e-14	0.00142444	3.56997e-14	2.36237e-14	3.77962e-14	0.00266993	5.86834e-14	8.78558e-14	0.125606	0.00681683	0.35992	0.0211189	0.107915	0.162491	0.164325	0.13348	0.138766	0.0530401
M916	4-[5]-ladderane-butanoic acid	Lipids and lipid-like molecules	Fatty Acyls	Fatty Acids and Conjugates		0.092689	0.144439	0.0185868	0.0765105	0.101775	0.141206	0.0176728	0.0305564	0.036776	0.0437507	0.0195868	0.0162638	0.0091612	0.0146689	0.0655661	0.00704502	0.00758548	0.0221866	0.00854977	0.0185055	0.0220593	0.0100594	0.00768929	0.0208618	0.0171449	0.0146473	0.00577411	0.0083313	0.00746523	0.00593013
M917	9,14-DiHODE	Lipids and lipid-like molecules	Fatty Acyls	Octadecanoids		0.081374	0.298854	0.0310997	0.123528	0.0714025	0.209913	0.0553531	0.0532461	0.0920941	0.0677238	0.0331737	0.0190763	0.00381466	0.0469459	0.00792755	0.0813161	0.0024366	0.0748455	0.00526776	0.00480372	0.0135446	0.00872971	0.00454144	0.042242	0.048249	0.00460621	0.0139934	0.00253123	2.55097e-14	0.00203526
M918	Glucosamine 6-phosphate	Organic oxygen compounds	Organooxygen compounds	Carbohydrates and carbohydrate conjugates		2.66303e-14	3.08775e-14	1.35255e-14	2.26283e-14	1.94625e-14	2.74764e-14	1.46722e-14	1.42618e-14	1.43124e-14	1.52177e-14	0.00041815	0.00785935	0.499902	0.0042532	1.21123	0.134116	0.371596	0.00983292	0.099326	0.847542	0.34726	0.655757	0.0133132	0.239717	0.762769	0.136325	0.0198954	0.0920498	0.0831381	0.0710028
M919	(2R,6x)-7-Methyl-3-methylene-1,2,6,7-octanetetrol 2-glucoside	Lipids and lipid-like molecules	Fatty Acyls	Fatty acyl glycosides		0.0309487	0.0465986	1.35255e-14	0.02779	0.0270225	0.0479151	0.0215044	0.000747826	1.43124e-14	0.00560353	0.00125551	3.26746e-14	0.902933	0.0195688	2.59035	0.159334	0.442915	0.0389435	0.0677613	0.954597	0.862039	1.29269	0.0544554	1.60452	2.05039	0.272227	0.0264904	1.33141	0.760897	0.333422
M920	N-Acetylmannosamine	Organic oxygen compounds	Organooxygen compounds	Carbohydrates and carbohydrate conjugates		0.25066	0.370734	0.318179	0.413606	0.751955	0.496151	0.0551384	0.274597	0.0334201	0.0481274	1.51245	0.580555	0.410633	0.554859	0.298797	0.0790761	0.207808	0.506688	0.071134	0.247039	0.996144	1.12148	0.884327	0.915461	0.797187	1.67258	3.21996	1.57461	0.204465	0.987282
M921	N-Acetyl-L-glutamic acid	Organic acids and derivatives	Carboxylic acids and derivatives	Amino acids, peptides, and analogues	C00624	0.0993486	0.129045	0.0571576	0.090527	0.0855485	0.216369	0.0892106	0.0371949	0.0650845	0.0673372	0.0765849	0.00641626	0.0218443	0.0590197	0.0128088	0.00472674	0.0142188	0.0846445	0.0103718	0.0277775	0.0315355	0.0437218	0.0186798	0.0400113	0.0088486	0.0630357	0.0297632	0.0413122	0.0843615	0.042414
M922	Deoxyinosine	Nucleosides, nucleotides, and analogues	Purine nucleosides	Purine 2'-deoxyribonucleosides	C05512	3.0263	3.0118	1.69395	2.99307	2.38239	2.96396	1.62321	1.8181	0.43871	0.987483	9.70247	11.3896	2.23827	7.83848	1.78677	2.30035	1.90703	7.171	2.64225	6.08013	5.36102	8.40456	4.25107	4.88731	5.6663	12.7894	6.23705	5.27226	1.85741	7.83492
M923	Aminoadipic acid	Organic acids and derivatives	Carboxylic acids and derivatives	Amino acids, peptides, and analogues		0.0716193	0.0783289	0.0544568	0.0836137	0.0760532	0.189742	0.0577289	0.0611453	0.0679309	0.0537689	0.0922721	0.111813	0.117243	0.0939155	0.337241	0.0827736	0.0984014	0.124281	0.0753315	0.128084	0.193311	0.123524	0.157819	0.168297	0.19796	0.113414	0.0755323	0.175165	0.211378	0.0915114
M924	LysoPE(20:3(5Z,8Z,11Z)/0:0)	Lipids and lipid-like molecules	Glycerophospholipids	Glycerophosphoethanolamines		0.000317879	3.08775e-14	0.00215661	0.00536602	1.94625e-14	0.00243729	1.46722e-14	0.00692684	0.00686041	0.00147589	1.69725e-14	0.00144049	0.0361752	0.00419642	0.173579	0.00187997	0.0949054	0.00583404	0.0467287	0.131866	0.312076	0.00998543	0.187497	0.232976	0.438823	0.0531469	0.016161	0.403919	0.176798	0.0102539
M925	6-[3]-ladderane-1-hexanol	Lipids and lipid-like molecules	Fatty Acyls	Fatty alcohols		0.000261909	0.00621064	0.000957566	0.00195876	0.000497827	0.00341878	9.52211e-05	0.00156401	0.000487623	0.00126482	0.00281195	0.0514664	0.045554	0.00176371	0.199333	0.0217277	0.0606359	0.00282859	0.0362489	0.0735239	0.0876871	0.0421787	0.0197806	0.136508	0.12068	0.0168565	0.00901569	0.0330205	0.0157257	0.000291725
M926	2-(14,15-Epoxyeicosatrienoyl) Glycerol	Lipids and lipid-like molecules	Glycerolipids	Monoradylglycerols		0.009377	0.0691774	0.0888353	0.208713	0.0214506	0.0161122	0.00407452	0.125108	0.0132818	0.0985366	0.0429944	1.10698	2.08157	0.17787	0.915299	3.76207	5.34155	0.218452	3.40307	7.04954	1.63092	0.493185	0.151699	0.303371	0.705897	0.557329	0.459994	0.711975	0.208035	0.113384
M927	5,6-dehydro Arachidonic Acid	Unclassified	Unclassified	Unclassified		0.035645	0.0870343	0.0626584	0.139211	0.015199	0.0480472	0.0375716	0.0965622	0.0115251	0.0723582	0.0737424	0.485889	0.927031	0.259792	0.736931	0.7989	2.41539	0.0870957	2.11839	5.40178	0.877521	0.692759	0.165924	0.490114	0.717355	0.7603	0.37673	0.595923	0.438182	0.148411
M928	2-propyl-9Z-octadecenoic Acid	Lipids and lipid-like molecules	Fatty Acyls	Fatty Acids and Conjugates		2.66303e-14	3.08775e-14	1.35255e-14	2.26283e-14	1.94625e-14	0.000850593	1.46722e-14	1.42618e-14	1.43124e-14	1.52177e-14	0.00282688	0.0113141	0.182893	1.92504e-14	0.165059	0.168208	0.202107	2.3785e-14	0.811896	0.536544	0.00456609	0.00362989	0.0116403	0.00171228	0.00751153	6.53603e-14	4.15631e-14	0.0060513	0.0189003	3.48301e-14
M929	3,6-Epoxy-5,5',6,6'-tetrahydro-b,b-carotene-3',5,5',6'-tetrol	Lipids and lipid-like molecules	Prenol lipids	Tetraterpenoids		0.104181	0.221984	0.184615	0.206697	0.0743143	0.0966945	0.191499	0.18511	0.113407	0.212428	0.0124531	0.000594083	0.00151628	0.0156008	0.000194219	2.36237e-14	0.00157152	0.0670011	0.000214166	0.0107161	0.00123648	0.00429155	2.02113e-14	6.72301e-14	0.000427232	0.00428368	4.15631e-14	4.98837e-14	2.55097e-14	0.00499162
M930	Glycyl-Isoleucine	Organic acids and derivatives	Carboxylic acids and derivatives	Amino acids, peptides, and analogues		3.11711	2.58489	0.679677	1.08684	1.2854	0.915867	0.598459	0.71218	0.591966	0.856932	0.0714158	0.149813	0.353145	0.571301	1.03238	0.149475	2.64393	0.941351	6.73354	11.052	3.84599	2.51265	0.292179	1.41769	14.1483	10.3446	2.11348	0.659524	0.932723	7.613
M931	3R-aminononanoic acid	Lipids and lipid-like molecules	Fatty Acyls	Fatty Acids and Conjugates		0.0156941	0.0408487	0.0115729	0.0194826	0.012448	0.0118863	0.0173609	0.0111264	0.0470544	0.0186523	0.001405	3.26746e-14	2.17331e-14	0.000698434	0.000626723	1.62124e-06	3.77962e-14	0.000258606	5.86834e-14	8.78558e-14	6.70061e-14	4.17449e-14	3.90204e-08	6.72301e-14	1.08049e-13	6.53603e-14	2.60903e-06	4.98837e-14	2.55097e-14	3.48301e-14
M932	Genipinic acid	Organic acids and derivatives	Carboxylic acids and derivatives	Dicarboxylic acids and derivatives		0.000775098	9.04282e-05	0.00442962	0.00381496	0.00143591	0.0333456	0.000937786	0.00193105	0.000955794	0.000424825	0.088508	0.0982187	0.000950058	0.013572	0.00813732	0.108225	0.00367039	0.00849198	0.00116551	0.0117157	0.00918103	0.00208161	1.40949e-05	6.72301e-14	3.7482e-05	6.53603e-14	4.15631e-14	4.98837e-14	2.55097e-14	3.48301e-14
M933	Isoleucyl-Tryptophan	Organic acids and derivatives	Carboxylic acids and derivatives	Amino acids, peptides, and analogues		0.0480759	0.073285	0.0489621	0.0389235	0.0310164	0.0214631	0.0198985	0.0367008	0.0133219	0.0285824	0.0110067	3.42686e-05	0.0237808	0.0511346	0.184382	0.0241069	0.204331	0.0308399	0.41204	2.12884	0.168342	0.129612	0.00191181	0.041199	0.333182	0.482511	0.182248	0.0471879	0.0471719	0.409184
M934	N2-Maltulosylarginine	Lipids and lipid-like molecules	Saccharolipids	Unclassified		0.00462248	0.0051417	0.000312205	0.000790724	0.002975	0.00286333	0.00280404	1.42618e-14	0.00125585	0.000907817	0.00300816	0.0644842	0.00925619	0.00373269	0.0200211	0.0340103	0.0135262	0.00030436	0.0153856	0.0266878	0.132483	0.0531071	0.0335102	0.0197602	5.40477	0.0364938	0.0717993	0.025837	0.0110069	0.0126503
M935	5-[(2,4,5-trihydroxyphenyl)methyl]oxolan-2-one	Benzenoids	Phenols	Benzenetriols and derivatives		0.0233101	0.00558226	0.0681968	0.00868408	0.0188771	0.23505	0.00606941	0.0253637	0.00225782	0.0124227	0.27605	0.258432	0.0326411	0.118408	0.0531163	0.308946	0.059017	0.171989	0.179612	0.28956	0.225154	0.232303	0.0029102	0.00979596	0.0100101	0.0807539	0.162455	0.176292	0.00474402	0.070325
M936	1'-Acetoxyeugenol acetate	Benzenoids	Phenol esters	Unclassified	C10427	0.143002	0.0216308	0.465195	0.104896	0.0625843	0.503077	0.0221957	0.394137	0.0271994	0.206233	3.3311	8.93233	0.615275	0.190372	0.56213	3.45394	1.29808	0.277472	1.5782	1.25582	0.8577	7.08529	0.0247898	0.13414	0.0131715	0.18324	0.569099	0.245992	0.0303084	2.10582
M937	Deferoxamine	Organic acids and derivatives	Carboxylic acids and derivatives	Carboxylic acid derivatives	C06940	0.0412936	0.0391791	0.0260694	0.0232485	0.0334676	0.126388	0.0837118	0.0268689	0.0844286	0.110988	0.00838271	0.00881236	0.0135897	0.0249161	0.0179214	0.000169715	0.0169987	0.0732852	0.434327	0.195221	0.0448642	0.0287726	0.0183345	0.0653947	0.426572	0.564242	0.26311	0.025958	0.00897088	0.10951
M938	Netilmicin	Organic oxygen compounds	Organooxygen compounds	Carbohydrates and carbohydrate conjugates	C07657	0.0786485	0.0641382	0.0303959	0.0533277	0.0499825	0.0563191	0.0519581	0.0395746	0.0446453	0.0539014	0.00343636	0.00703523	2.17331e-14	0.0193335	3.56997e-14	0.000463405	0.00596314	0.0147806	0.772	0.262494	0.107747	0.0453362	2.02113e-14	0.162148	1.05651	0.470635	0.210204	0.0298663	2.55097e-14	0.18296
M939	Cardoltriene	Benzenoids	Benzene and substituted derivatives	Phenols and derivatives		0.00281499	0.00156717	0.00185264	0.0028531	0.00408616	0.00908482	0.000684549	0.00193625	0.00103538	0.00222729	1.69725e-14	0.0066836	0.00730909	4.50134e-06	0.00261213	0.0196049	0.000462099	0.00117201	0.000313853	0.00272571	0.0318687	0.0143103	0.0117652	0.0648792	0.0156781	0.00742018	0.0636908	0.0359639	2.55097e-14	0.0081003
M940	11-Dodecenoic acid	Lipids and lipid-like molecules	Fatty Acyls	Fatty acids and conjugates		0.126721	0.128778	0.0587159	0.259845	0.141729	0.0478967	0.148075	0.0762233	0.0796712	0.131596	0.157043	0.150238	0.0941275	0.0603925	0.0631123	0.237394	0.206705	0.159096	0.230969	0.209459	0.0500752	0.0945776	0.0306726	0.108314	0.164132	0.144782	0.0944194	0.108659	0.158319	0.0951123
M941	3β,7α,12α-Trihydroxychol-5-en-24-oic Acid	Unclassified	Unclassified	Unclassified		0.018104	0.0146379	0.0361715	0.0479634	0.0181892	0.0692039	0.00319816	0.0294922	0.0068117	0.0468978	0.170821	0.0254471	0.00717157	0.0250018	0.0068384	0.0441704	0.0437376	0.0786781	0.826923	0.911709	0.00453978	0.0216781	2.02113e-14	6.72301e-14	1.08049e-13	0.102752	0.0214258	4.98837e-14	0.00341862	0.013816
M942	(7Z)-14-hydroxy-10,13-dioxoheptadec-7-enoic acid	Lipids and lipid-like molecules	Fatty Acyls	Fatty Acids and Conjugates		1.01768	2.76523	0.765205	1.3467	0.6542	3.223	0.858488	1.21827	0.5832	0.687709	8.1873	3.37873	2.38335	8.50644	2.99275	2.32707	4.4807	14.3717	23.1612	12.3052	5.29195	16.3707	2.98474	5.80419	7.49496	34.1511	23.7991	5.4279	3.1915	10.6696
M943	Rishitin	Organooxygen compounds	Alcohols and polyols	Polyols	C09715	0.0234021	0.0441961	0.0166493	0.0307141	0.0202269	0.0740148	0.0199837	0.0163354	0.033522	0.0215471	0.252475	0.0781441	0.0916845	0.165316	0.256895	0.0370825	0.097177	0.255895	0.102642	0.158278	0.106164	0.0572212	0.0314011	0.0921817	0.147619	0.0491494	0.0229259	0.0604189	0.0672381	0.0365237
M944	OS-PC	Lipids and lipid-like molecules	Glycerophospholipids	Oxidized glycerophospholipids		0.00116633	0.000984636	0.00211389	0.000729474	1.94625e-14	2.74764e-14	1.46722e-14	0.000451448	0.0024351	1.52177e-14	0.00111561	0.0860945	2.17331e-14	0.000590683	3.56997e-14	0.174331	0.0483532	2.3785e-14	0.106186	0.0302663	0.182431	0.00859813	1.86336	0.0933853	0.0495236	0.0338466	0.0299101	0.0209229	0.149614	0.00392829
M945	LysoPA(0:0/18:2(9Z,12Z))	Lipids and lipid-like molecules	Glycerophospholipids	Glycerophosphates		0.00836143	0.0103039	0.0321215	0.0767214	0.008075	0.0359401	0.0335183	0.0636079	0.0561545	0.0861292	0.0310967	0.0281128	1.78252	0.0980831	5.95584	0.25304	3.61735	0.1318	1.26021	4.38474	0.966121	0.153174	0.563974	0.303371	0.792908	1.01148	0.901083	0.704138	0.942485	0.286469
M946	6-Hydroxy-1H-indole-3-acetamide	Organoheterocyclic compounds	Indoles and derivatives	Hydroxyindoles		0.077295	0.246265	0.0701534	0.0831543	0.0599676	0.115536	0.0656519	0.0583658	0.0813592	0.086224	0.0228316	0.0621281	0.0385588	0.105258	0.148071	0.0289713	0.0675718	0.101498	0.174143	0.13753	0.168905	0.0897474	0.346145	0.497451	0.467082	0.257232	0.194636	0.243809	0.161132	0.101354
M947	18-hydroxy-9R,10S-epoxy-stearic acid	Lipids and lipid-like molecules	Fatty Acyls	Octadecanoids		0.0572461	0.0886436	0.106899	0.0609747	0.0522834	0.42884	0.0757643	0.0609292	0.979296	0.278329	0.0386798	0.0185452	0.00984312	0.0635418	0.00798845	0.0108579	0.00635092	0.0341644	0.00442551	0.00680975	0.00477043	0.0265935	0.000937728	0.011532	1.08049e-13	0.00979083	0.00269764	0.00623052	2.55097e-14	0.0150651
M948	All-Trans-3,4-Didehydro Retinol	Unclassified	Unclassified	Unclassified		0.0314284	0.112542	0.0313576	0.0505204	0.0297423	0.126151	0.0108419	0.0335987	0.0204419	0.037526	0.12963	0.209267	0.385366	0.1142	0.579743	0.0957012	0.224082	0.17456	0.225768	0.427997	0.364898	0.270972	0.224676	0.483656	0.305029	0.144627	0.0499428	0.219805	0.157031	0.0465018
M949	PS(17:0/0:0)	Lipids and lipid-like molecules	Glycerophospholipids	Glycerophosphoserines		2.66303e-14	0.0025804	0.000489325	0.00299332	0.0013872	0.000130987	0.00750347	0.00908178	0.00721241	0.0328236	0.00779868	1.47583	0.250991	0.0879377	0.0909784	0.0137578	0.0438893	0.140572	0.039417	8.78558e-14	3.13392	0.0743625	0.789904	1.40434	1.61344	4.41964	2.91772	2.66872	0.876886	0.55701
M950	MG(0:0/22:5(7Z,10Z,13Z,16Z,19Z)/0:0)	Lipids and lipid-like molecules	Glycerolipids	Monoradylglycerols		0.0181419	0.0460594	0.0092552	0.0215616	0.0115216	0.0366661	0.00895882	0.0202546	0.00898386	0.0143985	0.0653118	2.50531	2.7374	0.112139	1.13421	3.42223	4.3669	0.241971	3.57267	4.22767	8.68806	1.26858	0.906938	0.984862	1.70429	2.08295	1.24855	1.65869	1.02442	0.387996
M951	N-stearoyl serine	Lipids and lipid-like molecules	Fatty Acyls	Fatty amides		0.000437885	0.00301547	0.00318383	0.000961818	0.000275305	0.00392374	0.000742943	0.00976182	0.000199195	0.00122419	1.69725e-14	0.012535	0.0303608	0.000256579	0.018896	0.463074	0.0637289	0.000281429	0.0688043	0.0769242	0.139065	0.0634135	0.0753698	0.0248753	0.0135313	0.0031493	4.15631e-14	0.03173	0.1195	0.000249398
M952	Gamma-Tocotrienol	Lipids and lipid-like molecules	Prenol lipids	Quinone and hydroquinone lipids	C14155	0.243874	0.304606	0.16309	0.20433	0.137115	0.653617	0.0885282	0.189245	0.18504	0.163626	0.0596015	0.00612935	0.020891	0.0888496	0.0740035	0.00711146	0.0503193	0.222785	0.020088	0.190844	0.104249	0.00961503	2.04895e-05	0.00726641	0.0119789	0.310602	0.0169111	0.00618428	0.00856396	0.185734
M953	6-Acetyl-2,2-dimethyl-2H-1-benzopyran	Organoheterocyclic compounds	Benzopyrans	1-benzopyrans		2.66303e-14	3.08775e-14	0.000305541	0.0038759	1.94625e-14	2.74764e-14	1.46722e-14	0.000277236	9.09279e-05	0.000545993	0.00972824	1.01462	0.016762	0.000899426	0.00581605	0.225518	0.0812788	0.00108948	0.01849	8.78558e-14	0.000567221	0.000668394	2.02113e-14	6.72301e-14	1.08049e-13	0.00330366	0.00381679	4.98837e-14	0.000419797	0.0223279
M954	Atenolol	Benzenoids	Benzene and substituted derivatives	Phenylacetamides		0.00103034	0.00536056	0.00256921	0.00158059	4.47094e-07	0.0780923	8.82395e-05	0.00167241	0.00325815	0.000745015	0.058347	3.26746e-14	2.17331e-14	0.098417	3.56997e-14	0.00134033	0.000172195	0.114008	0.00592659	0.000349691	6.70061e-14	4.17449e-14	2.02113e-14	6.72301e-14	1.08049e-13	6.53603e-14	4.15631e-14	4.98837e-14	0.000267447	0.00117399
M955	2-(3-Hydroxyphenyl)ethanol 1'-glucoside	Organic oxygen compounds	Organooxygen compounds	Carbohydrates and carbohydrate conjugates		0.00169736	3.08775e-14	0.00749677	0.0102576	0.000723422	0.00769358	1.46722e-14	0.00682993	0.00079979	0.0048646	0.133923	1.485	0.010115	0.00594705	0.0162524	0.41646	0.157564	0.0126086	0.0563558	0.00299019	0.0390188	0.0609122	0.000933557	6.72301e-14	0.00962155	0.00159684	0.0056561	0.00339694	0.000495778	0.183033
M956	3-Hydroxysuberic acid	Organic acids and derivatives	Hydroxy acids and derivatives	Medium-chain hydroxy acids and derivatives		0.0152578	0.00991841	0.0102727	0.0212988	0.0226586	0.0131139	0.0639095	0.0153876	0.00861617	0.0240867	0.0103048	0.00223199	2.17331e-14	0.0252709	3.56997e-14	2.36237e-14	3.77962e-14	0.0605485	5.86834e-14	8.78558e-14	6.70061e-14	4.17449e-14	2.02113e-14	6.72301e-14	1.08049e-13	0.00234308	0.075867	4.98837e-14	2.55097e-14	0.00277729
M957	1α,21-dihydroxy-20-oxo-22,23,24,25,26,27-hexanorvitamin D3 / 1α,21-dihydroxy-20-oxo-22,23,24,25,26,27-hexanorcholecalciferol	Lipids and lipid-like molecules	Sterol Lipids	Secosteroids		0.00237757	0.0131563	0.00608586	0.00357701	0.00190841	0.0443145	0.0261745	0.0107045	0.0822812	0.0183882	0.356922	0.896453	1.28137	0.203459	11.8075	0.0328839	0.572417	0.189088	0.142519	0.58781	2.28877	0.879212	1.07041	2.53911	3.50389	0.917655	0.346763	1.44643	2.77356	0.135794
M958	Leukotriene E4	Lipids and lipid-like molecules	Fatty Acyls	Eicosanoids	C05952	1.6665e-05	3.06676e-05	1.35255e-14	0.000861062	2.29551e-06	2.74764e-14	0.000508434	1.42618e-14	9.37321e-06	0.00270621	0.00503637	0.179527	0.233045	0.00687848	0.18198	0.105931	0.00694242	0.0124313	0.0247058	0.120301	0.632927	0.315706	0.466684	0.333793	0.522545	0.100959	0.0275506	0.170554	0.201996	0.0120096
M959	4-Oxo-13-cis-retinoate	Lipids and lipid-like molecules	Prenol lipids	Retinoids		0.0544635	0.184206	0.045685	0.0616557	0.0374305	0.208347	0.0441307	0.053019	0.111071	0.0638653	0.276374	0.74883	0.946374	0.143427	2.7712	0.192633	0.427923	0.187603	0.2658	1.08502	2.33846	0.614324	1.56413	1.21764	2.84678	0.438949	0.188912	1.13488	1.87798	0.0795476
M960	Tetranor-PGD1	Lipids and lipid-like molecules	Fatty Acyls	Eicosanoids		0.0159403	0.0534828	0.0160062	0.0958345	0.0896645	0.0583995	0.0552791	0.020337	0.188148	0.170827	0.200791	0.255963	0.0309036	0.116401	0.0359376	0.2348	0.21753	0.23234	0.426918	0.598426	0.0285729	0.0584786	0.0224335	0.0639856	0.0930989	0.371421	0.169821	0.0446465	0.0330946	0.113357
M961	10,11-epoxy-3,7,11-trimethyl-2E,6E-tridecadienoic acid	Lipids and lipid-like molecules	Fatty Acyls	Fatty Acids and Conjugates		0.0302886	0.0519686	0.0152749	0.0302245	0.0220531	0.0590462	0.0261263	0.0275997	0.191896	0.0611519	0.016522	3.26746e-14	0.00350539	0.0554461	0.0026822	2.36237e-14	0.000658653	0.129292	5.86834e-14	0.00256077	0.00122509	0.00243101	0.00190745	0.00490614	0.00905955	6.53603e-14	0.00319936	0.00229677	0.00563306	0.00905114
M962	13S,14S-epoxy-Maresin	Lipids and lipid-like molecules	Fatty Acyls	Docosanoids		0.121884	0.426332	0.0640999	0.201402	0.0810609	1.35761	0.238288	0.127428	0.191358	0.156683	6.44818	10.6788	7.95747	5.05899	37.992	4.41345	9.73759	5.14543	7.68424	26.8913	17.3521	8.15118	2.22814	12.3773	15.8221	7.39241	2.52922	11.9721	11.0698	0.463035
M963	5,6-Ep-15S-HETE	Unclassified	Unclassified	Unclassified		0.0255971	0.0782677	0.0214031	0.0537934	0.0325737	0.0829559	0.0482581	0.0332396	0.0745539	0.0487528	0.347462	1.25694	2.1237	0.317217	3.85254	0.211955	1.02642	0.230085	0.34601	1.45673	5.13451	1.64014	3.02424	3.48038	3.22796	0.665505	0.369679	2.37196	2.47954	0.135723
M964	(24R)-1α,24-dihydroxy-22-oxavitamin D3 / (24R)-1α,24-dihydroxy-22-oxacholecalciferol	Lipids and lipid-like molecules	Sterol Lipids	Secosteroids		0.168473	0.060941	0.104196	0.0512119	0.0288418	0.0392939	0.00584194	0.0599103	0.0165311	0.0287174	0.0207462	0.267032	0.0050041	0.00159734	0.00385777	0.268185	0.18956	0.027675	0.311606	0.332191	0.193882	0.0673292	0.00818015	0.0664223	0.00926504	0.0481937	0.0275918	0.0266047	0.00207206	0.0131073
M965	2E,6Z,8Z,12E-hexadecatetraenoic acid	Lipids and lipid-like molecules	Fatty Acyls	Fatty Acids and Conjugates		0.0659051	0.133927	0.0424164	0.071992	0.0485761	0.144276	0.0465141	0.0591052	0.0544276	0.0449626	0.396844	0.190592	0.095516	0.358516	0.11931	0.133684	0.186018	0.590921	0.800854	0.442219	0.17873	0.558149	0.0968283	0.208035	0.267106	1.28187	0.8354	0.180921	0.112504	0.459767
M966	19-hydroxy-PGB2	Lipids and lipid-like molecules	Fatty Acyls	Eicosanoids		0.0229616	0.0565989	0.00661342	0.0575959	0.0428426	0.0432984	0.00788324	0.0181819	0.0192857	0.0121346	0.0474207	0.0811554	0.0880179	0.0266014	0.457779	0.0156435	0.114241	0.0347562	0.12418	0.128437	0.167735	0.137161	0.458922	0.466733	0.278771	0.263418	0.094141	0.121867	0.200742	0.0188221
M967	(3b,6b,8a,12a)-8,12-Epoxy-7(11)-eremophilene-6,8,12-trimethoxy-3-ol	Organoheterocyclic compounds	Naphthofurans	Unclassified		0.208091	0.244181	0.144012	0.229946	0.131133	0.299408	0.14423	0.209972	0.135886	0.141183	0.145344	0.271276	0.199162	0.243438	0.0990232	0.264817	0.347916	0.405452	1.39636	0.607012	0.338554	1.904	0.115187	0.203218	0.36119	2.72093	1.60573	0.364964	0.164772	0.952714
M968	PC(17:1(9Z)/0:0)	Unclassified	Unclassified	Unclassified		0.00848012	0.0228221	0.0966576	0.274577	0.0419013	0.0389303	0.0593398	0.123496	0.0290642	0.282479	0.0791025	5.66423	0.263386	0.157451	0.147282	0.95965	0.281136	0.128247	1.07811	0.345888	12.1558	0.512392	9.17046	3.05433	6.08242	3.6045	1.97418	7.63088	7.93427	0.579118
M969	METHACHOLINE	Organic nitrogen compounds	Organonitrogen compounds	Quaternary ammonium salts	C07471	0.57822	0.702459	1.03614	2.66032	1.77309	4.5631	0.927965	1.35057	1.78939	2.46058	8.52603	0.128278	0.506272	1.82561	0.596899	0.244019	0.261769	3.25642	0.405131	0.69352	0.502924	2.45375	0.335253	0.10492	0.346607	7.07039	0.553659	0.753888	0.700612	4.40573
M970	dTDP-4-acetamido-4,6-dideoxy-D-galactose	Nucleosides, nucleotides, and analogues	Pyrimidine nucleotides	Pyrimidine nucleotide sugars		0.000311017	3.08775e-14	0.00251404	2.26283e-14	1.94625e-14	0.00100056	1.46722e-14	1.42618e-14	1.43124e-14	1.52177e-14	0.0435783	0.688801	0.212954	0.00706305	0.214607	0.174106	0.890778	2.3785e-14	0.698862	1.84267	0.77634	0.878234	0.751504	4.18916	9.6947	5.56241	1.23808	1.891	0.131017	2.1571
M971	Thiourocanic acid	Unclassified	Unclassified	Unclassified	C05571	0.00211108	0.000860933	0.00662864	0.00547793	0.00450226	0.000917671	0.0206899	0.00869665	0.0128348	0.0198527	0.228906	3.26746e-14	2.17331e-14	0.124187	3.56997e-14	2.36237e-14	3.77962e-14	0.0533782	5.86834e-14	8.78558e-14	6.70061e-14	0.00112415	2.02113e-14	6.72301e-14	1.08049e-13	6.53603e-14	4.15631e-14	4.98837e-14	2.55097e-14	3.48301e-14
M972	b-D-Glucopyranosiduronic acid	Unclassified	Unclassified	Unclassified		0.0102848	0.00916697	0.00155291	0.0321203	0.00994244	1.92056	4.18226e-06	0.000224097	8.67631e-06	9.12195e-06	0.113571	0.00781432	0.00410777	0.049092	0.00499941	0.000760245	0.00154808	0.292176	6.9097e-05	0.000128876	0.00403027	0.00398593	0.00209834	0.004433	0.00069337	0.00190851	0.00156239	0.0028562	0.000915315	0.000992438
M973	octadeca-9Z,11E,14Z-trienoic acid	Lipids and lipid-like molecules	Fatty Acyls	Fatty Acids and Conjugates		1.64959	4.44832	0.745754	2.47405	1.50303	2.81048	0.843899	1.10725	0.947112	1.0223	0.340499	0.299747	0.304613	0.408265	0.864466	0.210688	0.345624	1.04243	0.247102	0.616811	0.254363	0.214277	0.100961	0.816267	1.92918	0.245849	0.163512	0.152537	0.0848332	0.0961312
M974	4,8 dimethylnonanoyl carnitine	Lipids and lipid-like molecules	Fatty Acyls	Fatty acid esters		0.113662	0.159805	0.137385	0.163854	0.110414	0.327275	0.0373459	0.155636	0.0339451	0.0710423	0.250656	0.0030572	0.000218685	0.124235	0.00135346	4.61446e-05	0.000304251	0.13286	0.0331487	0.0767755	6.70061e-14	0.0710921	2.02113e-14	0.00012075	2.22328e-05	0.1695	0.0292004	4.98837e-14	2.55097e-14	0.151754
M975	LysoPE(0:0/20:1(11Z))	Lipids and lipid-like molecules	Glycerophospholipids	Glycerophosphoethanolamines		2.66303e-14	3.08775e-14	0.00406524	0.0103372	0.000440911	0.0626327	1.46722e-14	0.0303235	0.00122934	0.00252052	0.00291122	0.0150932	2.17331e-14	0.0145788	0.0366341	0.00930442	0.0875497	0.0151491	0.0615448	0.15878	2.12245	0.025682	1.66693	0.659883	2.79152	0.372844	0.110534	1.49504	0.869091	0.0316964
M976	1-(2-methoxy-nonadecanyl)-sn-glycero-3-phosphoethanolamine	Lipids and lipid-like molecules	Glycerophospholipids	Glycerophosphoethanolamines		2.66303e-14	3.08775e-14	1.35255e-14	2.26283e-14	1.94625e-14	0.0116171	1.46722e-14	0.000554201	1.43124e-14	1.52177e-14	0.00326413	3.26746e-14	0.00252735	0.0189387	0.0377208	2.36237e-14	0.0885814	0.0418142	0.0216083	0.118011	0.178946	0.122429	0.062289	0.349091	0.296698	0.311997	0.018671	0.298057	0.0790578	0.0444455
M977	7a-Hydroxy-5b-cholanic acid	Lipids and lipid-like molecules	Steroids and steroid derivatives	Bile acids, alcohols and derivatives		2.66303e-14	3.08775e-14	1.35255e-14	2.26283e-14	1.94625e-14	0.00531932	1.46722e-14	1.42618e-14	1.43124e-14	1.52177e-14	0.00455888	0.0817739	0.0497493	0.00740266	0.202249	0.092125	0.316754	0.00578089	0.269434	0.626651	0.236317	0.0966346	0.0162671	0.125763	0.0871428	0.096967	0.0196618	0.0930267	0.0468233	0.000277378
M978	22:2(3Z,16Z)	Lipids and lipid-like molecules	Fatty Acyls	Docosanoids		0.149472	0.146182	0.0875626	0.311019	0.0722375	0.109252	0.148937	0.100935	0.0628712	0.110242	0.182058	0.262258	0.201358	0.0604051	0.113209	0.327182	0.386541	0.115973	0.325529	0.231499	0.183713	0.149246	0.0392799	0.287192	0.362843	0.176362	0.152196	0.228465	0.319409	0.0864426
M979	Isolimonic acid	Organoheterocyclic compounds	Naphthofurans	Unclassified		0.0155002	0.0127542	0.00312881	0.00277164	0.00413709	0.0142514	0.0280132	0.00906665	0.01046	0.00550086	0.0411934	0.00559253	0.021317	0.00809719	0.219906	0.0204452	0.0628168	0.0516572	0.540532	0.468769	0.716545	0.0803566	0.0188486	1.06216	0.45006	0.600109	0.951364	0.496688	0.0194498	0.0862498
M980	(R)-Mandelamide	Unclassified	Unclassified	Unclassified	C07301	0.0178224	0.0293176	0.100464	0.0230509	0.0235493	0.0998631	0.0198524	0.0607505	0.0295222	0.0437283	0.223905	0.0189302	0.0136522	0.0565866	0.015968	0.0186072	0.0197622	0.0550193	0.0202	0.0224797	0.0211879	0.0254713	0.0323706	0.0242189	0.0253759	0.0568792	0.041703	0.0651201	0.0220448	0.0376081
M981	Peperinic acid	Organoheterocyclic compounds	Benzofurans	Unclassified		0.0384392	0.0402709	0.0477083	0.0785871	0.0407913	0.655832	0.0223574	0.0592909	0.0846652	0.0563971	0.382066	1.26271	0.124828	0.0862695	0.140257	0.841211	0.651134	0.265811	0.138168	0.414126	0.220567	0.320008	0.0270466	0.010745	0.00202572	0.267119	0.133439	0.00976565	0.0213055	0.823526
M982	Moschamindole	Phenylpropanoids and polyketides	2-arylbenzofuran flavonoids	Unclassified		2.66303e-14	3.08775e-14	1.35255e-14	0.000567668	1.94625e-14	0.00368386	0.00025205	1.42618e-14	1.43124e-14	1.36254e-06	1.69725e-14	0.00409227	8.99347e-06	1.92504e-14	3.56997e-14	0.00715031	3.77962e-14	0.000219377	5.86834e-14	8.78558e-14	6.42106e-05	0.00177884	2.02113e-14	6.72301e-14	1.08049e-13	0.290168	3.04778e-05	5.55779e-06	2.55097e-14	7.6634e-08
M983	Phenyl β-D-glucopyranoside	Unclassified	Unclassified	Unclassified	C11611	2.66303e-14	3.08775e-14	0.000115442	0.000328752	1.94625e-14	0.00970243	1.46722e-14	0.000590095	0.000127461	1.52177e-14	0.00337707	0.49502	0.0208131	0.0131157	0.0208116	0.0584679	0.123218	0.00940645	0.0150673	0.074067	0.00379739	0.00134069	6.09758e-05	0.000157752	0.0014159	0.000331339	0.00519922	4.98837e-14	0.000147687	0.0145283
M984	5-NITRO-2-PHENYLPROPYLAMINOBENZOIC ACID [NPPB]	Unclassified	Unclassified	Unclassified		0.00471962	0.00312844	0.00609116	0.00532389	0.00436477	0.00296762	0.00615433	0.00493802	0.00294536	0.00816359	0.000482785	0.00693758	2.17331e-14	0.00441347	0.000403142	0.271765	0.0113863	0.00708692	0.0649769	0.378569	9.73987e-06	0.000600733	6.30929e-05	0.000865236	0.00450155	0.00745197	0.00866436	0.000104558	2.55097e-14	0.00300725
M985	Procurcumadiol	Lipids and lipid-like molecules	Prenol lipids	Sesquiterpenoids		0.0266191	0.0471513	0.0219202	0.0504689	0.0303418	0.0419197	0.070045	0.0282673	0.251173	0.0690452	0.0173597	0.0525812	0.0151911	0.0105886	0.0866205	0.00765627	0.026074	0.0130722	0.0100673	0.0236058	0.0505914	0.023728	0.0296125	0.0396688	0.0528395	0.0201767	0.00895704	0.0215663	0.0362712	0.0114957
M986	Garcinia lactone dibutyl ester	Organic acids and derivatives	Carboxylic acids and derivatives	Tricarboxylic acids and derivatives		0.898191	0.652712	0.865922	0.608786	1.46456	6.83522	0.743822	1.24034	0.63886	0.337202	5.26057	7.53896	0.617001	1.97012	0.681987	19.3481	6.59772	3.42096	3.9703	22.8741	1.67545	3.66199	0.055854	0.0806559	0.0942911	1.32219	0.415874	0.111477	0.0238448	0.679801
M987	12-oxo-5E,8E,10Z-dodecatrienoic acid	Lipids and lipid-like molecules	Fatty Acyls	Fatty Acids and Conjugates		0.005847	0.010474	0.00736461	0.00755651	0.00793655	0.0139411	0.00667658	0.00555273	0.0116311	0.00749372	0.0287335	0.0786476	0.0336407	0.0483023	0.307151	0.026777	0.0372781	0.0189943	0.0723134	0.177879	0.0654679	0.0266199	0.0154572	0.0417712	0.0977943	0.0284439	0.0134489	0.0317969	0.0380595	0.00690562
M988	Undecylenic acid	Lipids and lipid-like molecules	Fatty Acyls	Fatty acids and conjugates	C13910	0.0546476	0.103522	0.0483733	0.0773934	0.0385054	0.121265	0.0459326	0.071099	0.029267	0.0466883	0.220251	0.229108	0.0811825	0.210044	0.0855778	0.0662596	0.206952	0.506303	0.683173	0.235938	0.166467	0.535701	0.105485	0.215625	0.290472	1.55144	1.00061	0.25603	0.130687	0.516259
M989	C17 Sphinganine	Unclassified	Unclassified	Unclassified		0.366848	0.197962	0.133979	0.544862	0.0710455	0.361179	0.221648	0.189275	0.162701	0.308394	0.287381	0.348253	0.0666666	0.345127	0.185303	0.0656971	0.358145	0.214042	0.430993	0.687898	0.274014	0.247059	0.311627	0.273061	0.503766	0.796616	0.398765	0.556339	0.249242	0.194589
M990	20-epi-20-J4-NeuroP	Lipids and lipid-like molecules	Fatty Acyls	Docosanoids		0.0766261	0.385131	0.0714186	0.134194	0.0447767	0.654688	0.047081	0.123074	0.0380172	0.0555255	2.18733	0.282806	0.547794	2.20517	2.24988	0.119147	0.458941	4.69789	0.386276	0.877284	0.500307	0.430165	0.300216	0.756527	1.08135	1.53833	0.287164	0.566193	0.444212	0.157931
M991	3α,12α-Dihydroxy-7-oxo-5β-cholestan-26-oic acid	Lipids and lipid-like molecules	Sterol Lipids	Bile acids and derivatives		0.05873	0.0569854	0.0670668	0.0712251	0.0491066	0.0547023	0.0105761	0.0523263	0.0212941	0.0325513	0.109269	0.117281	0.0282631	0.0252937	0.0470878	0.642592	0.776496	0.0727508	1.70138	0.993807	0.0693434	0.0804985	0.00938117	0.0150048	0.00656055	0.0868315	0.0696033	0.0120143	0.0168509	0.0221874
M992	PGF3α-1,15-lactone	Lipids and lipid-like molecules	Fatty Acyls	Eicosanoids		0.0225833	0.0858352	0.0197521	0.0524902	0.0149344	0.0747082	0.00681924	0.0234078	0.00525639	0.0142443	0.122663	0.123162	0.192761	0.0898849	0.556354	0.0365544	0.12764	0.077561	0.0985365	0.29182	0.0892722	0.130882	0.10393	0.136565	0.145693	0.146862	0.0469455	0.0577513	0.0936893	0.0311183
M993	2'-Deoxyuridine	Nucleosides, nucleotides, and analogues	Pyrimidine nucleosides	Pyrimidine 2'-deoxyribonucleosides	C00526	0.35245	0.380353	0.284691	0.492778	0.309954	0.967204	0.0655135	0.267477	0.0347445	0.06692	1.91187	4.50667	0.553009	1.07313	0.570538	0.422019	0.4591	0.957998	0.870369	1.24965	1.4035	1.78469	1.95835	2.32589	2.41347	3.28365	1.20537	2.33741	0.650866	1.53469
M994	6,9,12-hexadecatrienoic acid	Lipids and lipid-like molecules	Fatty Acyls	Fatty Acids and Conjugates		0.0244249	0.0474792	0.00977256	0.0293228	0.0193098	0.243324	0.0165338	0.0163439	0.0179346	0.0132338	0.0148097	0.0183699	0.00698653	0.0182913	0.0385719	0.00845499	0.00752649	0.0278671	0.00836378	0.0135538	0.00160851	0.00739642	0.0123994	0.0150047	0.00233678	0.0144262	0.00836653	4.98837e-14	0.00376665	0.0112602
M995	7α-Hydroxy-12-oxo-5β-cholan-24-oic Acid	Lipids and lipid-like molecules	Sterol Lipids	Bile acids and derivatives		0.000408999	3.08775e-14	0.000708277	2.26283e-14	1.94625e-14	0.00260542	1.46722e-14	0.00137788	1.43124e-14	0.000271449	0.0137393	0.0397358	0.0102149	0.00723749	0.161873	0.0253783	0.0498912	0.00430322	0.10049	0.166397	0.136233	0.0894909	0.00948521	0.106872	0.097669	0.110426	0.0122953	0.0449674	0.0486932	0.000250457
M996	MG(0:0/18:3(9Z,12Z,15Z)/0:0)	Lipids and lipid-like molecules	Fatty Acyls	Lineolic acids and derivatives		0.0972266	0.177649	0.245629	0.389625	0.0907114	0.386976	0.11415	0.289641	0.0744428	0.245906	0.133051	0.649469	0.292731	0.0782849	0.407334	0.45076	0.379298	0.231252	1.15346	1.41801	0.557502	1.71181	0.240714	0.621719	0.278554	0.812174	0.641355	0.313933	0.176093	0.141368
M997	Bilirubin	Organic compounds	Organoheterocyclic compounds	Tetrapyrroles and derivatives	C00486	0.0622816	0.147898	0.0766447	0.097771	0.0932621	0.167453	0.0643739	0.0883787	0.0578845	0.0800573	0.132619	3.26746e-14	2.17331e-14	0.506949	3.56997e-14	2.36237e-14	3.77962e-14	0.362303	0.00333889	8.78558e-14	6.70061e-14	0.00902134	2.02113e-14	0.00169354	1.08049e-13	0.133412	0.00263148	4.98837e-14	2.55097e-14	0.0487459
M998	PG(P-20:0/22:4(7Z,10Z,13Z,16Z))	Lipids and lipid-like molecules	Glycerophospholipids	Glycerophosphoglycerols		2.66303e-14	3.08775e-14	0.000521417	0.00022832	0.00490275	0.000603485	0.00316542	0.000957564	1.7369e-05	7.08249e-05	0.000657103	0.0828745	0.0996722	1.92504e-14	0.264754	0.0162599	0.2774	0.00169388	0.104425	0.142388	1.38606	0.280572	0.913721	1.02464	0.676612	0.0207372	0.00696376	0.41992	0.600862	0.0256173
M999	Docosanamide	Lipids and lipid-like molecules	Fatty Acyls	Fatty amides		0.128571	0.135118	0.0977135	0.235895	0.097095	0.100549	0.153852	0.0845439	0.0609029	0.127057	0.0858807	0.191743	0.0978004	0.0600209	0.0616514	0.300822	0.260941	0.106126	0.362759	0.165155	0.0872225	0.152544	0.0414557	0.113431	0.204641	0.161028	0.152413	0.10663	0.334314	0.0590862
M1000	OH-Demethylspheroidene	Lipids and lipid-like molecules	Prenol lipids	Isoprenoids		0.254498	0.356855	0.54847	1.07598	0.33782	0.284935	0.296386	0.615038	0.204781	0.63803	0.0221984	0.0074316	0.00189629	0.0243431	0.00127377	0.00101006	0.00250274	0.0173813	0.0225235	0.0308928	0.00189672	0.00866611	1.3669e-05	0.00553046	0.00105558	0.0882412	0.00651051	0.00156045	0.000148622	0.0422932
M1001	Zymosterol intermediate 2	Lipids and lipid-like molecules	Steroids and steroid derivatives	Cholestane steroids		0.0365381	0.119167	0.0518948	0.0480802	0.0290849	0.108348	0.0491314	0.0403463	0.0283746	0.0434627	0.104019	0.242618	0.140279	0.111059	0.145674	0.331011	0.508665	0.228228	0.497608	0.604644	0.47532	0.413744	0.223874	0.169076	0.329317	0.7674	0.458323	0.299012	0.224904	0.178677
M1002	4-Hydroxy-benzenepropanedioate	Benzenoids	Phenol esters	Unclassified		2.66303e-14	8.02533e-05	1.35255e-14	2.26283e-14	1.94625e-14	0.00192259	1.46722e-14	1.42618e-14	1.43124e-14	1.52177e-14	0.000450619	0.0202064	0.000434986	0.000146374	0.0238707	0.000357717	0.0212288	0.0019325	0.00603528	8.78558e-14	0.0307213	0.000963381	0.446803	0.200535	0.00851103	0.0136942	0.0422968	0.0184472	0.0973024	3.48301e-14
M1003	[1-(4-hydroxy-3-methoxyphenyl)-3-oxobutoxy]sulfonic acid	Benzenoids	Phenols	Methoxyphenols		0.000907828	0.000583601	0.00219931	0.000546072	0.000609771	0.00206818	0.000368385	0.000842432	0.000956545	0.0012796	0.00234537	0.480852	7.41907e-05	9.14775e-06	3.56997e-14	0.00896079	3.77962e-14	0.000161958	5.86834e-14	0.00595813	6.70061e-14	0.00326441	2.02113e-14	6.72301e-14	1.08049e-13	0.000916989	0.0097375	4.98837e-14	2.55097e-14	0.00841186
M1004	Guaifenesin	Benzenoids	Phenol ethers	Anisoles		0.00549809	0.00297356	0.00687648	0.00656953	0.00471994	0.0399976	0.00257419	0.00696771	0.00401084	0.00577204	0.0572833	0.00299156	0.00300093	0.0116257	0.00290554	0.00176535	0.00176133	0.0275838	0.000856827	8.78558e-14	0.00125228	0.00399798	0.00225628	0.000294246	0.0027172	0.00303631	4.15631e-14	0.000601534	0.00255732	0.0131388
M1005	N1,N10-Dicoumaroylspermidine	Phenylpropanoids and polyketides	Cinnamic acids and derivatives	Hydroxycinnamic acids and derivatives		0.558456	0.0838811	0.0943582	0.155323	0.469845	4.67239e-05	0.0631845	0.341542	0.0537614	0.0309041	0.00172337	0.00218727	0.00399656	0.00111564	0.0052529	0.0168267	0.0117384	0.00394946	0.0209127	0.0195988	0.00779997	0.00626337	0.000401658	0.00918804	0.0408448	0.0454652	0.0258023	0.00420044	0.00208631	0.0137635
M1006	Artemidiol	Phenylpropanoids and polyketides	Isocoumarins and derivatives	Unclassified		0.000491597	0.00495905	0.00262754	0.00133943	0.000119103	0.00439392	0.000950565	0.00123532	0.0012629	0.00117252	0.00514185	0.509298	0.00137736	0.00130798	3.56997e-14	0.00983713	0.0192529	0.000641745	0.0272178	3.64276e-05	1.97667e-06	2.92267e-06	2.02113e-14	1.68367e-05	5.59894e-07	6.53603e-14	0.000580698	1.76524e-06	4.6374e-06	0.000801301
M1007	N-Jasmonoylisoleucine	Organic acids and derivatives	Carboxylic acids and derivatives	Amino acids, peptides, and analogues		0.00686667	0.04941	0.0049414	0.0111846	0.00420876	0.0166591	0.00864633	0.00419611	0.00346487	0.00675282	0.00316725	0.00232233	0.000967712	0.00445291	0.000482149	0.00399101	0.000475671	0.00403285	0.0037382	0.00447471	6.70061e-14	0.00168031	2.02113e-14	6.72301e-14	0.003119	0.00524769	0.001912	0.000432115	0.00145272	0.000688768
M1008	5E,8E-decadienoic acid	Lipids and lipid-like molecules	Fatty Acyls	Fatty Acids and Conjugates		0.0361534	0.0444678	0.0228295	0.0387261	0.0270948	0.0637146	0.110793	0.0168516	0.0533397	0.029885	0.147269	0.0172187	0.0183628	0.102976	0.0293076	0.0116077	0.0144425	0.210985	0.0142739	0.0200033	0.0283259	0.0244084	0.015582	0.0243063	0.0401541	0.0321058	0.0231835	0.0209376	0.0181636	0.0222306
M1009	16α-Hydroxycorticosterone	Unclassified	Unclassified	Unclassified	C15034	0.0203855	0.0460876	0.00881967	0.0164574	0.0143981	0.0351058	0.0252825	0.0096657	0.0410219	0.0210124	0.0239142	5.36598	0.187033	0.00980855	0.160621	3.59394	0.96463	0.014405	0.685879	2.32739	0.14186	0.779586	0.0229167	0.140374	0.0904508	0.0321309	0.308633	0.0667958	0.0304195	0.0946336
M1010	Formylfusarochromanone	Organoheterocyclic compounds	Benzopyrans	1-benzopyrans		0.259947	0.280872	0.0318587	0.136349	0.176792	0.0676572	0.171821	0.0271065	0.0503686	0.0586567	0.0425014	8.42773e-05	0.000838519	0.103445	0.00222547	0.00224052	8.69945e-06	0.10323	0.000938038	0.00759515	0.000416796	0.00726341	0.000954175	0.000472872	1.08049e-13	0.0883113	0.00168465	4.98837e-14	0.00161457	0.0392691
M1011	forskolin	Lipids and lipid-like molecules	Prenol lipids	Isoprenoids	C09076	2.66303e-14	0.000592805	1.35255e-14	0.000759336	0.000168417	0.00426812	0.000137414	0.000679207	0.00223909	0.00143943	0.00722966	0.0373255	0.139413	0.000938527	0.887956	0.0104824	0.0784965	0.00254772	0.0205665	0.112657	0.284207	0.0527301	0.0482362	0.152991	0.255545	0.035652	0.0155537	0.10671	0.192134	0.00271325
M1012	N-myristoyl glutamine	Lipids and lipid-like molecules	Fatty Acyls	Fatty amides		2.66303e-14	0.00281455	1.35255e-14	0.0152188	0.0191513	0.187178	0.00636245	1.42618e-14	0.00242854	0.00591864	0.00178865	0.00193345	1.36475e-05	0.00106148	8.84971e-06	2.36237e-14	9.72788e-06	0.00150613	5.86834e-14	4.57697e-05	6.32033e-05	0.00183081	2.02113e-14	9.72655e-05	7.55712e-05	0.0225254	0.000735242	4.98435e-05	1.40153e-05	0.0123108
M1013	Dihomodeoxycholic acid	Lipids and lipid-like molecules	Sterol Lipids	Bile acids and derivatives		0.328088	0.206403	0.189631	0.118714	0.116474	0.0871793	0.0569061	0.101567	0.0346696	0.0661194	0.000787896	0.00303131	2.17331e-14	1.92504e-14	3.56997e-14	0.00344139	0.0069037	2.3785e-14	0.0207907	0.00243275	6.70061e-14	0.00368094	2.02113e-14	6.72301e-14	1.08049e-13	0.00627963	4.15631e-14	4.98837e-14	2.55097e-14	0.00245026
M1014	16-Hydroxy-10-oxohexadecanoic acid	Lipids and lipid-like molecules	Fatty Acyls	Fatty acids and conjugates		0.00986941	0.0184548	0.0172445	0.0111596	0.0116401	0.0282263	0.0136641	0.0192237	0.182583	0.0646041	0.00691412	0.00628642	0.00439822	0.00637453	3.56997e-14	0.00255528	0.000699186	0.00741504	0.00340553	0.00104153	0.00718672	0.00917538	0.00505651	0.00212422	0.0099314	0.0218686	0.00539624	0.00850325	0.00476903	0.0110264
[truncated: 439 more rows]
