# Supplementary material for: The impact of culture systems on the gut microbiota and gut metabolome of bighead carp (Hypophthalmichthys nobilis)
Source: Anim Microbiome. 2023 Apr 1;5:20. doi: 10.1186/s42523-023-00239-7 (PMC10067185; doi:10.1186/s42523-023-00239-7)
Supplement: Supplementary file 9 — Additional file 9. Table S5. The parameters and evaluation of PCA and OPLS-DA models. [file 42523_2023_239_MOESM9_ESM.xlsx]

## Sheet: Sheet1
Group	Type	Number of principal component	Number of orthogonal component	Sample number	R2X(cum)	R2Y(cum)	Q2(cum)	permutation(R2Y)	permutation(Q2)	R2X[1]	R2X[2]	R2X[3]	R2X[4]	R2Xo[1]	R2Xo[2]
NC-PY-XHK	PCA	4	0	30	0.731					0.41	0.14	0.11	0.072
NC-PY	OPLS-DA	1	2	20	0.5619	0.994	0.945	p < 0.001 (0/1000)	p < 0.001 (0/1000)	0.315				0.158	0.0889
PY-XHK	OPLS-DA	1	2	20	0.508	0.989	0.936	p < 0.001 (0/1000)	p < 0.001 (0/1000)	0.204				0.198	0.106
XHK-NC	OPLS-DA	1	1	20	0.548	0.99	0.967	p < 0.001 (0/1000)	p < 0.001 (0/1000)	0.442				0.106
