# Supplementary material for: The impact of culture systems on the gut microbiota and gut metabolome of bighead carp (Hypophthalmichthys nobilis)
Source: Anim Microbiome. 2023 Apr 1;5:20. doi: 10.1186/s42523-023-00239-7 (PMC10067185; doi:10.1186/s42523-023-00239-7)
Supplement: Supplementary file 10 — Additional file 10. Table S6. The significance and impact of enriched pathways. [file 42523_2023_239_MOESM10_ESM.xlsx]

## Sheet: Pathway information
Pathway name	KEGG level 1	KEGG level 2	p value	-log10(p value)	Impact	Regulate
Aminoacyl-tRNA biosynthesis	Genetic Information Processing	Translation	7.8719e-05	4.1039	0.16667	up
Arginine biosynthesis	Metabolism	Amino acid metabolism	0.00031311	3.5043	0.22843	up
Glyoxylate and dicarboxylate metabolism	Metabolism	Carbohydrate metabolism	0.0038084	2.4193	0.04233	up
Glycine, serine and threonine metabolism	Metabolism	Amino acid metabolism	0.0041629	2.3806	0.21806	up
Pyrimidine metabolism	Metabolism	Nucleotide metabolism	0.0077325	2.1117	0.09879	up
Pantothenate and CoA biosynthesis	Metabolism	Metabolism of cofactors and vitamins	0.014135	1.8497	0	up
Citrate cycle (TCA cycle)	Metabolism	Carbohydrate metabolism	0.017342	1.7609	0.07393	up
Sphingolipid metabolism	Metabolism	Lipid metabolism	0.019053	1.72	0.0142	up
Pyruvate metabolism	Metabolism	Carbohydrate metabolism	0.020832	1.6813	0.0311	up
Alanine, aspartate and glutamate metabolism	Metabolism	Amino acid metabolism	0.030715	1.5127	0.13577	up
Cysteine and methionine metabolism	Metabolism	Amino acid metabolism	0.044566	1.351	0.11776	up
Phosphonate and phosphinate metabolism	Metabolism	Metabolism of other amino acids	0.061122	1.2138	0
D-Glutamine and D-glutamate metabolism	Metabolism	Metabolism of other amino acids	0.061122	1.2138	0
Nitrogen metabolism	Metabolism	Energy metabolism	0.061122	1.2138	0
Taurine and hypotaurine metabolism	Metabolism	Metabolism of other amino acids	0.070964	1.149	0
Thiamine metabolism	Metabolism	Metabolism of cofactors and vitamins	0.070964	1.149	0
Valine, leucine and isoleucine biosynthesis	Metabolism	Amino acid metabolism	0.080709	1.0931	0
Biotin metabolism	Metabolism	Metabolism of cofactors and vitamins	0.099914	1.0004	0
beta-Alanine metabolism	Metabolism	Metabolism of other amino acids	0.17305	0.76183	0
Pentose phosphate pathway	Metabolism	Carbohydrate metabolism	0.2075	0.68298	0
Lysine degradation	Metabolism	Amino acid metabolism	0.23246	0.63366	0
Glutathione metabolism	Metabolism	Metabolism of other amino acids	0.25668	0.59062	0.00343
Porphyrin and chlorophyll metabolism	Metabolism	Metabolism of cofactors and vitamins	0.27242	0.56476	0.05288
Glycerophospholipid metabolism	Metabolism	Lipid metabolism	0.33235	0.4784	0.04054
Steroid biosynthesis	Metabolism	Lipid metabolism	0.36056	0.44302	0
Tyrosine metabolism	Metabolism	Amino acid metabolism	0.36056	0.44302	0.02463
Purine metabolism	Metabolism	Nucleotide metabolism	0.50777	0.29434	0

## Sheet: Involved metabolites
Pathway name	Involved metabolites	NC	PY	XHK	Regulate
Aminoacyl-tRNA biosynthesis	L-Glutamine	0.00186801	0.348491	2.01933	up
Aminoacyl-tRNA biosynthesis	L-Cysteine	0.00363931	0.0225769	0.0630033	up
Aminoacyl-tRNA biosynthesis	L-Serine	0.268337	0.653901	1.6343	up
Aminoacyl-tRNA biosynthesis	L-Lysine	0.492974	2.48806	6.55869	up
Aminoacyl-tRNA biosynthesis	L-Threonine	0.196488	0.39657	0.906845	up
Arginine biosynthesis	Citrulline	0.09537	0.199058	0.691486	up
Arginine biosynthesis	L-Glutamine	0.00186801	0.348491	2.01933	up
Arginine biosynthesis	Fumarate	0.0149083	0.045292	0.0796204	up
Glyoxylate and dicarboxylate metabolism	(S)-Malate	0.032997	0.105855	0.210357	up
Glyoxylate and dicarboxylate metabolism	L-Serine	0.268337	0.653901	1.6343	up
Glyoxylate and dicarboxylate metabolism	L-Glutamine	0.00186801	0.348491	2.01933	up
Glycine, serine and threonine metabolism	L-Serine	0.268337	0.653901	1.6343	up
Glycine, serine and threonine metabolism	L-Threonine	0.196488	0.39657	0.906845	up
Glycine, serine and threonine metabolism	L-Cysteine	0.00363931	0.0225769	0.0630033	up
Pyrimidine metabolism	L-Glutamine	0.00186801	0.348491	2.01933	up
Pyrimidine metabolism	Cytidine	0.000768777	0.0487969	0.255294	up
Pyrimidine metabolism	Uracil	0.125218	0.324589	0.472217	up
Pantothenate and CoA biosynthesis	L-Cysteine	0.00363931	0.0225769	0.0630033	up
Pantothenate and CoA biosynthesis	Uracil	0.125218	0.324589	0.472217	up
Citrate cycle (TCA cycle)	(S)-Malate	0.032997	0.105855	0.210357	up
Citrate cycle (TCA cycle)	Fumarate	0.0149083	0.045292	0.0796204	up
Sphingolipid metabolism	L-Serine	0.268337	0.653901	1.6343	up
Sphingolipid metabolism	Ethanolamine phosphate	0.000241011	0.037236	0.14724	up
Pyruvate metabolism	(S)-Malate	0.032997	0.105855	0.210357	up
Pyruvate metabolism	Fumarate	0.0149083	0.045292	0.0796204	up
Alanine, aspartate and glutamate metabolism	L-Glutamine	0.00186801	0.348491	2.01933	up
Alanine, aspartate and glutamate metabolism	Fumarate	0.0149083	0.045292	0.0796204	up
Cysteine and methionine metabolism	L-Serine	0.268337	0.653901	1.6343	up
Cysteine and methionine metabolism	L-Cysteine	0.00363931	0.0225769	0.0630033	up
