# Supplementary material for: The impact of culture systems on the gut microbiota and gut metabolome of bighead carp (Hypophthalmichthys nobilis)
Source: Anim Microbiome. 2023 Apr 1;5:20. doi: 10.1186/s42523-023-00239-7 (PMC10067185; doi:10.1186/s42523-023-00239-7)
Supplement: Supplementary file 11 — Additional file 11. Table S7. The potential metabolites and microbes at the phylum level. [file 42523_2023_239_MOESM11_ESM.xlsx]

## Sheet: Sheet1
Number	Metabolite number	Metabolite name	Microbes (phylum)	Correlation	p value
1	M60	α-aminoadipic acid	Firmicutes	-0.800667	1.07998e-07
2	M180	Leucinic acid	Firmicutes	0.89099	4.1601e-11
3	M180	Leucinic acid	Fusobacteria	0.872747	3.23005e-10
4	M277	Uracil	Firmicutes	-0.829588	1.45617e-08
5	M277	Uracil	Fusobacteria	-0.830033	1.40794e-08
6	M346	24-Hydroxy-β-amyrin	Firmicutes	0.807341	7.0079e-08
7	M346	24-Hydroxy-β-amyrin	Fusobacteria	0.81535	4.07784e-08
8	M353	17a,20a-Dihydroxycholesterol	Acidobacteria	-0.807341	7.0079e-08
9	M389	β-Micropteroxanthin	Fusobacteria	0.824694	2.09617e-08
10	M395	25-hydroxy-23-oxovitamin D3 / 25-hydroxy-23-oxocholecalciferol	Acidobacteria	-0.816685	3.71657e-08
11	M395	25-hydroxy-23-oxovitamin D3 / 25-hydroxy-23-oxocholecalciferol	Fusobacteria	0.843826	4.71123e-09
12	M399	α-Micropteroxanthin B	Acidobacteria	-0.830033	1.40794e-08
13	M399	α-Micropteroxanthin B	Firmicutes	0.834483	9.99887e-09
14	M399	α-Micropteroxanthin B	Fusobacteria	0.895884	2.25595e-11
15	M414	gamma-Glutamylvaline	Fusobacteria	0.858954	1.24825e-09
16	M442	5E-Tetradecen-1-ol	Acidobacteria	-0.814461	4.33621e-08
17	M442	5E-Tetradecen-1-ol	Fusobacteria	0.845161	4.21423e-09
18	M463	5α-Cholestane-3α,7α,16α,26-tetrol	Acidobacteria	-0.81624	3.8336e-08
19	M463	5α-Cholestane-3α,7α,16α,26-tetrol	Firmicutes	0.843826	4.71123e-09
20	M463	5α-Cholestane-3α,7α,16α,26-tetrol	Fusobacteria	0.899889	1.33631e-11
21	M474	9-hydroxy-16-oxo-hexadecanoic acid	Fusobacteria	0.849611	2.88407e-09
22	M616	(2S)-2-{[1-(R)-Carboxyethyl]amino}pentanoate	Gemmatimonadetes	0.822024	2.54505e-08
23	M871	2-Hydroxymyristic Acid	Fusobacteria	0.836263	8.69506e-09
24	M1028	LysoPE(0:0/22:0)	Fusobacteria	-0.801112	1.04982e-07
25	M1281	Porphobilinogen	Cyanobacteria	0.802403	9.66599e-08
26	M1426	LysoPC(16:1(9Z))	Fusobacteria	-0.838042	7.5487e-09
