# Supplementary material for: The impact of culture systems on the gut microbiota and gut metabolome of bighead carp (Hypophthalmichthys nobilis)
Source: Anim Microbiome. 2023 Apr 1;5:20. doi: 10.1186/s42523-023-00239-7 (PMC10067185; doi:10.1186/s42523-023-00239-7)
Supplement: Supplementary file 12 — Additional file 12. Table S8. The potential metabolites and microbes at the genus level. [file 42523_2023_239_MOESM12_ESM.xlsx]

## Sheet: Sheet1
Number	Metabolite number	Metabolite name	Microbes (genus)	Correlation	p value
1	M39	4-hydroxyproline	Blvii28 wastewater sludge group	-0.834447	1.0027e-08
2	M141	Gluconic acid lactone	Blvii28 wastewater sludge group	-0.810753	5.58185e-08
3	M180	Leucinic acid	Clostridium sensu stricto 1	0.863662	8.00052e-10
4	M180	Leucinic acid	Macellibacteroides	0.881934	1.20002e-10
5	M277	Uracil	Clostridium sensu stricto 1	-0.844074	4.61535e-09
6	M346	24-Hydroxy-β-amyrin	Clostridium sensu stricto 1	0.855426	1.72432e-09
7	M353	17a,20a-Dihydroxycholesterol	Nocardioides	-0.851263	2.4975e-09
8	M389	β-Micropteroxanthin	Nocardioides	-0.811214	5.41091e-08
9	M395	25-hydroxy-23-oxovitamin D3 / 25-hydroxy-23-oxocholecalciferol	Nocardioides	-0.853043	2.13462e-09
10	M399	α-Micropteroxanthin B	Clostridium sensu stricto 1	0.828715	1.55532e-08
11	M399	α-Micropteroxanthin B	Macellibacteroides	0.815773	3.96023e-08
12	M399	α-Micropteroxanthin B	Gemmatimonas	-0.800534	1.08918e-07
13	M399	α-Micropteroxanthin B	Nocardioides	-0.86528	6.84011e-10
14	M414	gamma-Glutamylvaline	Clostridium sensu stricto 1	0.804007	8.71616e-08
15	M414	gamma-Glutamylvaline	Macellibacteroides	0.865004	7.02619e-10
16	M414	gamma-Glutamylvaline	Nocardioides	-0.804094	8.66709e-08
17	M442	5E-Tetradecen-1-ol	Nocardioides	-0.84748	3.46354e-09
18	M463	5α-Cholestane-3α,7α,16α,26-tetrol	Clostridium sensu stricto 1	0.825598	1.96139e-08
19	M463	5α-Cholestane-3α,7α,16α,26-tetrol	Macellibacteroides	0.836267	8.69186e-09
20	M463	5α-Cholestane-3α,7α,16α,26-tetrol	Nocardioides	-0.85727	1.45797e-09
21	M474	9-hydroxy-16-oxo-hexadecanoic acid	Clostridium sensu stricto 1	0.843851	4.70163e-09
22	M474	9-hydroxy-16-oxo-hexadecanoic acid	Macellibacteroides	0.856316	1.5906e-09
23	M526	7S,8S-DiHOTrE	Clostridium sensu stricto 1	0.816472	3.77223e-08
24	M601	5b-Cyprinol sulfate	Mycobacterium	0.893191	3.17084e-11
25	M616	(2S)-2-{[1-(R)-Carboxyethyl]amino}pentanoate	Gemmatimonas	0.823673	2.25846e-08
26	M1028	LysoPE(0:0/22:0)	Clostridium sensu stricto 1	-0.822705	2.42303e-08
27	M1281	Porphobilinogen	Mycobacterium	0.811972	5.14032e-08
28	M1350	PS(20:4(5Z,8Z,11Z,14Z)/0:0)	Clostridium sensu stricto 1	-0.804229	8.59127e-08
29	M1426	LysoPC(16:1(9Z))	Clostridium sensu stricto 1	-0.832721	1.14632e-08
30	M1426	LysoPC(16:1(9Z))	Nocardioides	0.808766	6.37608e-08
